# Supplementary material for: Comparative genome-wide polymorphic microsatellite markers in Antarctic penguins through next generation sequencing
Source: Genet Mol Biol. 2017 Jul-Sep;40(3):676–87. doi: 10.1590/1678-4685-GMB-2016-0224 (PMC5596379; doi:10.1590/1678-4685-GMB-2016-0224)
Supplement: Supplementary file 1 [file 1415-4757-gmb-40-03-0676-Suppl02.xlsx]

## Sheet: suppl. mat.
Table S1 – All tetranucleotide loci for 1287 loci in P. adeliae, 2,699 in P. papua and 1,594 in P. antarcticus with locus name, scaffold and position, motif, forward and reverse primer sequence with melting temperatures, product size, identity with locus from the other species (sheet CP, AP, GP). The polymorphic microsatellite loci are colored in red. The 70 orthologous loci among all three speci…

## Sheet: CP
Locus	Scaffold	Position	Motif	FORWARD PRIMER1 (5'-3')	Tm(°C)	REVERSE PRIMER1 (5'-3')	Tm(°C)	Product size (bp)	FOWARD AP	REVERSE AP	FOWARD GP	REVERSE GP
CP-1	1	896	(TATC)10	CAAACTTTTCCCCTTCACACA	59	GTGAAGCTGCTTGAGGGTAGS	60	225			GP
CP-2	1	7712	(GGCT)6	AGAGAGCTGGGTAACWGGTGT	60	CCGTGTGCCTCACATTATTCT	60	218		AP
CP-3	1	8508	(CCTG)5	TGGTTAATGATGTGGGCATCT	60	CCTTATCAGAAGGGCAGCTMA	60	219
CP-7	1	9430	(ACAA)5	CACTCAGGCAATAAGCCAGTC	59	TTCCTTGRTTTACTTGGTGGG	60	226
CP-8	1	10015	(TTTG)5	GCTGAGGCAGACCAGAGTTAG	59	AGGAATTATTTCATGTCGGGC	60	183				GP
CP-9	1	11059	(TTGA)6	ACGCATCATTTAACATGCCTT	59	GAATTGCAACSAGGATCAAGC	59	234				GP
CP-10	1	21478	(TTAT)5	GTCACGATAAAACCTGCTTGG	59	CTGACACCAGTCGATAAGGGA	60	162				GP
CP-11	3	6933	(TCCA)6	AAAGAGAATTGCCGCTTTTTC	59	GGCCAAGTGAAAATACACAGG	59	160	AP	AP	GP	GP
CP-12	3	8255	(TAAA)10	ACCAGTGATGTGTGAATCGGT	60	GCTTTTCAAAATATGACAGCACA	59	195	AP		GP
CP-13	3	8675	(TTAT)5	CCAACACCAGTAAGAAACGGA	60	CCCCTCTTCCCATCTTTTCTA	59	181
CP-14	3	9740	(TAAA)6	TTGAGCCCCATAAAGGATTTT	59	CTCCCTCCACTGTTGTAGCTG	59	178			GP	GP
CP-15	3	11797	(CAAA)5	TGGCATGACTCACTGACACTT	59	GGATGATAGGGTTGGGATGTT	59	241			GP	GP
CP-16	3	12478	(TCTA)12	AAAAGGGATTTCAAAAGGCAA	59	AAATGCTGACATCCTGCAAAT	59	237
CP-18	3	12875	(AAAC)6	GGTTTCCATGTTACCTGCTCA	59	TGCAATTTTCTGCCTTTTGTT	59	163			GP	GP
CP-19	4	1904	(TATT)6	TAGAAATTGGAGATGGCCTGA	59	CAGAGGTATGAATTTTGGCGA	60	189			GP	GP
CP-20	4	20320	(TTTG)5	GGGTGAGGGGAAAAGAAAAGT	60	GAAGCAAGCACTGCATTTGAT	60	189		AP		GP
CP-23	4	22752	(GAAA)5	CTTTGGTTATGGTGAGGCAGA	60	TGCAGCTCAGATATCATTGGTT	59	221
CP-24	4	24603	(AAAC)5	CTGGACGACAGACCTGAGAAT	59	TTTATGGCTAGCAAGAGGCAY	59	160	AP		GP
CP-26	4	28560	(GTTT)5	GAAATGCATCTGGTTTCCAAG	59	AAAGAAGGGCATCAGACAATTT	59	236
CP-28	4	36513	(TCCA)6	TTCGAAAGCATACCATCCATC	59	GCATCCATGTTGTACTGCTGA	59	247	AP
CP-30	4	39318	(AACC)5	GTCAATTRTTGCTTGTGGTGC	60	TGCTGTTAGTGGTGTGTGAGC	59	173
CP-31	4	40224	(TTTA)6	GCCCTTCTATCAAAGCCTCAG	60	AGCTGTTGGAAGCATGTAAGG	59	164				GP
CP-32	4	41183	(ATTT)10	GCTCTTGRCATCTGTTCCAAA	60	YGGTGAGCAAGAGGAAGTGTT	60	202			GP
CP-33	4	42323	(GGGA)6	GCAACAAATTTAGCAAGGCAA	60	CTCAAAGACAYGGGGAAAGAA	59	192
CP-34	4	52752	(TTTG)6	CATGCCACTGACTCAGAATCC	60	GAGCTGGCACAAGCTACAACT	59	216
CP-35	4	57971	(AAAT)6	TCCAYGGAAGATATTTTTCACC	58	CTGGCAAAACCAGCTCTACTG	60	244				GP
CP-36	4	62801	(CCAT)10	GAGTGTATGCACGTGTGTGTG	58	TGTGCATGGATGGAGTACAAA	59	241
CP-37	4	63228	(AAAG)5	CTTTCCACCAGCTTCAGTGAG	60	ATGGTTTACAGCCGTCACTTG	60	234	AP	AP	GP	GP
CP-38	4	64494	(TTTG)5	CTTAAGGCACTGGGTAGCAGA	59	AACATTTTGCATGTTCAAATAACTG	59	238
CP-39	4	67134	(GATG)11	GGGACTGAACTGAACCCAATTA	60	CAGAGCAAAAAGAAATCTGCC	59	247			GP	GP
CP-40	4	70442	(GTCT)5	CTCTGCAAATCAGGCAAGGAG	62	CACCAAGCACTTTGGAGCAG	61	162
CP-41	5	3311	(TATC)8	GACCTATCAGCAGATTGAGCG	59	CAGTGGGAAAACTTTCAACCA	59	159			GP	GP
CP-42	6	1659	(ATAA)7	AGAGCTGTTACCGTCTGCTTG	59	GGGCTGCAATAAGTACTGCCT	60	243	AP	AP	GP	GP
CP-43	6	5730	(AAAC)5	CAGTACATGCCGTATGCTGAA	59	TTGAACAAAGGCTGCTTGAGT	60	151
CP-44	6	5968	(TTGT)6	TCAGAAAGGCTGTGTGTGAAA	59	GAAAAATGGGTGGTGTTCAGA	59	193			GP
CP-45	6	6734	(GTTT)6	TTCATCTTGCATAGCTCCAGAA	59	TAGAGTCCCCAGGTGATCAAG	59	239
CP-46	6	7365	(TTTG)5	CTGGATTTGCAGAGGACAAAC	59	TATATACACAGCTGCCCCCAA	60	186
CP-47	6	9756	(ATTT)5	GGAGGGGAGGAGTGTCTTATG	59	TACAGATATGTCCCCGTGACC	59	180			GP
CP-48	6	10069	(ATCT)8	AGCTAAACAGGGATGGCAGAT	60	ATCTAGCAGGACACAGGCAGA	60	150				GP
CP-49	6	14089	(TTAT)8	CTTCCCTTAGCATGGGTGTTT	60	TCCCTTTGAACAGAGCACACT	59	186			GP	GP
CP-50	6	14850	(TTTG)5	GCTGAAGATAAGCCACATGGT	59	TGATGTTTCCTTTGACCTTCC	59	161
CP-51	6	17874	(TTGT)5	ACTGCTTCTCTGAGTCCCTCC	60	TGGAAACAGAATCCATCCAAG	59	250			GP	GP
CP-52	6	22490	(TTTA)5	GGATTCTTGTGTCCATACAGGG	60	CATCTAGCCCAAAGCTTTCCT	59	234
CP-53	7	3106	(AAAC)5	TACTTGCCTGCCAATTCACAT	60	AGGTAGAGGGTTTCATTTGGG	59	199
CP-21	7	8895	(ATAG)6	AGATGACAGTCTGGGGAAAGG	60	CTCCCAAGGAAAACCTACCAG	59	151
CP-54	7	15169	(AAAT)6	TTGCTAGAAGGTACCCCAGTG	59	AGTGCCAGGAGGATCAGAGAT	60	182
CP-55	7	16135	(AAAC)6	CAGGTGCATGTTTTGTGGTTT	60	CCTGTAYGGAAAACTGGTATTAGC	58	224
CP-56	8	636	(AAAC)5	CTGCCTCTCTGGGATTTCTTT	59	CTCTCAGCCGCTATTCTGAAA	59	223			GP	GP
CP-57	8	2492	(CAAC)8	AAACCAACCAACCAACCAATC	60	TCTAAAATTTGGAGCCATCTGA	58	173
CP-58	8	2671	(AGTT)5	CAAAACTGCCATTCAGWGAAG	60	ACTGTCAGTTGCTTGATGTGC	58	155				GP
CP-59	8	3534	(ATTT)6	GATGAATTCTCTCTCCCACCC	59	TCCAAAGGCTCACAGTCATTC	60	177				GP
CP-60	8	3799	(ATGG)5	GCATTCCTTTAAATGGAGAACA	58	CTGTCCRTCCATCTGTCCG	60	152
CP-61	8	6923	(AAGG)11	CACAGTGTCAATGCATTTTTGA	59	CCAAAACARTGTTCGTCATTCA	60	151
CP-62	8	6971	(TAGA)11	CATTGCTTCAAAACAGCACAA	59	CCCTGTTACTTTGTACWGATCCA	60	216	AP	AP	GP	GP
CP-63	9	395	(GTTT)6	ATGTCATTTTCTGCTGGTGCT	59	TTTTCTTCCCTGCCTTTCCT	60	237
CP-64	9	6706	(GGAA)9	CTGGTTGAGAATTGYGGTGTC	59	GTATCTCTCCCATGGTGCTCA	60	163
CP-65	9	7647	(TTGT)6	ATAGTTGTGGGGGTTTGCTTG	61	GGAGTATGGGATTGGAAGGAA	60	213				GP
CP-66	9	9830	(ATAA)5	CCAGCTGGAAAATAYGCTTGA	60	GGGGGCGTATTTCACTGTATT	60	232		AP
CP-67	9	12179	(AGTA)5	AGCACCACTCTCTCTTCCTCC	60	GGCAATTTCTTTTGAAACMCC	60	221	AP		GP
CP-68	9	12824	(AAAC)8	CTTCTACAAACAGCACTCTGTTCA	58	TCAGAAGAATGCYAATCTTTCTCTA	59	151
CP-69	9	13297	(TGTT)6	ATCCCCACTTCCTGATGTTTT	59	AAAGGAAAGGGATAAGAAGGGA	59	182			GP	GP
CP-70	10	t14018	(CATC)6	CACAACCCTCTGAGACCCAT	59	CCTCAGTACGGGAGAAAAAGC	60	160
CP-71	10	t14246	(AAAC)5	TTTAGCACACCTTGCCAGAAG	60	AGGCCATCAGAGAGGAATCTT	59	250			GP	GP
CP-72	10	t1706	(TTTC)5	TCTCCTCTGAGCTTCATTTTCC	59	AGGGAATGACTCCTCCAGGTA	59	245
CP-73	10	t18236	(TTTG)5	TGATTTCCARTTGCCTCACAT	60	GCATGGTTGCTTGTCTTCAGT	60	211			GP	GP
CP-74	10	t22518	(TGTA)5	CCATACAGCCTGATCACATCTC	59	GTAGTAGGAATGCACACCCCC	60	190
CP-75	10	t22907	(AAAC)8	CTGGACTGCCTGAAGAATCTG	59	TAAAGCACGTGGGTTTTGAAG	60	196	AP	AP	GP
CP-76	10	t25185	(TTTC)6	CAGAGGTAATTGCTGGGTTGA	60	TTGATCTTCAGGACGTGTGTG	59	202			GP	GP
CP-77	10	t30359	(TTTG)6	TAAACAAAACTCRGCTGGGC	60	AGCTCCCCTTACTTCTTTCCC	60	242			GP	GP
CP-78	10	t34108	(CCTC)6	ATTGTTTCAGGAAAGGCTCCA	60	TAACTCATGTCCCTGGGTGAG	59	153
CP-79	10	t37656	(GTTT)6	CACGTACTTGCTTTGCTTTCC	59	GGTGTCTGTCCATACCTCCAA	59	174
CP-80	10	t4437	(ATAC)5	TTTGCTTATTCCTTCCCTCCT	59	GCTGAAATACAGTGAAAACGGG	60	156
CP-81	10	t4568	(CAAA)5	AGAGGGGCACCTGTTAATTTG	60	TTTCTTCTGCAAACCAACCAT	59	179
CP-82	10	t9257	(GTTT)5	AGCCTGTTGGTTTTGTTTTCC	60	TTCCTGAGCCAAACAAAAGATT	60	210			GP	GP
CP-83	11	t5889	(TTCC)7	CTCTGATGGAGGCAAATTTCA	60	GATGTTTGAAGGATGGATGGA	59	175
CP-84	12	t6627	(TCAT)6	TCTCAGACTGTTTCCAGGCTC	59	TGCCRCTAGAACAAGTGTGGT	60	167			GP	GP
CP-85	12	t8872	(TAAA)8	CCTCATGGGGAAAATGACGTA	61	AGAAAGGAACCTAAACCTCACAA	58	158
CP-86	12	t910	(TTTG)6	CAGGGAAAAAGGCTAATGTCC	59	TCAGCACAGCCAGTTTATCCT	59	183				GP
CP-87	12	t950	(TATT)5	CTGCTGAGTGATCTCCCTGTC	60	TTGCTGTAAGGAATGGTTCTCA	59	235
CP-88	13	t11302	(CAAA)7	TCTGCATGGTCATAAATGCAA	60	TTGCAGGGTCAGAGTTTTGAG	60	240
CP-89	13	t13312	(TCCC)5	TAGGTTCCCCCAAGAAAGAGA	60	AAAACCCTACACATACAGTTTGGA	58	193			GP
CP-90	13	t16337	(AAGA)5	CTGAAAGTACCCAGCAATGGA	60	GCCRTTCACGGCTATTAAAGA	59	174	AP
CP-91	13	t18055	(GGAA)5	TGGACTCCGACTGTAAGTGCT	59	CTGAAGCAATCTGTAGGGCAG	60	153			GP	GP
CP-92	13	t1970	(CTCC)7	TTTTGGGGACTAACTGGGATT	59	GTTGCCCTTGCATTTTAAGGT	60	245
CP-93	13	t21163	(TACA)5	TGCTACTTTTTGTGGCATGTG	59	AGGCATTACATCTTTGCCCTT	59	197	AP	AP
CP-94	14	t10467	(CAAA)7	TCTAGGCACAGAAAATCACCG	60	GGCTTTATGTGCACTTTTTCC	58	234
CP-95	14	t11698	(TATC)8	TGACTAGGCTGAAACAAGGAAG	58	TCCAACCTGACCTTGAACACT	59	172
CP-96	14	t12694	(ATGT)5	TAATTGCACAAGCAAGAACCC	60	AGTTTTGCTCCAGTGCTTCAG	59	187
CP-97	14	t19354	(ATCC)5	GAACAGTGCAGTTCAGGCAAT	60	TGAGTGAAAGTACCAGTGGGG	60	241
CP-98	14	t32312	(AAAT)7	GGATGGGGTGGAATCATAAGT	59	GCCACTGCTGAAATTTTTCTC	58	174
CP-99	14	t32875	(GTTT)6	TGCCAATAATGAAGYGCCTTA	59	ACCTTACAAAAGGCAAGGGAA	59	178		AP		GP
CP-100	14	t34246	(AAAC)6	GCAAAGATTAGGCAGTCACCA	60	TCTCAATTGCAATCCTTCACC	60	173			GP	GP
CP-101	14	t35568	(AAAT)5	TTGTCCATGACAAAACACTGC	59	CTTGTGTGCAAAACCAGAGGT	60	183	AP	AP	GP	GP
CP-102	14	t37210	(AAAC)5	GCAAGCTGTAAGCGTTGTATTG	59	TGTTCTTGCATGGGCTAATTC	60	187
CP-103	14	t37289	(TATG)5	AGAAGAGCCTTATTTTCCCCC	59	TCACAGCTGCAGCCCAAT	61	206				GP
CP-104	14	t39256	(AAAC)5	CTTTGGTAGTGACCCAACAGC	59	TTTTCCTAGGGGTTTTCCCTT	60	237
CP-105	14	t39815	(AGAT)14	CTCGGCTGTACCTGAGAATTG	59	AGGTGAAGAAAAGCAGTGGCT	60	245
CP-106	14	t40439	(TATT)6	TTCAGCTGATGTGCTTCTCCT	60	TTTCTTTGCCAACTTCTTGGA	59	248
CP-107	14	t40655	(GTTT)5	AAATGCTGTCCTGTTGGAAGA	59	TGCTGAGTATGGTTTTCCCAG	60	155
CP-108	14	t42944	(AAAC)5	CACAGCCTYGAAGAAGCTCAT	59	AGATCATTCAGGGGAAGAGGA	60	187
CP-109	14	t42952	(ACAA)5	AATATGCTTGAAATGGKGCTG	59	TGGGACCTGCTGTAGAAAATG	60	209			GP	GP
CP-110	14	t43397	(CAAA)6	TGCTTGCTTAAGCCACATTTT	59	TGCCTTTCTGCCATTCTTCTA	59	226			GP	GP
CP-111	14	t4893	(CAAA)6	CCTCGAAAAGCACCAAATGTA	60	GATCTTCCATTCCCCCAGATA	60	248				GP
CP-112	14	t53848	(TTAT)5	CCCTTTTGTAAAGGCTCATCC	59	TCAATCCCCTTTCATTTCTGA	59	167	AP	AP	GP	GP
CP-113	14	t54479	(TTTG)6	TCCCCCTTTGTATTCTGCTTT	59	ACTTGCCAAAATCAAATGGAG	59	205			GP	GP
CP-114	14	t55564	(TTTG)5	TGCCTGCAGGAGTTTGAAAT	60	TGCTTTAAAGGCAGAAGCAGA	60	157
CP-115	14	t56269	(AAAT)5	AGCTGCAAAAATAGCTGTTGG	59	ATGATATGTGGGCCTGTCCTT	60	186				GP
CP-116	14	t57245	(AGGA)6	GGTGGAGAATAAATCCACTTCA	58	CCCAACACTGCAATGTCTTTT	60	207
CP-117	14	t59144	(TTTA)5	TTTGTGCTGTGATCATCRAGG	60	TTGTCTGGCTTTATCGTGTYG	59	228			GP	GP
CP-118	14	t59217	(TTTG)7	AGTTTTGACTTCTGCTGCCAA	60	CCAGCTGAAAGAATGGTCAAG	59	243			GP
CP-119	14	t6070	(ATTT)6	TTTTCTGGTGCTTCATTCTGG	60	ATCAGTTGGTGTCCGTCAGAK	60	240			GP
CP-120	14	t6152	(AAAC)5	GGTTCCCACAGTTTTGCTACA	60	GGTATTCTCTGAAAGGCAGGC	60	244	AP	AP
CP-121	14	t63759	(AAAC)5	GCAGGACTGCAATGGGTATAA	59	CATGAAGTTTGTGGTAGTGGGA	59	209	AP	AP	GP	GP
CP-122	14	t64071	(AGAT)5	CTGCTATTTTTGGTTGTTGCC	59	CAYGGAGGCTTTATCCTCTGA	60	209			GP	GP
CP-123	14	t68002	(TGTT)6	ACRTATGTGCCCCATGTTTCT	59	ACCATGTTTTATTCGTGCTGC	60	165	AP	AP	GP	GP
CP-124	14	t69061	(TTGT)6	TGTTTTTCTGGATCTGTGCCT	59	GTGGGGAGTTAGCTTGGTTTC	59	158			GP
CP-125	14	t7365	(CAAA)7	GCTGAATGAAACTGAGCCAAA	60	CAGACAATTGCATCAGGGTCT	60	250
CP-126	14	t77939	(TTTG)5	CAGAGACACCGAGCAGAAAAG	60	CTGGTCATCATTTCATCAGGA	58	201
CP-127	14	t78292	(AGGA)5	CCCAAAGAGTGAAAGGGATTT	59	ACAGAGATACCAGCRCCTCCT	59	168
CP-128	14	t80719	(GAAT)6	GTAATGTGGTCATCTGCCTGC	60	CGTCCAAATGTCACCTTTCAT	59	159			GP	GP
CP-129	14	t82556	(CTAA)5	CCATGGTAACTRCTGTGGACC	59	TGTGYTCCTCCAAACTGACAC	59	185
CP-130	14	t8573	(CCTC)5	CAGGCATTTCTGACACRATCA	60	AGGTGCACTGGAAACAAAGTG	60	244
CP-131	15	t12189	(AATA)5	AAACATTGGTCTGCTTGTTGC	60	GCCAGATACTAGATGGGGCAT	60	232	AP	AP	GP	GP
CP-132	15	t12413	(AAGG)5	ATGAAACAGCTGGAACACTGC	60	CCTTGCTTCCTTCCTTCCTT	59	196
CP-133	15	t14171	(AATA)5	TGAATGCATGAATACTGCTGAG	58	TCTCTCTCTGCATTGCATTTG	59	203		AP
CP-134	15	t16596	(AAAT)7	TCCATCCATAGCCAGTCTGTT	59	TGGATCAGGAAATCTTGTGCT	59	189
CP-135	15	t16821	(ATAA)5	CATTAACAACATTTTGGGGGA	59	TGGGAATTTAGGATTGTCAGWG	60	214				GP
CP-136	15	t17737	(AACA)5	TATCCACGCTCTTTCACCTTG	60	TGGTTTGCACATGTACCAGYT	60	243
CP-137	15	t18205	(AGGA)5	TGATGGGACAMTTCACAAACA	59	CATGGAAGCTCTGTGTTCTCC	59	239
CP-138	15	t1888	(TTTA)6	CAAGGGGTAATTCTGTGAGCA	60	CTCTCTTCCACTGCAGCACAT	60	180			GP	GP
CP-139	15	t20451	(TTCC)7	AGGTCTTTCCTGTGGGTTAGC	59	AGGAAAACACTTCCCTTTCCA	59	159				GP
CP-140	15	t3005	(TTTG)5	CACGTGAAGCGAACAGATGTA	59	GGATTGCAAGTTTGGACTGAA	60	234	AP
CP-141	15	t3717	(GTTT)5	TTAGGTGGGAGGTTAGCWCTT	59	TCAGAGCAAGGTAGCAGGAAG	59	177				GP
CP-142	15	t495	(ATAC)6	AACCTTCCTGGCTTAGTGCTC	59	CCTGCAGRGAACATAGAGGAA	59	220			GP
CP-143	15	t7763	(TTTA)5	GCACTGAGAAATGGAGGGACT	60	GCTTAATGGCCATAGGGAATC	59	199	AP		GP
CP-144	15	t8842	(TTGC)5	AAAGGCTTTCTGTGAACTTTGA	58	AGAAATGAGCAAAACCTGTGC	59	160
CP-145	15	t9023	(TTTG)5	AAGTCTGGTCATTGGTCATGC	59	RATCAGCTTGAAAGTGGCAAA	59	230
CP-146	16	t11384	(ATTT)5	TGAGATGTAAAGCTGACCAGGA	59	TGCAGGGAAAGCAAAAAGTTA	59	234	AP	AP	GP	GP
CP-147	16	t15846	(GGAG)6	CACTTGGGAGGAAGCTTGTAA	59	GTTCAGCCTTGGAGATGAAAA	59	244
CP-148	16	t16149	(AAAC)5	ACCAAAAGCAATGCAGAAAAA	59	GGCTCAATCTTTAATGGCGTA	59	212
CP-149	16	t16662	(ACAA)6	TTCATTTTAAAGCGTTGGTGC	60	GYTGGAAAGTGAATGCGGTAT	60	210			GP	GP
CP-150	16	t17266	(TTGT)5	AGRCCAGGAGAGGTGTTAGGA	60	GTGCCACTTATGCAGCATTTT	60	151			GP
CP-151	16	t22184	(CTTT)6	AAATCTAAACCTGCTTTCTCTTCC	58	ATGGGATGGAGTGAACTGATG	59	237
CP-152	16	t22206	(TTTA)6	CTTGGGTTTCTGAGGTGGATT	60	GGGAACCCAAAATGMTTCAG	60	178	AP
CP-153	16	t22902	(AGAC)5	CCGTAGAAATGGCAAGAATGA	60	CTCCTCTTGGATCTGTTGCTG	59	156
CP-154	16	t23392	(TATT)5	GAAGCAAAGTGAATTGCAGWC	59	TATGAAGGGAATGGTGTCAGC	59	209			GP	GP
CP-155	16	t23527	(AAAC)5	TGAGGTACAGAAGCAATCTTTGTT	59	GAAATTGTGAGTGGTGGGAAA	59	216
CP-156	16	t28785	(TAAA)5	CAAGGCTGTTTACAGATAATGCC	60	TTGTTTTGGATGGAAATCGTT	59	170
CP-157	16	t4634	(AAAT)5	GCAAACGTTCCAATAACCAAA	59	ATGCCAAGAAGGAAATGAGGT	59	211	AP	AP	GP	GP
CP-158	17	t1826	(TTGT)5	ATTGTTCAGGTGTGTTGCTCC	60	CCAAGTATGTTGGTTGTATCCTG	58	150	AP	AP
CP-159	17	t6203	(TATC)12	AAGCAGTCCCTGTGCATGTAT	59	TTCTGAGGCTGGTTGGATAGA	59	203
CP-160	18	t13455	(TATT)5	AGGTGATGGGGACTGAGAATC	60	AAGTACRCCCACACCACACAC	60	219
CP-161	18	t1541	(TTTG)6	TTTCCTTTTGAGAGCATCAGTT	58	GGAGCCATGAATAACACCAAG	59	158			GP
CP-162	18	t17186	(GATG)11	GACAGTGATTTTTCTGGCTGC	59	CAATGAAGGAAGGGATTCACA	59	158			GP	GP
CP-163	18	t255	(ATTT)5	GCCTGAGCATCGTGACTTTAC	59	TATTGCCAGCATAAAACTGGG	59	221	AP	AP
CP-164	18	t9109	(TTTG)6	CATATGCTCTGGAYTCTTGGG	59	ATCAGTCCATTGTTCCCACTG	59	235			GP	GP
CP-165	19	t11158	(AAAC)5	GAGAYACCAGGGGATGAACAC	60	ACAGATGTTGCCCATCAGACT	59	245		AP
CP-166	19	t4480	(GGAT)13	CTGTGCAAAGAAAGCCAAGAC	60	TCTGTCAAGGACTCACCKTCA	60	242
CP-167	19	t4648	(CAAT)8	TCATTTTGAGTGGACAGGGAC	59	CAGACTTATCCAAAAACATTGGG	59	182
CP-168	19	t5814	(TTTG)5	TGTTATCGTGGATCTATTGGCA	60	CAGATTCCTTCCCTGGCTAAC	60	151
CP-169	19	t9342	(TTTA)5	CCTGATCTATGGCTAAAAGCTGA	59	GAAGGATGATATCTTGTCCTTGCT	59	188
CP-170	19	t9484	(ATTT)5	TCTCCTCATTCACCTGTGGTC	60	CTTCTTAGCACTCCCCTCACC	60	246			GP	GP
CP-171	21	t11258	(AAAC)6	TGCCTGTTATCTCTCTGGTCTG	59	GGTCCAGTGCTGTTACCAAAA	60	235
CP-172	21	t23527	(TTAT)5	GTGGCTGAGCAGCTAAACAAA	60	AAGCATAGCATTTTGCCACTC	59	162	AP		GP
CP-173	21	t23629	(TTTA)5	ACCCAGAGGAGACTTACAGGAT	58	CAAATATGGGGATTGATACGG	59	151
CP-174	21	t28510	(ACAG)5	CTTTATCACAGGCAGCTGGAG	60	ATACTGGAAATCAACCCCCAC	59	234			GP	GP
CP-175	21	t29467	(AAAT)5	TGGCAAGGTGAAGAGAGAAAA	59	TGCACATCTGTGGCATGTACT	60	219
CP-176	21	t29637	(GGAA)5	CTGGAGCCAGGGATTAAAAAG	60	ACAGGCTTTTCTTTGCACTCA	60	200
CP-177	21	t3146	(TAAA)6	AGCACRGTTTGGAAAGGAGTT	60	CATGCATACATCCACATCCTG	59	182
CP-178	21	t3158	(TATT)5	GTTTGCTAGGTTGCCCATACA	60	GGGTAGCACTCCAGAGGATTC	60	178			GP	GP
CP-5	21	t35970	(CATC)8	CCAAATAGTCCCCCAAACCTA	60	GGGATAAAAATGGATGGATGAA	59	210
CP-179	21	t37230	(TAAA)5	TGGGCTGGTGAAAGTATGAAG	60	GCAGTTTGTCCTTTAAGCCCT	59	196			GP	GP
CP-180	21	t38457	(GAAA)7	AGAACTCGGCCTTGGGTAAT	59	ACAACACACAARCAGGTGAGC	59	207
CP-181	21	t4052	(GTTT)5	CCCGAAGTTTTCCTTATCCAA	60	CAAGATATTCCCTCAATACACRCTC	59	175
CP-182	21	t425	(AATA)10	ACTGGTCAGACCTGAGGAAGG	60	GTCAAACAGAGGAAAACCATTCT	58	197
CP-183	21	t6008	(ATTT)5	CAGTGCCATGGTTCTATTGTG	59	GCTATTATCTGACCTTCCGGC	60	211			GP	GP
CP-184	21	t6134	(TTAT)5	GGATTAGCGACTTTCCTGGTC	60	CACAGTTAAAGGCCAAAAGAGC	60	188		AP	GP	GP
CP-185	21	t7612	(TATT)5	TCAGGATACTTCTTTCCCTTTCA	59	AGGATGWAAATCGGTGTCTGA	60	190
CP-186	21	t7674	(ATAA)5	ATTTCTTTCTGCAGTGCAAGC	59	TTTCTGCCTCACATCAGCTTT	60	199		AP		GP
CP-187	21	t9455	(TTTC)5	CAATGGACTCCCAGCCTTAAT	60	CAGCAGAAGTKATCAGAGGGC	60	222
CP-188	22	t10082	(TTGT)5	GTTGAGAYTGGAAGGGACCTC	60	GGCACATGCTTTAGGCATCTAT	60	235		AP	GP	GP
CP-189	22	t4138	(TCCA)10	CAACRTGTCAGTGATTTCAGTCAT	59	TTTTGATCAAGATGCTGGGAG	60	152
CP-190	22	t4163	(TTTA)5	TAATGCTGGTGGTGTCTTTCC	59	GCAACTGAGAAGCAAAGGYAG	59	209
CP-191	22	t4488	(AAGA)5	TTCCAGGTGGGGGTCTTT	60	TGCATCAGACCCTCTCTTTTG	60	206				GP
CP-192	22	t94	(AAAC)5	CTTCAGCTACGTCATCTTGGC	60	TTTCTAAGTGTGGTGATGGGC	59	184		AP	GP	GP
CP-193	23	t1114	(CAAA)5	GCAAGGGCATAAGAGAGGAAC	60	CTAAGCAATCTGCTGCAYGAA	59	197	AP		GP
CP-194	23	t2309	(TTGT)5	GCCTCAAGTTCCCTTTCAGTC	60	TTAGGCTGTCAAAGGAAAGGA	58	247			GP	GP
CP-195	23	t2830	(TTGT)5	TCAAAACCAGTGAAAAGGACG	60	TCTGCAAGAAGGGTCTGTGTT	59	159	AP	AP	GP	GP
CP-196	23	t912	(AAAT)5	ATCTGTTCATCTCGCTGTGGT	59	CTTCTAGTTTGCAGTGGGTGC	59	226			GP	GP
CP-197	24	t16129	(AACC)8	GGGAACATCRCTGTGGTTTTT	60	TGCTATCTCAGAGAGGAAGCG	59	166	AP	AP		GP
CP-198	24	t19278	(TTTG)6	AACACCAGCGATTGAAACAGT	59	CCATATCCTTCAAGTCCAGCA	60	203
CP-199	24	t19802	(AAAC)11	GGATTCTGTGTTCTGAGCAGC	60	TTTCTATTTCTTGCCTGGTTGA	58	249
CP-200	24	t20531	(AAAC)6	GGTGCTGCAACACACTACAGA	59	CAGCCTTTTTGTTGCTGTCTC	60	160			GP	GP
CP-201	24	t22984	(GTTT)6	AGCTTTTCACAGGCTGTTTCA	60	TCCATTAATTTCAGCATGCCA	61	235			GP	GP
CP-202	24	t3245	(TTTG)5	CCCTCTGGAGAGTTTTGGATT	59	CRCTATCTCAGATTCAGAGGAGACA	60	221
CP-203	24	t9446	(AACA)7	TTCAGCAGTTCAGTCACAACCT	59	AAAGCCTGTTTTAGGAGTGACAA	59	151	AP		GP
CP-204	25	t10541	(AAAC)5	CCAACTGTTCCAAAATGCTGT	60	AAAGATGAGGTAGTGGGAGGC	59	194
CP-205	25	t19617	(AAGA)5	ATAAYTTTGTCCATGGGAGGG	59	GAGTCACTCAGGCAGGACTTG	60	226			GP	GP
CP-206	25	t4490	(GGAG)6	ACTTGCCCCTTTCTGAAGTGT	60	TGATCTTGCCAGCACTAGGTT	59	194
CP-207	25	t6346	(ATTT)8	ATTTGGTACCATGAAGGACCC	59	ACAGAGAGCACAACRTGCAAC	59	171			GP	GP
CP-208	25	t7664	(GTTT)6	GAGCCTTCCTCTTCCAAACAT	59	CAAGGGAAGGCACAACTGTAG	59	181
CP-209	25	t8606	(TTTG)5	GTGATGAAGCTTCCCCTCTCT	59	CAAATCCTGATTATGGCCCTT	60	211
CP-210	26	t13274	(AATA)5	CCTCACTGGTATTAATCTTCCCA	59	GCGTTCTGCCTGCTGTTAAT	60	167
CP-211	26	t22311	(ATAC)6	TCCCTCCTTGGAATCAGAGAT	60	AGATATCCCCACAGCTCCATC	60	162
CP-212	26	t22811	(TATT)7	GCTGTTCCAAAAAGAGGGTTT	59	GGGGCTCTTCTGGTCCCTAT	61	170
CP-213	26	t2365	(AGAT)5	TGCCACTTAGGTAGAAGCACAA	59	CATACCATGTTCCTTTGCTTGA	59	247
CP-214	26	t24655	(CTCC)5	TTTCACTCATCCCTTCCTCCT	60	CTGCTGTTCAAACTCCCTGAG	60	167
CP-215	26	t5054	(TTGG)5	TTTTTGTGGAGTTTTGGGTTG	59	AGCCAGCTTCTTAATGCAACA	60	212
CP-216	26	t7635	(CTGT)5	TTTCAAAGGGAGTGGGACTG	60	CTCTCTCTCCCYTGCCACTAA	60	180
CP-217	27	t10653	(TTTG)5	ATTCACAGTGGGAGGCTAGGT	60	ACATGCTCTGGCTGATCTGTT	59	203			GP	GP
CP-218	27	t10874	(AAAC)11	AGAGCAAGAGCATGCAACTGT	60	CAGTTCAGAAGAAATCTTGGGG	60	227	AP	AP	GP	GP
CP-219	27	t12170	(AAAC)5	GTTCTATTTTGGACAAGCTATTGAA	58	TTACCACACTTTGAAATTAAGGGAT	59	150
CP-220	27	t13321	(TTGT)7	ACCAAAATAAGGGGCACTGTC	60	GCTGCAGTTTTCCTATGATGC	59	246			GP	GP
CP-221	27	t15148	(CTAC)11	CAGATTTTCATTTGTCTCAACCC	59	ATAGGGCAAATTACTGGGGAA	59	176
CP-222	27	t15463	(GGAA)5	TACCAGGCAAATCATTCAAGG	59	GCTCTGAGAACTGTCTCCCAA	59	200			GP
CP-223	27	t16415	(TTCT)5	AAACCAAAGAAGTGTGTTTCACC	59	AGTTTGGACTAGGTTAGAAAAAGGA	58	227
CP-224	27	t2166	(AGGA)5	GCTCTGAATTAAAACTGTGCTACC	58	CCCCTGTAGCACACAAATGAC	60	190
CP-225	27	t22398	(ATAA)5	GGACTGYGCATGTAGTTGGTC	59	GGAGGATTAAAATTTTGGGCA	60	232
CP-226	27	t22424	(TGTT)5	AAGCTTTGATCCTGCCTGTTT	60	AAACCATGTCTTTTCCAACCC	60	195			GP	GP
CP-4	27	t23366	(CATC)6	GGAAACCAAAATCATCCATCC	60	AGGACCTGCATCTTTTCCAGT	60	217
CP-227	27	t23404	(TTTG)5	TGTTTGTGTTAAAACTTCTGGGC	60	TTTCATGAGGAATTTCATGGC	59	224	AP	AP	GP	GP
CP-228	27	t23488	(TATT)7	GAGCTCATTTGAAGGGTTTGG	60	GCTCTCGCCCTGATACTCTCT	60	236
CP-229	27	t28290	(ATAA)5	CCCAATCCACTGTACCAAATG	60	GAAATTTTCCATTCCGGGTCT	61	215			GP
CP-230	27	t28538	(GAAA)5	ATCATCCCAGTGCACAAAGTC	59	CTGAGAAGGCAGAGAGCTCAA	60	228
CP-231	27	t32842	(GAAA)5	AGAAGAACAGAAGGTGGGGAG	59	TGACACAAACATGAGGTTGCT	59	214			GP	GP
CP-232	27	t9380	(TAAA)5	ACATTGAGCGCARGATCATTA	59	CTTCACTGTGGCCTAAACCAA	60	217		AP		GP
CP-233	29	t4232	(AAAT)5	AACTTTGGAGGCTGTTTCCAG	60	CTTCGTTAAACCCCTTTCACC	59	169
CP-234	29	t777	(TGTT)5	ATGCTGGCAAGCTTCCTTT	59	AGCCCTCTCCATCATTTTTCT	59	193
CP-235	29	t952	(GGAT)14	TTGTTTGTCTTGTCCCCTGTC	59	CAWGCAACTCAGGAAAGTTGA	59	197			GP
CP-236	30	t1013	(CTCC)5	TGGTCAGGYGCATTAATCTTG	60	TCACACTCTGCAGTCCAACAA	60	233
CP-237	30	t2764	(CAAA)5	AAAGACACACAGCCTTGCC	58	TATCTGTGGGAACACAAAGCC	59	227
CP-238	30	t380	(TTTG)5	CAGAATGTCGTTTCCTCCAAA	60	CTGTGCAGTCTCTTTCTTGGG	60	185			GP	GP
CP-239	30	t5863	(TTTG)8	TTGATAGGCTGACAGGTTGGT	59	GACTTCTGAGCCAAGTTCAACC	60	199	AP	AP
CP-240	31	t15680	(TTGG)6	GCCAAGATTTTCAATGAGCTG	59	GTGCTTGTTGGGATAAGACCA	59	177			GP	GP
CP-241	31	t23137	(AAGC)5	TTCAGCTTCCCTAGCACCATA	59	GGTATCTTACCATTTTCTGCTTTTT	58	233
CP-242	31	t25073	(TATT)5	TGAGCTGATGTGCAGTTTTTG	60	CTCCAATTGTGCTAGTGGCTC	59	196			GP	GP
CP-243	31	t29867	(ATAA)5	GTGAAACCTTGCCGTCAAATA	59	AACACCTTGAGTGCACAAACC	60	249	AP		GP	GP
CP-244	31	t303	(TTTG)5	ATGCCTTGTTTTTCCAAAGGT	59	ATTGCTGCTTCTGTGAAGCTC	59	179			GP	GP
CP-245	31	t30380	(AAAC)5	TTTGTAAGAGGCTTGGGTTGA	59	TGGAGTGTCAAGGAGCAGATT	59	234	AP	AP	GP	GP
CP-246	31	t30969	(CAAA)5	ATCATTGACCCAAATCCATCA	60	TCTGGTTGTAACAYACCCTGC	59	205			GP	GP
CP-247	31	t32846	(TTTA)5	TTTGAATGACTTGCATGAATCC	59	ACAGGCAAATGGTCTGTTTTG	60	241				GP
CP-248	31	t4323	(AAGC)5	GCAAAGTCCATTGGTGAGGTA	59	GTATGGCACAAACCAGAGCAT	60	171			GP	GP
CP-249	31	t5158	(ACAA)5	AGAGTCTGAGAGGAGTTCCCG	59	TCTTGTTGCTTATAAAAGCTCTCTG	58	188			GP
CP-250	32	t10762	(TTTA)5	TGAAAGTAAGGCATYGCACCT	60	ATTGCATCTTCATACATGCCC	59	240				GP
CP-251	32	t4381	(ATTT)6	GGTGGCCTAGAAGAAGAAGGA	59	ATAACTTTTCCTTGGCCCTCC	60	211
CP-252	32	t6641	(AAAT)5	CCAGTTGCATGTGGTAATGTG	59	CTGAATGGATTTATTCACCAAAA	58	214
CP-253	32	t9747	(TTGT)6	TTCTCCATTCTTGTTGCMTGA	60	CTTGCAGGATGAGGGTTGTAA	60	205
CP-254	33	t2307	(CCTC)5	TTTCCTCTTCATCCTTGCCTT	60	CCTGTTCAAAAGTGACCCAAA	59	206			GP	GP
CP-255	33	t4444	(AATA)5	AGGAATTTCCACACCAGCTTT	59	TCTACCTTTGTGCGTTTGCTT	59	237
CP-256	33	t4822	(TTAT)5	TTGCAAATTCTTGTCATTCTGG	60	CAGCTGACATTGTGAGGAGGT	60	200			GP	GP
CP-257	33	t5915	(TAAA)5	CACCRCAATTAAAAGTGTTGGA	59	ATGTTGGGCAAAAATGTGTGT	60	173		AP		GP
CP-258	34	t11704	(TGTT)5	GCTGGTTTGTGGGTTGTTTT	59	TTGAAAAAGTGCAGATACGTGG	60	187
CP-259	34	t1239	(ATAA)5	TGAGGGAGATGGAAAACATTG	59	TGGAAGAGTGTGGGAGCTAGA	59	219			GP	GP
CP-260	34	t12591	(AATA)7	TGCAGAAGAATAGCCTGAAAGA	59	TCTTCCATAAGCACTGGCACT	59	190
CP-261	34	t18140	(ATTT)5	CTGAAGACTGATCCCCAGACA	60	CTCCCTCACTCCCAGGTACTC	60	250			GP	GP
CP-262	34	t3898	(ACCA)9	GTTTGTCCTGTCCACATGCTC	60	TGAGGTTTTTGACACCTCCAG	60	223
CP-263	35	t685	(TATT)5	TGCATCTGTGTTTGAAAGCTG	60	CTGTAGCCCCACAAACTCTCA	60	233			GP	GP
CP-264	35	t983	(TAAC)5	ACAGCTGTGACTTGAGATGGG	60	ATAAYGAGAATGCAACCCCTG	59	181
CP-265	36	t10411	(AAAT)6	GATTCTGAAGGACAAAAGCCC	60	AACATGCAGTAGCAGAGCAGG	60	182
CP-266	36	t17181	(TCCT)5	ACCTGTCTTCTTTGGGACCAT	59	GAACAGCCTGTCCCTATCTCC	60	248			GP	GP
CP-267	36	t22201	(TTTC)6	AACGTACGGGAAGGAAACTGT	59	TCTCTGCAGGGACTTGAAAAA	59	250			GP	GP
CP-268	36	t2414	(TCCC)6	TTGTTTAGGGAAACATGCCAG	59	GGAGGAAGCTGCTCATCTCTT	60	217
CP-269	36	t3198	(TGGA)5	CCACCCTAAACGTTCTGTTCA	60	GTGTCCGAGGAAGAACAGCTT	60	221
CP-270	36	t5001	(TGTT)6	CCAGAATACCTCATCCTCGGT	60	CAAACTGGAGTCCCACAAAAA	59	238				GP
CP-271	36	t5267	(TGTC)5	CTCAGCTGTTCCCTTGTTCTG	60	CAGCAAAGCAGGATACCAGAC	59	168			GP	GP
CP-272	36	t5559	(TTTG)5	TTTACAGTAGGCACAGGGTGG	60	AGGATAAAAGCACAAGCCCTC	59	158			GP	GP
CP-273	37	t10212	(AAAC)6	TTGGAGGCTGTAGCAGTACAAT	58	TTCTCAGAGGGCACACATTCT	59	206
CP-274	37	t10983	(TAAA)6	CCAAAGAAAAAGCACAGTAGCA	59	TCCTGTATTCACAAACTTCATGTTG	60	197
CP-275	37	t13316	(TTTG)5	CCACAAGGGGTATCACAAYGT	60	CCAACAGTCTCTGTAGCCAGAA	59	222	AP	AP	GP	GP
CP-276	37	t13640	(AAAC)10	ATACCAAGGGAGAAAAACCCA	59	TGACAACTGCAGAGAGGATGA	59	237
CP-277	37	t13649	(AACC)5	AAGGATTCCCTTCCTGTGATG	60	TCAGATTCCACCAGAAGGTTG	60	150				GP
CP-278	37	t13790	(TATT)7	TTGTTTGTTGGAGATGAAACTGA	59	GCCAGCTTACACAGATGTTTTC	58	221
CP-279	37	t14769	(TTTG)6	AAACCTGACCACTCGTGAAGA	59	TGTTTRTGGGTTCCAGTCACTA	59	185
CP-280	37	t15503	(TTGG)5	TGTCTTGCAATGCTTTTAGGG	60	AGAATTTGCCAGGATCCAAGT	59	194			GP	GP
CP-281	37	t15520	(TCTA)10	CTCCTTCCATGCATTGTTGTC	60	TGCTTCTCTGACCACATTAATCA	59	175	AP	AP		GP
CP-282	37	t15859	(AATA)6	GCCATAAAGGGAAAAGTTTAGGA	59	CGCAGAATTCAATAAAAACACTG	58	151
CP-283	37	t15990	(ATAA)7	CTTATGAACTCAGTCCCGCAG	59	TGGAGAAAGGCAGTGAAAGAA	59	173	AP	AP
CP-284	37	t16747	(CAAG)5	ACCTGGTGCAGGATCTACTGA	59	GCCAGATACAGCTCACAGGAG	60	175	AP	AP	GP	GP
CP-285	37	t16773	(CAAA)5	GCAGCRTAGGGATAGATGGAA	59	CTGCAGAATGCACCTCAGTTT	60	189				GP
CP-286	37	t17864	(AAGA)8	AAAGAAAGGAAGAAAGCAAGGA	58	TGCTCCACTGACAAAATAGGG	60	171
CP-287	37	t18632	(TTGG)5	TGTCAAGAACAAATCAAGCCA	59	TCATCTTACTGCTGTGCCACTT	59	193
CP-288	37	t19125	(CAAA)5	TCCAACTATTTTCTGGGTTGC	59	ACTGGACTGGTGGTTAGGGTT	59	202	AP	AP	GP
CP-289	37	t19313	(TAAA)5	TATGCCCTTTGCTGTCTTCAT	59	TTCAGGTAAACAAATAAATTGCCA	59	167			GP	GP
CP-290	37	t1991	(AAAC)5	AAATTAAACAGGAAAGGCAGGA	59	TTTCCATCTAATCTCAATGCTCA	58	153
CP-291	37	t21278	(TAAA)8	TCCTACAAAATCATGTGGGTTAAA	59	GCGTAGATGACCTCTTTTCCA	59	250
CP-292	37	t2145	(ATTT)5	CTTCCAGTGGTTCCAGSAGAG	59	TGCAACAGCAAGGTATTTTCC	60	165			GP	GP
CP-293	37	t4830	(GATG)15	TCACTAGGAGAGGATGTTGGAA	58	CCTGCATCGGTCTCTTAACAT	59	249			GP	GP
CP-294	37	t4881	(ATAG)5	TTTGTGTCCCAAATTATCCCA	60	ACACACAGTCTGGCCCTTAAA	59	231
CP-295	37	t635	(AAAC)5	GGCATCTGTATTGCATATGGG	60	TTGGGATGAGAAAACAAGGAA	59	155
CP-296	37	t6864	(TTTG)5	AATTCCCAGACTCAAAGAGGC	59	CAGGACTGAGGTGTAAAGCCA	60	229			GP	GP
CP-297	37	t919	(AAAC)12	AGAGTTGTCCCTGTCTGAGCA	60	CCAGACCACAAAACTCTTGGA	60	166
CP-298	38	t10621	(TGTT)6	GGTTGTAAAATCTTTGTGATTCCA	59	GCCCTTCAAATATTGCTGGTT	60	158
CP-299	38	t11137	(ATGT)5	CTGTGACAGCTTTTCTCTGGG	60	AGACAGGGGTGAAGAACCTGT	60	173	AP		GP	GP
CP-300	38	t12781	(ATAA)5	TCTATTCATAGCGCCTGCTGT	60	CTTAGCTCTTCTGCGCTGTGT	59	210
CP-301	38	t16193	(TTGG)5	TTACCAGGGAGCAACATGAAC	59	TCCTGTAGAAGGAGAGGACCC	59	230			GP	GP
CP-17	38	t16710	(TAGA)5	TGAGTCATTTTGCAACTGGTG	59	GAATGCACGCTGAAAAGAAAG	60	238	AP	AP	GP	GP
CP-302	38	t20100	(TCCA)7	AATTTCAATATTTGCCCGTCC	60	CTGGCATTCATAGGCATTCAT	59	202		AP	GP	GP
CP-303	38	t20424	(TTCT)5	GAAATCTGAGCRCTTTGCTGA	60	GGAGGCTAGACCTTGATGGTT	59	157
CP-304	38	t22232	(AAAC)5	AACGTGTGAGAGAAGGCTGAA	60	CCTATCAACCAGAGCCATGAA	60	156			GP	GP
CP-305	38	t24273	(CAGG)5	GCTGTTTTCCTAAGGGAATGG	59	ACCTTGGGTCGAAAAGGTAGA	59	243
CP-306	38	t27290	(TAAA)5	CCCCCATTCCTACAAGACATT	60	GGCCATTAGACCTGCTTGTTA	59	156	AP	AP
CP-307	38	t2826	(TAAA)5	GGGTTAACTCCAGTAGGCAGC	60	ATCGCTTGGTTTTCTTGGTTT	59	185
CP-308	38	t28725	(TGGA)6	TGAAGCATCGTGATAACAGCA	60	CTTTTCCAGTTGCTGTGGTTT	59	211			GP	GP
CP-309	38	t35703	(AGAC)5	GGAGAGAAACAGACAGGCAGA	59	GTCCTATACACACACCCCACC	59	152
CP-310	38	t37924	(GTCT)5	AGGGTGAAAGGGCACAAAAT	60	GGGTCCTCCCAAAATACATCT	59	155
CP-311	38	t40940	(AAAG)5	AGCACTCTGTTGCTTTGGTGT	59	ACAGGCTTGTTGCAAAGAGAA	60	187			GP	GP
CP-312	38	t51233	(TGTT)6	TCCGAATAGTTGTGCTGTTCC	60	TGATCCCTGGGGTATATTTCTG	60	239				GP
CP-313	38	t52214	(AGGA)5	GATTGGTCCTAACCACCTTTTG	59	CCTTTTAAGGAAGGGAGTTAAGTG	58	193
CP-314	38	t61442	(TTAT)5	TCCACCTGTATGAAATCTGTGC	60	TCCTTCTTTTGACCTGAGGGT	60	206
CP-315	38	t62866	(AACC)6	TGGAATTGGACATTCCAAGAA	60	AGCATTAAGATCCTATCCCTGC	58	193	AP	AP	GP
CP-316	38	t63521	(AAAC)5	GTTCAATCAGCAGKAAATGCC	60	AACATTGAAGGAAAATGGAAGC	59	229			GP	GP
CP-317	38	t65494	(CTCC)6	TACCCAAAGCAGTCTCCTTCA	59	TTTCTGCGTAGCTCCATTGAC	60	187		AP		GP
CP-318	38	t65781	(GGAG)5	CACAGCTACCTGTTTTGGCTC	59	AGAAGCCAGGGTCCTCTAACA	60	171			GP	GP
CP-319	38	t66157	(GTTT)6	ACGCTAATGTTTGTGCAAAGG	60	CTGGCCAAAACTGACAGAGAC	59	192
CP-320	38	t67037	(TTTG)5	ATTTAGCTTTTGCTGGGGAGA	60	ATATCCCTTCCTGCGTCACTT	59	171
CP-321	38	t67513	(GAGG)6	CACATTGTCAAAAAGGTCCTCA	60	TTGAATCAAAGTTCAATGTCGAG	59	216			GP	GP
CP-322	38	t69468	(GGTA)6	TTCTTGACCTTTGGACTGGAA	59	ACAGCACACCAGCTATTTTGG	60	153
CP-323	38	t74868	(ACAA)7	AGGCAGAAACATTGCATTTTG	60	CRCCTTCTGTATTGTCCCAGA	59	242
CP-324	38	t7725	(TAAA)6	CCTGTTCTTCAGCTGACTCGT	59	TTTCACCCAGTGCTTCAGAAA	60	230
CP-325	38	t81856	(GTTT)5	ACCTTTCCTTCACGTGGTCTT	60	GTGAGATCATATAAAAACCCACAGA	58	227	AP
CP-326	40	t4839	(GTTT)5	CAGCAAAGCACCAACAAAAAT	60	AGGGAACCTGCAAACAAAACT	60	227			GP	GP
CP-327	40	t5122	(AACA)5	TCTGCTGCAGCTCACTCTACA	60	CAAAATCCTCTTTCACTGGCA	60	204
CP-328	40	t639	(TTAT)5	AGCATCAGCTTCCATTTGTTC	59	CCACCACGACAGTATGTCAGA	59	173	AP	AP	GP	GP
CP-329	40	t9318	(TCCA)14	TTTTTAGGGGAGAGGACAGGA	60	AACATGACACAGGAAAGGTGC	60	230	AP	AP
CP-330	41	t10267	(GGTT)6	TTGGTGTTAAGTTGGAGAATGG	58	CCTATACCAGGGGTGGTAGGA	60	168				GP
CP-331	41	t12022	(TTAT)5	TGCAGAGCTAGGCATAGTGGT	60	CTTCTAGCTTTGGCCAGGTTT	59	222				GP
CP-332	41	t12039	(GTTT)6	GCCCTTACGAATTTAAGCAGC	60	AGTTTTGAATGCCCATCACAG	59	199	AP		GP	GP
CP-333	41	t12481	(TTTG)5	AGTTACCCTGTTGGCATTTCC	60	CTACTCGCGCAGCTTYAAAAT	60	163				GP
CP-334	41	t1556	(AATA)5	GCAACTCAGTAGCCAGGAATG	59	ATGCACCTGCAGCCTTATCTA	59	186			GP
CP-335	41	t16287	(AACC)5	GTCCTCAAACAAGGGCCATAC	60	GTGCAACAAAAGGAGATGGAG	59	188
CP-336	41	t17603	(TTAT)5	GTGTGAAGCTACGCTTTTGCT	59	CAGTCTTCTCATGGGATTTTCA	59	183
CP-337	41	t21169	(AATA)6	GTGGCCATAGCCATATCTGAA	59	CCCAAACAGAAATTGGTTCAA	59	206			GP
CP-338	41	t23670	(AACC)6	TGGGATTGAAGTCAGCATCAT	60	YGGAATTGTTCATTGATATCTTGC	60	161
CP-339	41	t3357	(AAAT)5	TTTCCCCATTACTGCACAGAC	59	GGGTGGGATCTTAAAGTGGAA	60	243			GP
CP-340	41	t4560	(GGGT)5	AGCACAAGACCATCCTTTCCT	60	CGGTCTGTTTCTCCTTTCCTC	60	158			GP
CP-341	41	t4674	(ATGA)6	AGGGAGTGAATCAGCTGACAA	59	TTCCCGTGAAAGCTTTTTCTT	60	177	AP	AP	GP	GP
CP-342	41	t6901	(AACA)6	ATACAAAGCATTCCCTCCACC	60	TGAACCTGGCTTTTATGTTGG	59	202			GP	GP
CP-343	41	t9092	(TTTA)5	GGCACATAAATTTCCATAAAATCC	59	TTGATGAAATTGGAAAATGGG	59	150				GP
CP-344	42	t11227	(TTGG)5	GGCTGGAAGTAGCACACAGAG	60	CAAAATTAGACGTGCCAATGC	60	242
CP-345	42	t12292	(ACAA)8	TCTCTCTGGTAGGCAATCGAA	59	TGAGAGGGAAGCTTGCTTAAA	59	249
CP-346	42	t15947	(GTTT)5	AGCGGTACCTCAGATTCCATC	60	TTTTGAGTGCTTTTCCCCTCT	60	234			GP	GP
CP-347	42	t26014	(AGGC)5	ACAATGGAGTACAGGCTGTGG	60	CTCCTCCAGGTAAAACCGC	59	227
CP-348	42	t28517	(CAAA)10	AGGCGGAACAAGAAAACTGAT	60	CAACTTGCAAACCAAATGTCC	60	237			GP	GP
CP-349	42	t29328	(ATAA)6	AACTCTAACCCAGCCAAAACC	59	CTGGATGGAAAGTTAATGGCA	59	231			GP	GP
CP-350	42	t30350	(TTTA)5	GGGAGGTMTGAAGTAGCAGGA	60	TCTGTCAKTTACCCTCTGGGA	59	158			GP
CP-351	42	t30752	(ATCA)7	AAAAGAAGTTTGGCAGGCAAT	60	CTTGGTGTGGCTTGTTGAGAT	60	185	AP	AP		GP
CP-352	42	t7474	(TATT)5	CCCATCTCAGACCTTCTCTCC	60	CACTCCTTCTCTCCGACCTCT	59	164			GP	GP
CP-353	43	t15459	(AAAC)6	ATGAACCCCTCAGTTTTGTCA	59	CGTTTTGACACCCATCTCTTG	60	151
CP-354	43	t4037	(TTTG)7	AGGCAAAAATTCCCTCTGAAA	60	CTTTTGCTCAGGCAAGCTAGA	59	181	AP	AP
CP-355	44	t10245	(AAAT)5	GCTGTCCTTGTATCTTGCTGC	60	GACCTCACTTTCTGTAGCTTCTCC	59	159			GP	GP
CP-356	44	t10361	(CAAA)7	TGATTGTTGTAGATCCCTTCCA	59	TTTCTTTTCACTTTACCCTTGTCTC	59	174
CP-357	44	t14234	(AAGG)5	CCGGTATCATCTTTCTCTTGC	58	TTTACATTTCAGAAGCTTTCTTTCC	59	177
CP-358	44	t14549	(TGTT)6	CCCTTCATGGGGAATTTAATG	60	TGGGCAAGTTATTTCTATGAGG	58	167
CP-359	44	t14595	(ATAG)10	TGATGGCTGTTGCAGCTAGTA	59	ATGAAACATCTCGCAATGCTC	60	246		AP	GP	GP
CP-360	44	t15115	(TTGT)5	GCATGGTTCTGTGGTCAAAAT	59	GCCTCCTCTAAATACACAACCTG	59	175			GP	GP
CP-361	44	t15237	(TTTG)5	CTTCCTTCTSAGTTCCCAGCA	60	CCCCAAAATGCAAGGTTACTT	60	154				GP
CP-362	44	t15341	(CAAA)9	TGCCAATGTTTTTGATGTTGA	59	TCTCTTCATGACTGGCAGGTT	59	158	AP	AP
CP-363	44	t15395	(TTGG)5	GATACTAAGCCAGGCAGGTCC	60	CCTGACAGACAGTAACCCCAA	60	171		AP	GP	GP
CP-364	44	t1921	(ATTT)6	AGCCTTTGCACAAAGTGAAGA	60	TTACATCCCAAGCCCAGATTA	59	203	AP		GP	GP
CP-365	44	t2084	(CATC)5	TGGAAAATCAAGTTGGACTGG	59	ATGTTTGGTGGTGTGTGGAAT	60	176				GP
CP-366	44	t5763	(TATT)5	CTGAAGGAAAGCATGTTTGTG	58	ACAAGGCTGCAAACTGGAAT	59	243			GP
CP-367	44	t5862	(AAAC)6	TCTTCAGAAAACCAACCCTGA	59	GACTGTTCCCCAYGTCAAATC	60	162
CP-368	44	t8058	(AAAT)5	CCCTGGACAGGAACATACTGA	59	TTCCCAGGACCTGTTCTTTTT	59	186	AP	AP	GP	GP
CP-369	44	t8390	(AAAC)5	GCCATTATTCACTTGAAAATTACTG	58	AGCTGTTTGCTTTTGTTCAGC	59	243				GP
CP-370	44	t9046	(AATA)5	CTGCATTGCCACATAGCTTTT	60	TTGAAGTTAAGGTTTGGCTTTTT	58	215
CP-371	45	t12732	(TATC)7	TGTTTGTACAGGGTATTGCAGTG	59	GAACARCCCTTGCCATTAAAA	59	171	AP
CP-372	45	t1847	(TATT)7	CACCCCACACAGAAAAGTGTC	60	AGTAAGTCCTGCRAGCACCTG	59	234			GP
CP-373	45	t20767	(ATAA)5	CCATGAGCCTGTGTTGATTTT	59	TCGCACAAAAATTGTTTAGCAC	60	229		AP	GP	GP
CP-374	45	t23663	(TTTA)8	TTCACATCCCTCCTTTGAATG	59	GTTTGCTGGATCTCAATCTCG	59	245
CP-375	45	t26741	(ATTT)5	TCCCTGTGGTATCAAGAAAACW	59	GCTGATGCAAAAGAAATAGCAA	59	161				GP
CP-376	45	t27435	(TTTA)6	CCACTGCACAGAACTGCATAA	59	CCTCAGAGGGGTCAGCTAGAG	60	185	AP	AP
CP-377	45	t28220	(TGTT)5	CAGTGATTCACAACAAGCCAG	59	GTTTTGCCATGCATGATTTTC	60	226	AP	AP
CP-378	45	t28845	(TGTT)5	TGGTTGACATGTGGTTTGATG	60	TTGCTGTTGGATCTCCTGAAG	60	193
CP-379	45	t29551	(AAAC)5	AAGCCACTTTTTCCTTTGTCA	58	CCTGCACAGCTATATTTGGGA	60	170
CP-380	45	t3128	(TTCC)12	TCCTAAACAGCAAACCAATGC	60	GAGAACTGATGACTGAAAACCTGA	59	190		AP
CP-381	45	t31898	(TTAT)8	AACACACTGTGACTCCATGCT	58	TGTGGAGCTGTCCTGGTTATC	60	161
CP-382	45	t34278	(CCAA)5	TTTCAGTTTCATGCTAGTGTTCC	58	TACTTCTGGCACATTGCACAC	59	234				GP
CP-383	45	t40567	(TTTA)6	CCCCCAGGACAAATTCTGTAA	61	TGGTATTGTTGTTTTCAGCCA	59	249
CP-384	45	t4628	(ATAA)5	YACAGGCATTCAACATCCATC	59	TGATCAGAAAGTAGGACCGGA	59	158		AP
CP-385	45	t46767	(TAAA)5	TGCAAAAGGTTTCTTTGCTMT	58	YGCAACACAAAAGTATTGCTGA	59	226		AP
CP-386	45	t4760	(ATTT)5	TGGCTGAAAGCTAAAGCTGAA	60	TAGTGCAAATTCCCAGAAGGA	59	201
CP-387	45	t49132	(AACC)5	AGGGGAAGAAAATGCAACAGT	59	GGTTGAGAATAGTTCCAGCTCA	58	247			GP	GP
CP-388	45	t49542	(TTTA)5	GGGGAGTGAATGGAAAGAAAG	59	TCTGCTATTCATGTTCCCACC	59	241	AP	AP
CP-389	45	t52144	(TTCC)5	GATAGGTATTGCACGTTYGCC	59	AAGGAAGGAGGGAAGGAAGAA	60	224
CP-390	45	t53305	(TGTT)6	TGTGATTACGCTGCATGATGT	60	TGGCAAGGAACATCCATTAAA	60	179			GP	GP
CP-391	45	t54229	(TTCT)5	GCTGTTTGGCTAAGAATGCAG	60	TGTGGTGCTACAGTGGTGTGT	60	173	AP	AP	GP	GP
CP-392	45	t54664	(AAGG)6	GCAACTTAGAGCCACGCTATG	60	ATTTGCTGCACACAACAATGA	60	204	AP	AP
CP-393	45	t576	(TTGG)11	CCATCTAAGTAACAGTGGCTTTTT	58	CCTGCATTGTCTCATTTGGTT	59	236
CP-394	45	t5772	(TATG)5	TGAAGATTGCRTTGGCTACAA	60	AGTGTCAGCTGCAGTCRTTTG	59	151
CP-395	45	t5783	(AATA)7	GCATGAACGATGAAACAATCC	60	GCTGAAAATACCCTGAGCCTT	59	193	AP	AP
CP-396	45	t58302	(CAAC)5	CAACCCAAACCATTCTGTGAT	59	GATTGCTCTAGGTTTCCCCAG	60	222
CP-397	45	t58443	(AAAC)10	TTGGACAGGAATCCAAATGAG	59	TGTTGAACAGAYATTGGGCAT	59	151
CP-398	45	t59185	(TTTG)6	AAGACCCCTTAAAACCTGCAA	59	TGTTCAAGTTCTGGAAACAAACA	59	225	AP	AP
CP-399	45	t59603	(AAAC)5	AAAGTGAGAAAAGCTCATGGGT	59	CAGAGACCCCAACTGACAAAA	60	237				GP
CP-400	45	t60694	(TATC)13	CCTGTGTGGTACAYGTTCTATGA	58	AGTGAATAATCAAGCTCTGACAGG	58	150
CP-401	45	t8081	(AAAT)5	ACACAACCTAAGCATCCTCCA	59	CAGGAGGAAGAKCTGGCATTA	60	166
CP-402	45	t9966	(TTTG)6	GCAAYGAGAGGGAGTCAGAAA	60	TGCCTGCCACTACCTTAAATG	60	178
CP-403	45	t9994	(AACA)7	TGATGGGTATACTGATGCCAGA	60	CTTGTTTCAATCTGCAGGAGG	59	161	AP	AP	GP	GP
CP-404	46	t2092	(TCTA)8	TGAGTGTTGCCACTGTTCTCA	60	GTTCAGTCCTTTGAGTGGACG	59	158		AP		GP
CP-405	46	t5052	(AATA)5	ACAGTTGAGGGCTACTCAGCA	60	CCAGATGCAAATTCTTGAAGC	59	231
CP-406	46	t5123	(AAAT)5	TGGACCTCTGATTTTAAGGGG	60	AGGTCAGAGCTGTGTTGCTGT	60	228
CP-407	46	t6816	(TTTG)6	GATGCAGGGATAAACTCCACA	59	ATTACCCAGGCACTTGCTACC	60	191	AP	AP
CP-408	47	t1508	(AAAC)5	CACATTTGTGTCCCTTGTGTG	59	AGGTTGTTTCCTTCCTGTGCT	60	200		AP
CP-409	47	t1704	(TTTG)5	CCTTGTTAAAAATATGGGCAGC	59	CAGTTTTCTCAAATATGGGTGTG	58	153
CP-410	47	t1993	(TAGA)7	AAGGCTTCTTCCTGTGGGATA	60	TGGAGTCTCCTCTGCTCTCAT	59	194
CP-411	47	t3492	(GAGG)5	AGACAGGAAGACCCACTGTGA	59	TGCTGAGAGTTCAAACTGCCT	60	185				GP
CP-412	48	t12432	(AAAC)5	AAATCAGACAACCCTGCTAAGTG	59	CRCCAGATACTGTTGCAGTGA	59	168
CP-413	48	t15491	(TGTT)5	TTTCAGGAAAGCAACAGTGAA	58	AGTGAAYGGAGGATGCTCAGA	60	168
CP-414	48	t15929	(GTTT)6	TAGTGGTCCTGTGGCATTAGG	60	GCAACCAAAATGTACCCTGAA	59	213			GP
CP-415	48	t16079	(TCCA)11	ACTTGTTAATGGCCTCCAGGT	59	GGATTTTGACACTGTCTCCCA	59	190			GP	GP
CP-416	48	t16128	(AGAT)11	CTCTGGGYAACCTCTTCCAGT	60	TAATCCCAAAATGACTGCCTG	59	175			GP	GP
CP-417	48	t16426	(CAAA)5	TGTGGGGATTCTAAGGTGTCA	60	GAGCTTATTCCCTGTTTTGGG	59	236		AP
CP-418	48	t21880	(TTTG)5	AGCCTTACCAAAGATGCGTGT	61	GGCATCAAAATACAGATGGGA	59	241
CP-419	48	t22268	(TATC)12	ATAATACTGGAAGCCATGGGG	60	TTCCCAGATCACTCTTGATGTC	59	182			GP	GP
CP-420	48	t22566	(AAAC)5	TTCCCAAAACTCTGGGAGACT	60	CTCTCTGAACCTGGTGGTCTG	59	228				GP
CP-421	48	t22887	(TTTA)5	TCCCATATAATGGATATTCAGCC	59	GTTCATGATACTCTGGGGCAA	59	185
CP-422	48	t23424	(AATA)6	CCCTGTTATTCCCTTTCAAGC	59	CAGTCCCAAAAGTAACCAGGA	59	186			GP
CP-423	48	t23498	(GCTC)5	TTTGCCAGTGTCACCACAATA	60	GCGAAACCCAACAATATCTCA	59	183			GP	GP
CP-424	48	t23901	(CAAA)5	CCAGGAAGCAGCATTAACAAA	60	CATGGGAAACTAAATGCCAAA	59	240
CP-425	48	t26030	(TTTG)5	GCATGTTCGTAGATGCCAAAT	59	CAAGACCCCCAACTTAAACAA	58	235
CP-426	48	t6275	(ATCC)5	TGATGATGAAGCCATGAAATG	59	GCAAGGACATCAGAAAATGGA	60	154	AP	AP
CP-427	48	t6283	(CTCC)5	AGTGCAAAAGTSTGATGCAGG	59	GCGTAACGAGGTGAAACAGAG	59	199
CP-428	49	t3972	(AAAT)5	GAATCACTTTGTCCTCATGCC	59	GCTGCAGCTCTCTTCATCAGT	59	160	AP	AP
CP-429	50	t4130	(CCCT)6	AGGGCCATTTCCTTCCTTTT	61	AGGAGGGAAGGGAGGAGG	60	220
CP-430	51	t4342	(TTTG)5	ATGGCTGTTCAGTCTGCAGTT	59	CGAAAGTTGAAGGCATAGCAG	60	198				GP
CP-431	54	t10750	(AAAC)7	CTGCATGGACAGATTAGGCAT	60	GCTGCTTTAAAAATGCAACCA	60	246		AP	GP	GP
CP-432	54	t14797	(TGTT)5	GCAGCATCTTTTAGGGAATGA	59	TCCTGCCTTCTTCCTCATACA	59	239			GP	GP
CP-433	54	t15606	(TTTG)5	AGGGGTGGGAATCACTAAAAC	59	GCATAATGTCCCATAGGTTGC	59	169			GP
CP-434	54	t16513	(AGAC)6	CGACACTGCTAATGGAATGTG	59	GGCATGTGTAAAGGGACAGAA	59	220
CP-435	54	t23515	(GATA)10	CAAGAGATGCTGAACAGAGGG	59	TACGAAGTGGTGGTGAAGACC	60	217	AP	AP		GP
CP-436	54	t25377	(GTTT)5	GGGATTTTCCCCACTATGTTC	59	AGAAACTGCAGCTGAAGCAAG	59	235			GP
CP-437	54	t25681	(AAAC)6	TGCTTCATCAGTTCAAAGGAAA	59	CCTGAACAACTGAACCAATTACA	59	194
CP-438	54	t26018	(GTTT)9	TGCTGTTCTGGTTTTAACTTGTC	58	CAGTTAGCATGGTCCTGAATGA	60	150
CP-439	54	t26694	(ATAC)8	AGGTCAGCAACCATACACTGG	60	GAACTAAGGGCAGGTCTCAGG	60	174
CP-440	54	t27897	(ATTG)6	ACAATGCAACAGATCCCGTAG	60	CATCTTTAGAGGGGTGGGAAG	59	227			GP	GP
CP-441	54	t29372	(CAAA)6	GTCATTAGGGAATTCAAGGGC	59	GGCAAAATCAGTTTCACTGGA	60	249
CP-442	54	t8958	(GTTT)6	AAGGCATTGAGAAGGCAATTT	60	ACAAGTGCTCCCYGTGTTTTA	59	192
CP-443	54	t8968	(TATT)5	TTTCAGGTCCATAGCCTTTGA	59	AGGCTGACAGGCCTGAAGTT	61	168
CP-444	55	t2075	(CTTT)6	TGGAATAAGCCCACTGACTTG	60	CTGTACTCCCAGTTGAGTGCC	59	245	AP	AP	GP	GP
CP-445	55	t435	(AAAC)5	GGAGCCTCAGAAGCAAACTCT	60	TCAACAGTAAGCCAAAAGCGT	59	201			GP	GP
CP-446	55	t473	(AAAC)6	TGCTCGTCCCARCTTTTTATT	59	AAACCCAGAAACCTCACACCT	59	184
CP-447	55	t512	(GTTT)5	GGGGCAGTTTGGTGTTTTATT	60	ATGCACGCTGAAAATGCTAGT	59	235			GP	GP
CP-448	55	t5158	(ATTT)5	CACTGMATGCTCAAGGAGTTG	59	CGCTTTATCCCTGCTRTCCTA	60	169
CP-449	56	t2313	(TTGT)5	GGACAGCAACATCTTCCACAT	59	ACCAGGCAAGGAGAGAACATT	60	196			GP	GP
CP-450	56	t4210	(AAAC)5	ACTGTCTGCTCAGCCTTTCTG	59	TCTTTGTTGTGATTTTCTTSCACC	60	224				GP
CP-451	56	t6403	(AGCC)8	GATGTTTGCAAAACCAGGAAA	59	GTCAGCACACTTCGGTTCATT	60	207			GP
CP-452	56	t7397	(AAAT)9	CATTTTGCCGCCTGTTATTTA	59	AAACTTAACTTCAGAAATAGGGCAA	58	154
CP-453	57	t10522	(ATTT)7	TGAGAGGATAGTTTGCACAGGT	58	ATGTCCTTCACTGAACATGCC	59	193			GP	GP
CP-454	57	t11381	(TTTA)5	TGGCAATTAGTCTGCTGTGAG	59	AGGTGTGGCTACCAAGTCAAA	59	228
CP-455	57	t12125	(TTAG)5	TCTACTCCTTGTCCCCCTRCT	59	TCATTCCTGGGGTGAAGACTA	59	204
CP-456	57	t12286	(TGAT)5	TTACACTGMGTGGGTTTCCTG	60	GAGATGAGATTCTGTGGGCTG	59	154				GP
CP-457	57	t12562	(GTTT)6	TTCTGAGGCTCGATTTCTTTG	59	ACCTCTTTCCCACTGACCTGT	60	200				GP
CP-458	57	t14952	(TTTG)5	TGATCCTGCATATCTTATTGGG	58	TCATGCATCTGTTTCTGTGGA	60	212		AP
CP-459	57	t16674	(AAAC)7	ATGGGGTGACACAGGAACATA	60	TTCAGTTGAGGAAGGCTCTGA	60	245	AP
CP-460	57	t20681	(TGAA)7	TTACATGCCTAAGGGTGATGC	59	TGGTTAYGGCACTGTGTTTCA	60	247
CP-461	57	t21791	(AAAC)5	GAAGCTGCATAGTTCACTGGC	60	GTGTCAAGGCATGTGAAACCT	60	165	AP	AP	GP	GP
CP-462	57	t25246	(TGTT)6	GGCACACATAAAACCTTTTGG	59	AAATATATGCCAAACCACAGCA	59	213	AP	AP	GP	GP
CP-463	57	t33469	(ATTT)6	AATTTAGTATGCTTTTGAACCTGC	58	TCAGCCTTCAGATTTAGGCAA	59	202
CP-464	57	t35399	(TTTG)5	TGAGAGCCAAGGACAGAAAAA	59	ATGGCATACGTGAACAGGAAG	60	210		AP	GP	GP
CP-465	57	t35748	(GATA)13	AGCAGTCGATTGTACAGGGAA	59	TGTAAATGCAGGAGAAAAACTATGC	60	150
CP-466	57	t36506	(TTTG)5	TTTCCAGTGCTTTCTGAGGAG	59	GTGGGGGCAGAATTAGTAAGC	59	193		AP	GP	GP
CP-467	57	t36601	(AAAC)6	TTTCTTCTGCCCAAGACAAGA	59	CTGCAGAAATCCTGTTCGGTA	60	207
CP-468	57	t36621	(TATG)8	GAAAGATGGGAAGGCATAAGG	59	GCACCTTACTCAGCACTACCG	59	186
CP-469	57	t37147	(AAAC)6	GAGAAAGAGCAAGCCAGATGA	59	CYGACTCACTTTAGCACAATGC	59	170			GP	GP
CP-470	57	t37945	(AAAC)5	GGGASAAAATAGGAAGAACAGGA	59	TGAGCCTAGGAAAGGAAGAGG	59	249		AP
CP-471	57	t38377	(AAAC)5	TGCCAATCAGCTCTGCTATTC	60	GTCCCTTCCAACGCAAACTAT	60	230			GP	GP
CP-472	57	t38646	(AAAC)7	AGGTCTTTCACTTGGCAACAA	59	AGGTTTCAGTCTTGGGGTTTG	60	161
CP-473	57	t38879	(TTTG)5	TCACCTTGAGAACTCTCACTTTTT	58	STGCAAATGAATACCAGACCA	58	238
CP-474	57	t38953	(AAAC)6	CCAGATTTTGGTAGACCTGATAAGA	59	GTGCTCTCATTCTACCCGTTG	59	232
CP-475	57	t40351	(AAAC)5	TCAGCATAGTTAATCCCAGTGC	59	TCCTTTTTCTCCCATTCATCA	59	212				GP
CP-476	57	t41780	(TTGG)5	GCTGAAGCATTARCAGTTCCC	59	AAGAAAAACAAACAAACCAAAACC	59	199	AP	AP
CP-477	57	t45290	(TATT)5	CACTATCCCAGCTGAAACCAG	59	AAGCACTGGCTGACCAGATAA	59	154			GP
CP-478	57	t47922	(TTTG)5	CCCTTTCTGAACTTCCTTCYC	59	TTACTGCCAAGAGAGGGCATA	59	189
CP-479	57	t50446	(GGGA)5	ATTGTTGGCAAGGAAACACAG	60	CTGCCTTCCTTCCCTCCTT	60	150			GP	GP
CP-480	57	t5274	(TATT)5	GCCTAGCAGGAGAGTTTGCTT	60	AAGCGAGGAACCTGCTTAAAT	59	174			GP
CP-481	57	t5359	(TACC)5	ATTTTTGAAGGCACCCAGTTT	59	TCCTCACCAGCTGTAACGTCT	59	189
CP-482	57	t56046	(GTTT)5	CAGTTCGTAGGTTGAATGTTGG	59	TATCTTCAATGGACCCCCACT	60	155
CP-483	57	t660	(TTGT)5	TGACGAAGAGTCTCCCTGAAA	59	CTTTAAGCCTAAGGGGCAAAA	59	161
CP-484	57	t66317	(AAAT)5	TWCCATCAACTTAACCCTGGA	60	GAGTGAGGTGGAAGATGCATTA	59	229				GP
CP-485	57	t67722	(TTGT)5	ACTACCTGCTCATGCTGCTCT	59	GACAGCTGCGTAGATGCAAAC	60	197			GP	GP
CP-486	57	t69904	(ATGG)6	GCATTAGTAGGTTTGCAATGGA	59	TGKGGAGACAGAGTAAGCTCG	60	207				GP
CP-487	58	t4876	(AAAG)5	CTTCAGGAACTTTCCCTGCTT	59	TAGATGCAGTACCCACCCAAC	59	201			GP	GP
CP-488	58	t7582	(CAAA)6	CGTGGCTGCCTTTACTGTACT	59	CTCAAGAAATGAAATGCCCAA	60	187			GP	GP
CP-489	59	t3610	(ATTT)5	AGAGATGCCCACTGATGCTTA	59	CCTGAAATGATAAATGCCCAA	59	159	AP	AP	GP	GP
CP-490	59	t421	(AAAT)5	TGATACCATGCTATTTCTTGGTTAG	58	GTTCCCCCTCTCTCTGTTTTG	60	234
CP-491	59	t4800	(CAGG)5	TCAGCCCTTTAGATTGCTTCA	59	GCTGTTAAATTTTGCCTGCTG	59	234				GP
CP-492	59	t6530	(TTTG)5	TACATGTTTGGGTTGGTTTTG	58	GCAGATGCACTGAACAGCTC	59	218
CP-493	59	t6663	(GGAA)5	TGTTACTCCCGTGGAAATCAG	59	AGGACAGTTTTCTGGCAGTCA	59	217			GP	GP
CP-494	60	t10361	(TCCA)6	GTAATTCCCATCCATCCATCC	60	TTTAAGTAACGCACCACCCTC	59	194
CP-495	60	t2102	(CTCC)6	CTCAAACTTACTCTTCGGGGG	60	ATACAGGTGGTGGAGCCTTCT	60	174
CP-496	60	t9068	(TTGA)6	GAGAAGAAAATCCCCTTCCAA	59	CATCTCTTTCCTGCTGCAGTT	59	154
CP-497	61	t10340	(AGAT)5	TTTTTCCCTCTCCCCAAAC	58	CTGGAGCCAGTGATGGAAG	59	152
CP-498	61	t2232	(AGGG)6	AAAAAGCAGAGCCATCCTATG	58	GCTGGAGGAAGGTCAAGTTTT	59	152
CP-499	61	t3927	(GTCT)5	GTCACCTTGGTTGCTGGG	60	GCAAGAGCACAGCCCACT	60	165
CP-500	62	t13009	(GTTT)5	AATAGGCCCACTTTAGGCAAA	59	TCAGTGCTTTGCTCTGTGAGA	59	154	AP	AP	GP	GP
CP-501	62	t13050	(AAAT)5	CCCTTAAAGTGGCCAGAATGT	60	ACTGATTAGCGAGGAACRTGC	60	156				GP
CP-502	62	t15705	(TATT)6	CGAACAGAGTTTGGGTCTGAA	60	TGAGTTTTCACCAATTCCTGC	60	247
CP-503	62	t16393	(TTTA)5	TTTTGACAAACCTGATGKGCT	60	GTTTCTGAACCAGATTGGCAG	59	150			GP
CP-504	62	t16810	(AAAT)5	CAACAGTTGGTGATATTCGGC	60	ATAAAAATTGGCAGGGGTTGA	60	250				GP
CP-505	62	t17552	(AACC)5	CTGTGGTTTGGACTGTTGGTT	59	CAAAGGAAAAGTGGAGAAGGG	60	184	AP	AP
CP-506	62	t17616	(ATTT)5	GTTTGYGCCAAATGAGAACTG	60	CATCCACTTCCATGCTGTTTT	59	153			GP	GP
CP-507	62	t18127	(CAAA)5	ATCCCTAGACAAACCTGGCAT	59	TTCTGCAATTCACTGCATGTT	59	183	AP		GP
CP-508	62	t21994	(AACC)5	GTTGTTGGGCTCACCATAAGA	59	CTTTGCCAGCATCCTTAATTG	59	184
CP-509	62	t27760	(TTGT)5	TGCTTGCAAAAGAGTTCAGGT	60	AGGCCATGATTGTGTTCAGAC	59	209			GP	GP
CP-510	62	t28092	(CCTC)5	CTATCTCAAAAGGGGCAGGTT	59	CAAGTGGTACTGGAGTTGGGA	60	229
CP-511	62	t4139	(TCCT)8	GATACACCAGATGGGTGTGCT	59	TGAGGCAYTTCAAGTAACCAGA	59	246
CP-512	62	t7144	(TAAA)5	TGGWGGTAAATTCCTTTTTGG	60	ACAATTTTGGGGTAAAATGGC	59	231	AP		GP	GP
CP-513	62	t7625	(AATA)6	GCAAGCTGAAGAAAACCAAGA	59	GTGGTGCCAGAATGACAAACT	60	172			GP	GP
CP-514	62	t8207	(CAAT)6	TGCCTTCTGAGRGAAGTAGGA	59	GGAAGCAGGCAAAGGAAGTAG	60	175
CP-515	62	t89	(AATA)5	CCACCTGAAGTCATCAACACC	60	GCCAAATAGCTTGTGAGAGATACT	58	172
CP-516	62	t9242	(AAAC)5	AAGTTTCTGAGGGCAAAAAGC	59	TGGTACTGCTAAGGATGGCTG	60	242			GP	GP
CP-517	62	t9290	(AACC)5	TAAGAGTAGGCTGGCCACAGA	60	GGAGTAAGGCAGCAAGGAAGT	59	245	AP		GP	GP
CP-518	63	t11036	(TAAA)6	GGGGGAAGATGAACATTGTCT	60	TTCTCTTGCCCTTCCAAAAAT	60	171			GP	GP
CP-519	63	t12669	(CCAT)6	TCAGTGCAGGTGTGAAACATC	59	GCAGATGGTCTGGGTAAACAC	59	246		AP		GP
CP-520	63	t18322	(AATA)5	GGAGGGCTTCCACTGTTACTT	59	CAGTAGGCTGAGTGCCTGAAC	60	237			GP	GP
CP-521	63	t24639	(TTTG)5	AGAACACCCAACACAATCCAG	59	TAAACCCAATGACAGCATTCC	59	205
CP-522	63	t27502	(TAAA)5	CCATGACCAGACAACCAGTCT	60	GCACCAGGAAATCATACAGGA	59	199	AP	AP	GP	GP
CP-523	64	t231	(TTGT)5	GGAATGCCATACATTTTAAGGG	59	TAGCAGCTTTSTCTGTGGGAA	59	206
CP-524	65	t5	(GGTA)5	CAAATCAGAACAAAAGGGCAA	60	AAATTCAGCGTCAGTGGTTTG	60	170			GP	GP
CP-525	65	t6059	(GATA)12	GCTGTCAAAGGTATTGTAAAGCAA	59	GAAGGTAATCCTCCGAAGCAC	60	212
CP-526	65	t6866	(AAAC)5	GTGGCTGGGAAATAGGTCATT	60	GCTGTCTTCAAAATGCAAAGG	59	226
CP-527	65	t9520	(AAAT)8	CCTCCACTCCCCTACAAGATT	59	AGGCTTCATTTTTCTGGCAGT	60	231
CP-528	66	t12267	(AACC)5	TTATAGCAACTGCCACCCTTG	60	TCTGATGATGTGTTGGGTCAA	59	239			GP	GP
CP-529	66	t14329	(TTAT)5	CTGCCTGTTCTGCCAAGTTAC	59	TCAGGATCAAGTCTTTGTCTATGG	59	160			GP
CP-530	66	t19781	(GAAA)5	TTGAAGCCTGCTTCTCTTTCA	60	AGCGTGAGCCAAGTACCTACA	59	185			GP	GP
CP-531	66	t19820	(ATTT)5	CAACCACAACACTGCTGCTAA	59	ATGGGATATTCTGGAGGGATG	59	175	AP	AP	GP	GP
CP-532	66	t26890	(AAAT)5	TTGTATACATGAACAAGCCGGT	59	TTTCTGGGCACAAACCATTAG	59	159		AP		GP
CP-533	66	t27957	(TCCC)7	TTGGTCTCATCGTTTATCYGG	59	ATCAGGCAGATGAAGGCAGTA	59	176
CP-534	66	t34232	(AAAC)5	CCAAAGATCAGAAGACAAACACA	59	AAGGAAGGGGGTAGGAGAAAG	59	202			GP	GP
CP-535	66	t35371	(AAAC)5	TCAGGTGCAGTCAGATGTTTG	59	AGAAGCAACAAGGGTTTGGTT	60	237
CP-536	66	t36743	(AAAC)9	ATTATGTTTGCCCTTTCCACC	60	TACCAGACTGAGGCTCCAAAG	59	154			GP
CP-537	66	t38543	(AAAC)5	GAAGCAGCGCAGCTCTAGTAA	60	AGAGGATGCTGCTGTTCCATA	59	156			GP	GP
CP-538	66	t39757	(ATAG)7	TTCAGGTTAAATGGCTTTTGTG	59	TCATTTGCACCAATGTAACCR	60	183				GP
CP-539	66	t40295	(TTAT)5	GCCCGTTTGAGTGAATGAATA	59	TTGAAGCACAAAGTTAGTGATGTG	59	193
CP-540	66	t40926	(ACAA)5	TGGAATCCATGAGGTACAGGA	60	AAGGCACTTGTCATGATTTGC	60	208
CP-541	66	t41167	(AAAC)6	GTTAATTTGCCTGGGGTATGG	60	GCCCTGTGACACTACTGATCC	59	226
CP-542	66	t41304	(TTTG)6	TTCAGAAGGGAGAAGCAATGA	59	AAAGGAGGAGAAAAACCCCTC	59	213
CP-543	66	t43217	(CAAA)5	TCAAGCCAAGTTCTCACTTCC	59	GCAGCATTATGCCTTTCATGT	60	222	AP	AP	GP	GP
CP-544	66	t43612	(CTTT)5	GAAAACGGGAAGCCAGTAAAG	60	GGCGAGAAGAGTTTGGGTACT	59	180
CP-545	67	t15980	(GAGG)5	GAAAGGAAGAAAGGAGGAGCA	59	TCCTTCCCTTGGCTGTATTTT	59	213			GP
CP-546	67	t18355	(TTTA)6	AATGCCCATTGTAACGCATAG	59	TTATCTAAACAGCCAGGCCAA	59	182			GP
CP-547	67	t19466	(TCTG)6	TGTTTATATGCTGTCTGTCTGTCTG	58	TTAGATATGATGGCAAGGGGA	59	176			GP
CP-548	67	t23847	(AGGG)6	AGGTTTCAGATTGCTTGCAGA	60	CGTCCGTCYATCCTAGTTACG	59	207
CP-549	67	t32260	(AATA)6	CCACAGGTAACTGATCTCCCA	59	GCTTTTGCTGGAATTGAACAG	59	167			GP	GP
CP-550	67	t5289	(TTTA)5	GGAAAACAATTCTGGCTTCCT	59	TCAGGCACTTATCCCTTCTGA	59	191
CP-551	68	t10549	(CAAA)5	CCAGATTCCCTTGAAGTAGGG	59	CAGCATTCCAGGTACCCAATA	59	163
CP-552	68	t12270	(AATA)5	GCCCAGTAGTCAAGCATGTGT	60	GCCCAACATCAATTCAAAGAA	59	194	AP	AP	GP	GP
CP-553	68	t12351	(AACC)5	GAGGATGTGCCAAGCATAAGA	60	TTTGGTCCCAGAAGTTGGTCT	60	150
CP-554	68	t13264	(TGTT)9	CTGGTAGCTAATGGGGAGGAA	60	TATGCACTGGTGGCTCTTTCT	59	159				GP
CP-555	68	t14198	(AAAT)6	AGCTTTGGGATTGTTTGGAGT	59	TGGAAATTTGCCTAGAACGAA	59	221			GP	GP
CP-556	68	t15363	(ATTT)5	TCTCTCAGTTTCCGCACTGTT	60	GAAGAGTAGGCCTTTAACCACAA	58	170
CP-557	68	t17056	(AAAT)5	ATACGGGAATGCCTGTTTCTT	59	GCAATTCGAACTTCTGTGAGG	59	172	AP	AP
CP-558	68	t1730	(GTGA)10	AAGCCATCTAGATTTCCAACCA	59	TGGTACAATTCATAGCACCCAA	60	161			GP	GP
CP-559	68	t2679	(TTTG)5	TTAATCAGCTTGCCAGTGTTG	58	CACATATTTTCATATTCCCCAGC	59	151			GP
CP-560	68	t304	(AGGG)5	CCCTTGGCACTGCTGTAAATA	60	GAGAAGTTGTTGGTGGAAGCA	60	176			GP
CP-561	68	t4026	(TATG)6	CTCCCAGAAAATCTGGYTGAA	60	AGCCCTGCCAGAGATCTTTTT	61	187
CP-562	68	t5610	(CCAT)7	TTGTTCCAAATAAGAAGCAACAAT	59	ATGGCCTGAAGCCTTATTTGT	59	175				GP
CP-563	68	t6205	(TAAA)6	TAGCAACCTTCCTTGGAAATG	59	AGCATGGAGTGTGAGGATGAG	60	246	AP		GP
CP-564	68	t7172	(ATTT)6	TTCTCCCATGCTAAAGGTTCA	59	TTTCATCATAGCTCTCTGGCAA	59	166
CP-565	68	t7425	(AAGA)5	ATGAGGATTACCTTTCACAGCAA	60	AACTCATTTAAACAGGAAARCTCAA	58	152
CP-566	68	t8506	(TCTA)5	CCTTCCTTTCTGACTTGCTCC	60	TTCCAGTGTCAGGGGAAAA	59	191
CP-567	68	t9303	(TAAA)5	TCCTCTGTGAAAACTGGCATT	59	AATGGCTCRCTTTTCCTATGC	59	175			GP	GP
CP-568	69	t10753	(AACC)11	TGGTCCTGGAAAAGCTGTAAG	59	TGCTCACTTTTTACCCCTCTG	59	186			GP	GP
CP-569	69	t16370	(ATCT)7	TTTATTTTTGGCAAACAGCGT	59	TGTCAGCTGTAACTGGCCTTT	59	245
CP-570	69	t17498	(ATAG)5	CAAGTTCATTGCGCCATTTAT	59	CTGAATCAGATTTCCTGCTGTG	59	186			GP	GP
CP-571	69	t2137	(TTTG)5	TCATATCTATTTTAGTGGGAGGCTT	58	GCAAACTGTTATTCAGCAAGTCA	59	157
CP-572	69	t21999	(CTGC)5	ATGGACCGAAAAATTGGAAAC	60	CGTAGTGGGATTATTGCCAAA	59	156			GP	GP
CP-573	69	t2638	(CAAA)5	TGCCCAGCTTCTGATTCCTAT	61	AAAGAATCACTTGTGTYGCCC	59	229			GP
CP-574	69	t2827	(AAAC)7	AATCTCAGCAAAGGGGGAGTA	60	TGGTACCTTGTCATTTCCCAG	59	243			GP	GP
CP-575	69	t4929	(AAAC)5	CACAGAAGCATGTGTCAAAGATT	59	CTGAAGGAGTTGCTGGACTTG	60	198				GP
CP-576	69	t8206	(AAAT)5	GCAGCATAGAAGTGGAGAGGA	59	GCGGTACAGGGGTTTTATTTT	59	231	AP
CP-577	71	t11748	(TTTG)5	TTTTTGTTGCAAGGGTTTTTG	60	CATTTTCTGCCCATCAGTTGT	59	228
CP-578	71	t12349	(AGAA)5	TAGCCCAATTCCAAATTTCCT	59	GGAAATCCTAATGTGTTCCGC	60	196				GP
CP-579	71	t14067	(AACC)5	GGCTCTTCGAGCTTATGTCAA	59	AAGCCTTTTTCAAAATCCCAA	59	222	AP	AP
CP-580	71	t16087	(GGTT)5	AGATGGTCCCTTCCAGCTRT	59	GAGCCTTCCAGTTTATCTGTGC	60	157
CP-581	71	t16208	(GTGG)5	AATAAAGTTGGTTGGGATGGG	59	CASGATCAAGATTTGTGCTGC	60	200
CP-582	71	t18236	(AAAC)7	ATGCAGTAACACCTCCCTCCT	60	CCGTACGATGCAGAATCTGAG	60	161			GP
CP-583	71	t22862	(TTTG)5	ATCATTCCCAGGTTCAGCTTT	59	TCCTCTCTCCATCTGACCAAA	59	153			GP	GP
CP-584	71	t26510	(TTTG)6	CCACAGTAGCTTTTGAGTACATTGA	59	GCCACTGACCACAGAACTGTTA	60	151			GP	GP
CP-585	71	t28836	(CAAA)5	CTGACAGCTGGACTAGCATCC	60	ATAACCCCAAGCACTGCTCTT	60	247			GP	GP
CP-586	71	t30090	(TCCA)11	CCATCTCTCCAACAGTTCTGC	59	CTCAAGCCATTGCTGGTAAAG	59	216
CP-587	71	t36376	(TTTG)8	CCCACCAACATCTGGAGTAAT	58	GACTGCAGCATGGTAATTTGC	60	219			GP	GP
CP-588	71	t36439	(AAAC)5	CAGCAGTAATCAGCCTGGAAT	59	TTTCAAAAGAAGTCCATTTCCC	59	229
CP-589	71	t38578	(TTTG)5	GGGTGGGTATGGAATGAAAAG	60	AATCAGGCACTTGCATCAAAC	60	168			GP	GP
CP-590	71	t42318	(AAAC)5	AACCAGAGACCCTGAAACACA	59	AGAAAGCCCCAAATCCAACAG	62	150
CP-591	71	t49059	(ATCC)5	TCCTGCTGGCTCTCTAGTTCA	60	AATTCTGCRCCATCAGGGTAT	60	214			GP
CP-592	71	t7158	(TAAA)5	TTTTCCTGCTAAGTTGAGGCA	60	CTCAGCAGTTTTCTTGGCAAC	60	205			GP
CP-593	71	t7247	(GAAT)5	CCCTGAGAACATACAGGTTTATTTG	60	TGTTACTGAGCCCATGGAAAC	59	179		AP
CP-594	71	t8136	(TATT)5	GAAATGCACTAGTTTCCAGCG	59	GGCCTCCTGATTAGCTCTTTC	59	198			GP
CP-595	72	t10976	(TTTC)5	ATGCCATTCTCTGCTGTCACT	59	CCAGGCTCCAGTATGTCTCTG	59	223
CP-596	72	t17830	(TTTC)6	GTAGCACATCTGGAATGAGCC	59	ACAAACATGGTTTGCCAAATG	60	204			GP	GP
CP-597	73	t1452	(AAGT)6	TCAGTGTCCTTGTGCTGACAC	59	TTGCCGTTCGATGTTACTTCT	59	232	AP	AP
CP-598	73	t3135	(AATA)5	CCCTTTTAATTTTCCCTGCAA	60	TTTTTGCAAGAATGCCAGTGT	60	150
CP-599	74	t13750	(TTTG)7	GGTGGATCTGACCTTTCCTTC	59	GGTCCAGGTTGTCTCAGGATT	60	188	AP	AP
CP-600	74	t14113	(AAAT)6	CTGGGAATTGCTCTCACTCAC	59	ATTGCAGAGACAGAATGGGTG	60	200			GP	GP
CP-601	74	t6822	(CCTG)5	ATCCTGAACAAGGTGCTCACA	60	AGCACACAATGCTAACAGCCT	59	182				GP
CP-602	74	t7126	(TCCA)12	AGCTGTCCCAGAATCTCACAA	59	ATGTGRTACCAGACAGGGTCC	59	195	AP			GP
CP-603	74	t7273	(GTTG)5	TAGGGTACCAAGCAAGCTGAA	59	CTTGAATATCCCGTCACTCCA	59	181			GP	GP
CP-604	74	t9475	(TTTG)9	GTGCCAGGATCCAGAGTACAG	59	TCAGGTTTCTGCAKTCTCTTCA	60	169
CP-605	75	t12224	(TTTA)5	CCCCACTTGGAGGAATTAAAG	59	TCTCTTGACTGCGGAGATGTT	60	161
CP-606	75	t15081	(AAAT)5	CAGCACTAGCATGGTTAAGGC	59	GGAAGCCACCAGATTAATGGT	60	188			GP	GP
CP-607	75	t4960	(GAAA)5	GAGGAGGAAAGAAAGAGAGGAA	58	GGCTTCACCTCTCCGTACTCT	59	154				GP
CP-608	75	t613	(TTGC)5	TCTCATCAAAAGCAGAAGAGGA	59	AATGAATAGYGTTGTGCAGGATT	59	152
CP-609	76	t3995	(AAAC)5	TGGGCATTCAGCATTAAAAAG	60	AGTCCCCTTTGACCAAGAAAA	59	172				GP
CP-610	76	t5400	(GGGA)5	GCTTACTAGGTTGGTCAGCCC	60	CAGGCTGCAAATAAGGAACAG	59	178	AP	AP
CP-611	77	t16098	(TGTT)5	CCTGGTTGAGATCTGCAAAGT	59	GGCCTCRAATAAAAGAGCCAT	59	227			GP
CP-612	77	t17223	(ATTT)5	GCCTCATCTGAATAGTTACCCC	58	TTCATATTGGTATGCCTTGGG	59	225			GP
CP-613	77	t1791	(TTGT)6	GAGCRTTTTTGGCTCATCTGT	60	GTGGCTCTTCTTCCKTTGTGT	59	185			GP	GP
CP-614	77	t20715	(GTTT)5	TACTGTGTCCTGTGGCAGTTG	59	CATGCAAGTTGATACACACCG	60	186			GP	GP
CP-615	77	t22034	(AAAC)7	TGTTGATACAAAATCACAGGGG	59	AGTGATGGTGCAATGGTGC	60	151
CP-616	77	t25235	(GTTT)6	TCTGTGAATGTGTTTTTGTTGC	58	TGTATGACATTGTCTCCCTTGC	60	248			GP	GP
CP-617	77	t2748	(TAAA)5	GTGCCAGMGATGACCTTAGTG	60	TACTGTACCAAGCATCTGCGA	59	176		AP
CP-618	77	t29541	(ATTT)7	GTGGGGGTAAATTCATTTCAG	58	AAAACMGTACTTTGAGACCTATCCA	59	150
CP-619	77	t33494	(TAAA)6	AGGGAATGCTGGATATTTGCT	59	TGGGTTTTGCTGGTTTTGATA	60	234
CP-620	77	t5363	(TTTC)5	AACTACTGCCTGAGACTGCGA	60	AAAGCACAACTYGCCTCCATA	60	213
CP-621	77	t6843	(GTTT)5	GGCATGCATGAAATAAATCCA	60	AATAGCTCCAGACGGGGATTA	59	168	AP	AP	GP	GP
CP-622	77	t7257	(TTTA)5	GGTCGCATGCTTAAACAGAAA	60	TTGGTGTGTGAGTGAGGATACTG	60	236			GP	GP
CP-623	78	t1983	(GTTT)7	ATGCAGGCAAGTTTTCTCACA	60	GGTTGGTTTTGTTGGGTTTTT	59	250
CP-624	78	t1991	(TTTG)6	ACTGAGCAATGATTTGCTGCT	60	AATGGAAGTGAACACACTGGC	60	161			GP	GP
CP-625	78	t19917	(AATA)7	GCAGGTAGATCCCAGTAAAYGG	60	AGACAATTCATCTGGTGTGGG	59	208		AP		GP
CP-626	78	t21051	(AGAT)8	GGAAGCAGACAGAGCGATAGA	59	AAGTCAGCGAGCAAAAGTTCA	60	240
CP-627	78	t26643	(GTTT)5	AATTTCTCCTTCCTCCACCCT	60	CCTTAGCTGTCAAACACCAGC	59	225
CP-628	78	t5591	(TTTG)5	GGAAATTTCAACCCAAAAGGA	60	TCCCAYCAGCACACACATAAT	60	223			GP	GP
CP-629	79	t1454	(AACA)5	GACCTCAGAGCAGGGCTTTAT	59	ACCTAATTGTGACCCTTGCCT	59	183
CP-630	79	t19190	(GCAG)5	CTGCCCTGCTTGTACAGGTTA	60	TTGAAATGTTCAGGGATTCCA	60	180
CP-631	79	t23741	(GAAT)5	GTAAATTGCACTCACCCAAGC	59	GCTCCTGACAGTTCATCTTGC	60	155				GP
CP-632	79	t3140	(TTTC)5	GGTTTGGATGGGTTAAGTGGT	59	CATTGTCCAAGTTTGTATTGCTG	59	204
CP-633	79	t4327	(GTTT)5	AGTTTTCACCTGTCTTTGCCA	59	GCCGTAGTRTATTTTGCGTCA	59	202
CP-634	79	t4510	(TTTG)5	GCATCTTCCCAGTGTGTTTGT	60	AGGCATGAATTATACCCCCAG	60	187	AP	AP	GP
CP-635	80	t3324	(CAAA)5	CCTCCAGTGTTGCCATATCAC	60	AGAGACTGGCCTGGGTGTAAG	60	222			GP	GP
CP-636	80	t4256	(TGTT)5	AAGCAAAGCATTGCGTACTGT	59	CTGTCTGGAATGGATTTTGGA	59	239			GP
CP-637	83	t14153	(ATAC)6	SAAACAGAGGACAGCAGGTCA	60	AGTCCCCATATGGACTGAAGC	60	248
CP-638	83	t1686	(AGAT)6	GAATAAAAGATTCCTCACCCCC	60	GCTCAAGAGCTGTCACTTGCT	59	209			GP	GP
CP-639	83	t4639	(CAAA)5	TGGATTTTCTGCTTCCTCAGA	59	CCTTCACACACAGGTGGACTT	60	214
CP-640	83	t5303	(AGAT)11	TGAGATTTGCCTACCATTTGC	60	TGCTGCTATAGACAGAGCATTTC	58	212
CP-641	83	t6135	(TTTA)5	CGTTTGGCCACCTACATACAT	59	AAAAACAACTGGCAGCCTRTAA	59	164
CP-642	83	t6219	(TTTA)9	GTATTCAGAAGGGTCAACATGACT	58	ACAGTTCCTTCGGCTCTGTTT	60	177
CP-643	83	t8612	(TTTA)5	GGCTGCTAAATGGCATGAATA	60	CAGAAAAATTCCAATGAGCCA	60	237			GP	GP
CP-644	83	t9389	(CCTC)5	CGGCACAGAAAAATCATTCAT	59	CTGCTGCAGCCAGATACAAAT	60	235			GP	GP
CP-645	84	t10004	(CAAA)5	GCTTCTCTAAAACAAACAAACAAGC	59	TTGCAGCTCTTCATSTCCTTG	60	236			GP	GP
CP-646	84	t12470	(TTTA)5	TCTTCCAAAGACCTGAAGATACG	59	AAGGAACCAGGCTATGCCTAA	60	181				GP
CP-647	84	t14286	(ATTT)6	TTGAAATGGAAGTGCTTTGCT	59	TGATTCAGCAGAAAAYCCAAA	59	242
CP-648	84	t14590	(AAAC)7	CCATCCACTCTCCGTATCTCA	60	TCAAGTTCATTTCCAAAATCCTT	59	215
CP-649	84	t18434	(GAGG)6	CAGCATCACATCAAAAAGCAA	59	CCCCTCTGGGAAATACAAATG	60	200
CP-650	85	t18261	(GAAG)5	TTTCAGTGCGTGCAGAATCTT	60	TTTTTCCACCTTGCTCTCTTG	59	162
CP-651	85	t21045	(AGGA)5	TATGTGACTGGCTCAGTCGTG	59	GGCAAATGGTGCTAGTTGAGA	60	230
CP-652	85	t21252	(TTTG)5	AACCTTTCACCCATCAGGTCT	59	CCTCACCTTTGCTCCAGAATA	59	250
CP-653	85	t21437	(ATTT)5	GAACTTGATGCATTGCCTGTT	60	TTCTTTCCTGTCAGCACACCT	59	166
CP-654	85	t2633	(AAAC)5	CCACTCTGCTGCTGCTTCTAC	60	AGGAGATGCTTCTTTCCCAAC	59	238			GP	GP
CP-655	85	t28435	(AAAC)5	ACCCCAAACAGCCTAACTRTG	60	GAGACCTTGAACTGCTCTTGC	59	223
CP-656	85	t28933	(ATAA)5	TCTGCATGCTTGTTTGTTCTG	60	AGTGATCAACCCTTCCCAAAT	59	232			GP	GP
CP-657	85	t6036	(TTTG)5	CTGTGACCCAGTCCAAAATTC	59	TGTTTCAGCACCAGCATAACA	60	180	AP		GP
CP-658	85	t7015	(AACA)5	AGGATGAGTCCTTTGCACTGA	59	CAGGTTGCTCAGAGTGCCTAT	59	176	AP	AP
CP-659	85	t7993	(AAGG)5	TGTCCCAAGAGAGTAAGCTGG	59	TTAACTGTGCTGGTTATGCCC	60	192			GP	GP
CP-660	85	t9391	(TTTG)5	CATCTAAGGATTTGGGAAGGC	59	GCTTCGACAATGCACTAAAGC	60	226
CP-661	86	t11917	(AAAC)5	CAGGCAGTGTAGCTTGAATCC	59	CTTTGTCGTTGTTGTGGGTTT	59	234
CP-662	86	t1456	(ATTT)10	AGCAACCATTTCGTAGACTGC	59	AGAAATGTACYCTGCTTGGCA	60	237
CP-663	86	t5152	(TTTG)5	AGGGCTTTTCTGGAAAACAAA	60	GGAGGCTCCTTTGGGTACATA	60	246
CP-664	86	t5798	(TTTG)5	ATAGCTTCCAGGCAGACYATG	59	GCTGGAATTCTGTCCTTGTGA	60	190
CP-665	86	t6765	(TTTG)5	GAGAGATGGTGTTAGCTTTTCAGA	59	TGACAGATCTCAAAGGTGGGA	60	222
CP-666	87	t11856	(TCCC)7	CAGACTAACGCTCAGGGACAC	59	TCAGTTGCTGTGCTTCCTCTT	60	226
CP-667	87	t11894	(CTTT)5	ACTCAGGTGGCATGTCATTTC	59	CACTGTGTGAGGGTTTTCCAT	59	240
CP-668	87	t1792	(AAAG)6	GGAGAGTAGCAGCTCAGGGTA	58	TGTTCAGCTGCAAAACATCAG	60	247
CP-669	87	t19483	(TAAA)6	GGTCTGTATGTTGCARATGGC	60	ACTTCAGTACCGGGCAATTCT	60	229				GP
CP-670	87	t6052	(AACC)5	AGACAGCCCATCAGAAGTTCA	59	TTTAATGCTTGAAAGAGCCCA	59	229
CP-671	87	t704	(ATTT)5	AAGCACCCAGGTATTTAGGGA	59	TGCAACCATGATATTCAAGCA	60	175	AP		GP	GP
CP-672	87	t7180	(TTTG)5	GCTGTTTTCTCATTTCTGGACC	60	TCTCAAACAAGAYGGGTAGGC	59	222
CP-673	88	t13155	(AAAC)6	TGAATTGCCAGACACCTGAAT	60	TTCAGCATAAGCTCAAGCCTC	59	201		AP
CP-674	88	t13657	(CCTC)5	CCTTCGCCTACAGAAACTGTG	59	GGGAATGTTCTGTCAACCCTT	60	175
CP-675	88	t14213	(GATA)8	AAGGAAACTGCTGATGCTCAA	60	TCTGCCTGCCTGTCTGTCTAT	60	172			GP	GP
CP-676	88	t5784	(AATC)6	GTTCTTCAGCAGCTTTCAGGA	59	TTCCCTGCTTTCCAAATAGGT	59	150				GP
CP-677	88	t9403	(TTGT)5	TACACCAAGCCAGAGCTGAGT	60	GCCTTCTATATGTGAAAAAGCCC	60	150
CP-678	90	t2738	(TGTA)6	TTGAAAAGCAGTTTGCTCAGAA	60	CTTCATGTTTATACACCCAGAAAAA	58	245
CP-679	91	t10770	(AAAC)8	AGCTCTGGCTTGTGCTAATRG	59	GCTGAGATGATGGTAGGTGGA	60	223			GP	GP
CP-680	91	t1089	(TTTG)5	TCCTAGAAACTGCTTGGGGTT	60	CTTGCAGGAACTGGAGAAATG	59	238			GP	GP
CP-681	91	t1842	(TTTG)5	AGCATTTTCAACATGGTTCTGA	59	TGGTTAGGCTCCATAGCCTCT	60	245			GP	GP
CP-682	91	t3744	(CATC)10	TGAACACCTAGATTTGCCCTC	59	GGACTTGGATCACCTATGACCT	59	250			GP
CP-683	91	t5827	(TTTG)5	AATGGCAGTAATTTGCTGTTGA	59	CGTACAGCGACTTTTGAGAWC	58	161
CP-684	91	t7390	(AACA)5	CCAACTCCCTTGACTCCTCTC	60	GAGCAGACAGCAAAGGATCAG	60	241
CP-685	91	t7426	(TTGC)5	GAGCTTCCCCTGCTAAATCTG	60	TTTTGTGGGTTTTGAACTTGC	60	163
CP-686	92	t12294	(AGCA)5	ATACCTGTGCTCATCTGTGGG	60	AATGAGGTAGCACCCTGGACT	60	227	AP	AP	GP	GP
CP-687	92	t901	(AAAG)5	GGATTTCACACATCCATACGC	60	GTGCCTAATCTGCAAAGCAAG	60	219		AP		GP
CP-688	93	t5668	(CAAA)5	TTTCCCCTTTGATTTGAACCT	59	TGGTTTTCCATTTTGCTTCAG	60	212				GP
CP-689	94	t10442	(TTCT)7	CTTCTCCCCTCTTTCTCTCCC	60	TGAGTTCATTCATCACATGGC	59	152	AP	AP
CP-690	94	t3221	(TTTC)5	GGGTAAAGGGTTTAAGCAACG	59	AGACCTGAACGTTTTTCGGTT	60	246			GP	GP
CP-691	94	t9408	(TTTG)5	CTTCTGGCATGTCAGTTCCAT	60	TCCTCCACAACTAAAGAGACGA	58	196
CP-692	95	t1682	(TGTT)5	AGTTTGGCTTTGTTTCTTGGG	60	AGAAAGGGTGATGATTTTGGG	60	208			GP	GP
CP-693	95	t2306	(TTTG)6	TCGTGGCTAGCTTGCTAAAAA	60	AATGTCTCAGAATGGCTGTGG	60	197
CP-694	95	t3867	(TTTG)5	GCTTGGAAGCCTGTCTCAGTA	59	ATAACAAGTGGCTGGCATCAC	60	204
CP-695	95	t5628	(AAAC)5	GGTAGAAAATGAGGGAAGGGA	59	CCTGAAGGTCAATGCTTTCTC	58	223
CP-696	95	t7614	(TTTG)5	ATTGCACGGTGAATAAAATGC	59	AGCTTTTAAAACCCTAACCTCTGT	58	159
CP-697	95	t9228	(AAAC)5	CTAACCTTTGCCCCAAGAAAC	59	GCAAGTCAGTGAAATGTGGGT	60	240
CP-698	96	t10151	(GAAG)6	CAAGAAAGGAAAACCTGGGAG	60	GTCGGGCCTTCTTGTATTGAT	60	178			GP	GP
CP-699	96	t5792	(TAAA)5	TTTCTGTATGTTCATAGGGAGCC	59	ATTTTGCCACATTTGGTCTCA	60	150
CP-700	96	t8079	(GGGA)6	GGAGAGTGGGATATCGGCAT	61	GTTCCACTCTGCTCACCACAC	60	151
CP-701	96	t9908	(CCTC)6	ACACTCCCAGACCTGCCTT	59	GATTTTCAGCAAGCCATTGAA	60	151
CP-702	97	t1315	(AACA)5	CCATTCAGTGCTAGAATACCTGG	60	GCTCTAAGAAACCTCCCCGAT	60	234			GP	GP
CP-703	98	t10024	(GATG)7	GGGGGAATGGTTTGATGTTAT	59	CTACTGAGGGAGGAGGYGTGT	60	182				GP
CP-704	98	t10226	(AAAC)5	TGCTGTTAGTCTGTCAGGAATCA	59	CACCATGTGCCAAATGTTAGA	59	182
CP-705	98	t10681	(TTGT)5	TCCTTACTGGGCTTCAYCAGT	59	AGAATTCCGAACACACAGGAG	59	174		AP
CP-706	98	t12447	(AAAC)5	CTTTTGGGCTCACCATGTAAA	59	TGGAAAGGATTTAGTGGGGTT	59	206	AP	AP
CP-707	98	t16983	(CAAA)5	TGATGCAGGACAGACAAGATG	59	TTGAGCTAATTCAGGAGCAGG	59	165	AP	AP	GP	GP
CP-708	98	t19178	(AAAC)5	GATTCTTTTCAGCCACGTCAA	60	TTGGTGCCTCTGCCATTATAC	59	221			GP	GP
CP-709	98	t23030	(GGAA)17	TGGTATACGATGCCAGGTTTT	59	CTGAGAGATCCTGTCCACCAC	59	200
CP-710	98	t26896	(TCCA)12	GTCTGCCAATGGTGTCTTGTT	60	ATGAAAGCAACACTCCCCAGT	60	151
CP-711	98	t5568	(AAAC)5	TGTACAGAGGATCACCAAGGC	60	AGAATGTTTGGAGGAGAGGGA	60	150
CP-712	98	t7165	(AAAT)5	TTCCCTCAAAATAACCAAATGA	58	TGTCCTGGGACAAGAGATCAG	60	166
CP-713	98	t8812	(TGTT)8	TGGTGCCTTAATCATGTGTCA	59	ACAGGTCTCTTCTTGCTTCCA	59	223
CP-714	98	t927	(CTTC)5	CCATTAGGCACAGCAGTCAAT	60	GAGCATCCATGACCTGTCTTC	59	244			GP	GP
CP-715	98	t9865	(AAAT)5	ACAAGCAACAAGAGAGGTGTAGA	58	AGGCAGGTGACAGATTTTGTG	60	230
CP-716	99	t5111	(GGAT)5	GGCATTTGTCAGAAACATTGG	60	ATATTCCGTGGATGCTGTGAG	59	168			GP	GP
CP-717	100	rt16515	(ACAA)5	AAAYGTGGTTTTGTAGCAGGC	59	TTCAGGGGAGAAGTGAATGTG	60	217				GP
CP-718	100	rt18912	(TTGG)7	TGTCAGTTGTTTGGGATGACA	59	CAAAACAGGTGCCATGGTTAT	59	241	AP	AP	GP	GP
CP-719	100	rt20129	(AAAC)5	TGGGTCCATAGCATTCAAGAC	59	GATGAAAAACTTGCAGGTGGA	60	211			GP	GP
CP-720	101	rt11313	(AAAT)6	TGGAGTAATGCCRTTCTTTCAG	59	TAGTTGCTTGTGCCTGCCTAT	59	243			GP	GP
CP-721	101	rt12387	(AGAT)6	GCAAAATGACATCGGAAAGAA	60	TGCATAGAGGAGCAGAAGAGC	59	198
CP-722	101	rt13959	(AATA)5	CAGACAGCATCCCACAGTGTA	59	TTCAGAAATCTGTGCAAATCCT	58	195			GP
CP-723	101	rt14390	(GGAA)5	CTGAAAATTGCTAGCGACTGC	60	GATTCAGACATCACTCCCTGC	59	161
CP-724	101	rt14722	(TTGT)5	TCCCTGAACATAAACACTTTCTGA	60	AAAAAGAAGGACCACGTCATGT	59	235	AP	AP
CP-725	101	rt14999	(TATT)6	CAGCCACTCYGGTTTACTTTG	59	GGAACTGCTCTTAAGGAAGCC	59	177				GP
CP-726	101	rt15988	(AAGA)5	AATAAGGGAAAGGACAGTGGC	59	AAGTGCCTCCTTCTTGCCTAC	59	167	AP	AP		GP
CP-727	101	rt16367	(ATCA)5	AAAACCACACCAAACAATCCC	60	ATCCACTGCAGGTTTTCCTTT	59	208			GP	GP
CP-728	101	rt19917	(AAAC)5	CCACTTTCTCTGGGGTCTCTC	60	TGAGAGGGTTTGTTTGTTTGG	59	245
CP-729	101	rt2024	(TTTG)6	TTCTGTTCATGTCTGAGGGCT	59	YCAGTGCCCTGAAGTCTTCTT	59	226
CP-730	101	rt21440	(TCAA)6	TCTCAGCTGATACTTGCTGGC	60	GCCACCTCTGTTGTGAGATTG	60	159		AP		GP
CP-731	101	rt2417	(TTGG)5	CCCAGAGAAGGCCAAAGATAC	60	CATTTCACCTAATATCGGCCA	59	238			GP	GP
CP-732	101	rt29146	(GCAG)5	CAAGGTTGTGTGTGAGCTCTG	59	CTMTTAATGCCAGCCAACCTT	60	233			GP
CP-733	101	rt3073	(AACC)5	TGGTAAGAATCTTTTCCCCAA	58	GTGAACTCCAACAGGTGGAAA	59	244			GP	GP
CP-734	101	rt32423	(CTAT)5	CATGGTTTGCTCATTTCACCT	59	YGTTTAGGTCTGGATTGGTGG	60	183			GP	GP
CP-735	101	rt3558	(GGAA)11	GAAGGGAAGGGAAGGGAAG	59	TGCAGATTAGGGAAAAAGGGT	59	194			GP	GP
CP-736	101	rt7768	(TTTC)5	GCTCTRCTAACCTCAAGGCTG	59	TGGATCTTCCTCTCGAGACTT	58	242
CP-737	101	rt8124	(AGGG)5	CCTCCAGCTTCTGTTCCTTCT	60	GTAAATCTGCAAGACCCCTCC	59	219			GP	GP
CP-738	101	rt8450	(AAAG)5	GACATGAATTGACTGGATGCC	60	CCCAGCAAAAATAAACCAACA	59	155
CP-739	103	rt10817	(TTGG)5	GCCCTTATCCRCTGAAAAACT	59	GAGTGCTTTTCCTAGAGCCGT	60	167			GP	GP
CP-740	103	rt11058	(AATC)5	TTCCAAAAACACCCAGTTCAG	59	AACTGCTCTGGGTACTCCCAT	60	185			GP	GP
CP-741	103	rt12276	(AAAT)5	TTGATGGACACATACAGGCAA	59	ATTTGATGGATTTGTTTGGCA	60	229	AP	AP
CP-742	103	rt20983	(TGTT)6	CATGGTGGAGAAAAGAAGGTC	58	CAACCACTTATGTTGCTTTCTCA	59	210
CP-743	103	rt22373	(TTTA)5	CTGTGCAGACCAAATCCTTGT	60	TTCTGGCTGATCCCTGTCTTA	59	229			GP	GP
CP-744	103	rt23366	(AACC)5	AAAGCTCACTTCCCATGTGTG	60	TCCCAATTTGTTTTTGCAAGT	59	179
CP-745	103	rt2718	(GTTT)6	CACAAAAAGATTCGGGTTTCA	59	TGCTTGAAAAGAAATCACTTCATC	59	221
CP-746	103	rt3264	(TGAA)5	GTTTGCAGTAATCAGCTTGGC	59	ATATGGGTGAGTCATGGGGAT	60	210			GP	GP
CP-747	103	rt606	(AAAC)5	AGGCATCCTTGCAGTCTATTG	59	GCAAACACTGAACAGACCATTC	59	153
CP-748	105	rt10678	(AGAT)9	GTGTTGGCTAAGATGGGCTTT	60	TCTGCTGTGCCATAAAATCCT	59	177				GP
CP-749	105	rt1931	(AAAC)7	TGGTATGAGTGTTACTGGGAGG	58	AGATGAGGCAGCTGGGGAT	62	150
CP-750	105	rt6640	(AAAT)5	TTCCTGTAATGGTCAGGCATC	59	TTGATAAATTTTACGGCTCTTGAA	59	243	AP	AP
CP-751	105	rt7204	(GAGG)5	TCAGAGAAGCAGAAGAGAGCG	60	TTGCAGGGGGTTATAGCTTTT	59	183	AP	AP		GP
CP-752	105	rt7356	(AAAC)5	GTTCAAGTGCAGAGCTTGCTT	59	TTCGTTTTTCTCCCCTTTGAT	59	159			GP	GP
CP-753	105	rt8899	(AAAC)5	GGATGAGGACACAATCCAAGA	59	GAGGCTGCTTCTGCATGTAAC	60	210			GP	GP
CP-754	106	rt13535	(TTTG)5	GCTTCACTGCAAGATCCAGTC	60	TCATCACAGAACCACAGAATGA	59	185			GP	GP
CP-755	106	rt15109	(AAAT)6	TGCCATTGGACAAGGACTAAA	60	AATTAGGAAACTCATTGCCCC	59	155
CP-756	106	rt3065	(CATC)5	TGGACCAAAGATGCAATCAAT	60	CGACAGTAAGGAAACACATCG	58	185			GP
CP-757	106	rt4423	(TTTA)8	AATGTCCTGAACACTCCTGCT	58	GAACTTTGAAATGCAGGTGGA	60	209	AP	AP		GP
CP-758	108	rt10601	(CCAT)7	TGCATTTTGTCAAATCATCCA	59	CCCGCAGCATTTTCAATAGTA	60	233			GP	GP
CP-759	108	rt1093	(AAAC)5	ATACRTTTCACCGCTTGCTTC	59	GCAGACTGAAAGTGGTCTTGC	60	250
CP-760	108	rt15725	(TTTG)5	TGCCAAGTTCCCAAGTTACAG	60	TGGCATTGCTTTAACACCTTC	60	246	AP	AP
CP-761	108	rt15765	(CTTC)5	TGAACATCTGCTAGTGCTCCA	59	GCCAATTAGAATGAACTGGCA	60	202
CP-762	108	rt17627	(GTTT)6	ATGCTCCTAAAAGCAGAAGCC	60	CCTGTGACATTTTCAGGAATG	58	154			GP
CP-763	108	rt18337	(TTTG)5	TGGAAACCAGTTCTTGGAATG	59	TGCTGTTATGGGGGTGTAGAG	60	182			GP	GP
CP-764	108	rt18698	(ATAG)13	CAGTAATGTCTGGAGCGGTGT	60	GAAAGAGAAGCTGGCAKTCCT	60	179			GP	GP
CP-765	108	rt20110	(TTCT)20	TGGAAGATTTCGTTTTCAGGTT	59	GAAACCTGGTAGCTGCTGAAA	59	220
CP-766	108	rt22739	(AACT)5	GCTCACTGTAGACCAACAGCA	59	AGGGCGTTATTCCTTCCTACA	59	248	AP	AP	GP	GP
CP-767	108	rt23395	(ATAA)7	AAGCAGGGAAACCATACAAAGA	60	GGTCTGAGTAAGGCTCTTCAGG	59	167	AP	AP	GP	GP
CP-768	108	rt23798	(AAAG)5	KTGGATCGATAAAGCCCTCAT	60	CCACCAAAGAACCCAYATGAT	60	179
CP-769	108	rt24736	(AAAC)5	AACTTAGCAGGAAAAGGCTGC	60	ATTCAYGCATGTATCCCAAGG	60	186
CP-770	108	rt25227	(TTAG)5	TGTGAKCCATTAGCAGTGGAG	59	ATCGTAGCCCCAGATTTGTTT	59	157		AP
CP-771	108	rt30224	(ATTT)5	CCTGTGMTGATCTTGGAGGTT	60	AGCCCATCCACACTTCTACCT	60	156
CP-772	108	rt30284	(CTTG)6	ACACCTTCTTTCCCCATCACT	59	GAGCAACACCTGGAAACTCTG	59	228				GP
CP-773	108	rt30398	(AATA)6	TCTCTGCATTCGTGACACATC	59	AAAGCACGATAGCAGCACATT	59	156				GP
CP-774	108	rt30676	(AGGA)5	TTCATGTTACTGGAGATGGGC	59	ACAAGCACCTTTGAGGATTCA	59	200	AP	AP	GP	GP
CP-775	108	rt34621	(AATA)6	AGCCGGTTTTGTAACCACTTT	59	AAATAATGGGGTGGGAGTGAC	59	217	AP	AP	GP	GP
CP-776	108	rt35115	(AAAC)5	GGAGCTGAAGGACTCAGAGGT	60	TAACCTTTAGCCCAGCACAGA	59	150			GP	GP
CP-777	108	rt36225	(AAAC)5	AAGCATTTGGAAATGAGGGTT	59	TGTTTGCGATGCTAAACTGTG	59	250			GP	GP
CP-778	108	rt36981	(TCTT)6	CAGGGAAATCTGATGGGAAAT	60	CCCAGGTTCACAAKCTCTCTC	59	174			GP	GP
CP-779	110	rt140	(CTCC)5	GTCAGACAGCAAGACAAAGGC	60	GCACACTGCAGAGAGACAGG	59	186
CP-780	110	rt3973	(ACAA)6	ATGCAAGTAATGAAAGGCAGC	59	TCTGTGGTCTGYAGTTCCCTC	59	220	AP
CP-781	111	rt10411	(AAAC)6	GACTGCACAGCCTTTGTTTCT	59	GAATGGAAGCGATCTGTGAAG	59	150
CP-782	111	rt12882	(AAAC)6	TTATGCCATGGATCAATCTCC	59	CTAAGGGTTGAGTTGTGGGGT	60	161	AP	AP
CP-783	111	rt14062	(TTTG)6	TTTTAAAGGACCTGAAATGCAGA	60	GACACAAATTGGATGCCTGTT	59	166	AP	AP	GP	GP
CP-784	111	rt16384	(TTTG)9	GGGAGTAAAGAAGATGGTGCC	59	TGAGCACCCACACAGTAAAAA	59	162			GP
CP-785	111	rt18726	(TAAA)5	CCTTCTCAAAACAAGGAAAAGC	59	CTAYTCAGCAATGCATGGGG	61	164			GP	GP
CP-786	111	rt20448	(AAAT)5	AAAAGAGAGCCTCAGAATGGC	59	TGCAAAGAGATATGACATTGGTG	60	157			GP	GP
CP-787	111	rt2861	(GTTT)5	TCGTAATAAGCTTGCCTTCCTC	59	AAGCCTCTTTTCCAGGAATCA	60	151
CP-788	111	rt9301	(TTTA)5	GTTTACCCACCCATCAGTTCA	59	AGGATTTTGACGTAGCTGCTG	59	157
CP-789	113	rt1072	(TTGG)5	ACAAGTTCCATGCAACAGGAG	60	RGACTTCCACAGTTGGAGCTT	60	237			GP	GP
CP-790	113	rt11044	(AAAT)5	CCACTGTTGCAGCCAAATAAT	60	CAGGCAGTCTAAAATGCTCCT	58	217	AP	AP
CP-791	113	rt11083	(TTTG)5	TTTGAACTTAGCTGTGACTGAAGG	59	GGAGAAGGCTTCACACCAAAC	61	245
CP-792	113	rt1490	(GTTT)6	TAGCTTTGCYGCTTGCTTAAA	60	TACCAAGCTGWGTCCCATAAA	59	177
CP-793	113	rt1688	(TGTT)6	TTCCCCAATCTTTTGTCATCA	60	TCCATTGCAAGTGTTGTCTGA	60	186			GP	GP
CP-794	113	rt18009	(AATT)6	TTAAGCCCTCTTTCCTACCCA	60	GGGACTTGCACAGACAAGAAG	59	198
CP-795	113	rt18085	(TTAT)6	GCAAAGCTTTCTTTGTGTGCT	59	AAGCAACAACTCCCTGATGAA	59	224			GP	GP
CP-796	113	rt20500	(AGTG)6	CAAGAGGACATGCTTGCTGTA	59	AGTGTGAGCAATGATTTTGGG	59	220	AP	AP	GP	GP
CP-797	113	rt21032	(AAGC)5	GGAAAGAGACACAGAGATGATGTG	60	CCAGAAAACTCCACTTACCTTCA	59	168				GP
CP-798	113	rt22799	(TTTG)5	TGGGAAAATATGAGCAGCCTA	59	TCACACATCACCCTGTCTGAG	59	174	AP	AP
CP-799	113	rt28918	(AACC)6	CAGCGAACTAGCAACAACACA	60	TGGAGGTCTGTGTAATCAGGG	59	151			GP	GP
CP-800	113	rt3220	(TTTA)7	GCTCCTAGCCAACAGTGCATA	60	TGCTGATTCCTCCTTAGCMAG	59	232
CP-801	113	rt33226	(AAAC)5	TAGGGCTTTTCCTTCCCATAA	59	GAATACCTCCCRCTGAAATCG	60	190
CP-802	113	rt3696	(AAAT)5	TTGGCACTGGAACCTTAATTC	59	CGTTTTCTTCAAACGATTTCAGT	59	248			GP	GP
CP-803	113	rt38342	(CAAG)5	GCAAATAGAKAAGGCAAAGCA	59	TTCCACATTTTAAAAACTCTCCAAG	59	151
CP-804	113	rt39598	(ATTT)5	GGAATCTTCCTTTTGTGTGGA	59	TGCAGTGCCAAATAGAAAATG	58	184		AP
CP-805	113	rt40648	(GGAA)10	AATATTAGGGAGGGAGGGAGG	59	GGTAAATTCTGCCTGGGAGTC	59	224
CP-806	113	rt40737	(GGAT)5	CCCTTAGGAACTTGGGAACTG	59	ACAAGGGAGGAGTATGGGAGA	59	229	AP	AP	GP	GP
CP-807	113	rt42493	(GGAG)5	TGGCTTTGTTAGAGCTGGTGT	59	CACTGGCAGTTTTAGCATTCC	59	159			GP	GP
CP-808	113	rt42927	(AAAC)6	ACAGCAGAAGGTGTGGAAGAA	59	CAGTTGTGTTCCAGTTTGCCT	60	169			GP	GP
CP-809	113	rt5469	(TTCC)5	TTCCACAACTGTTTTGATCCC	59	TGGAAAGTTGAGCAGTCTAGGA	59	185
CP-810	113	rt5569	(TGGA)5	AATTAATGTCATGCACCAAAGTG	58	AAGGTGTTTTGTTAGGACGCA	59	154
CP-811	113	rt57787	(TCAC)11	GCTTTGCCTGCTTCGTGTAAT	61	TCTAGCAATCAAGGCATCTAAGC	60	207
CP-812	113	rt57956	(AAAT)9	TAATGGCATTGCCTACCAGAC	59	CAAAGCCCAGAGGATTTGATT	60	244	AP	AP	GP	GP
CP-813	113	rt58932	(GTCA)5	TGTCCAGTAAAGTCAGTCAGTCRG	60	AACTGTTTGGGCAGTGTGTTC	60	165
CP-814	113	rt63681	(TCCA)11	TGCAACTTTGACATTTTTGGA	59	GCCTTTGGACCTCCATTGTA	59	210		AP
CP-815	113	rt65746	(TTTA)5	GTGTGTGGCCATRTAATGGAG	59	GAACAGCACAGACTTATTTTGAACA	59	181
CP-816	113	rt7139	(AAAT)5	GTGGGGCASATAGCCCTACTA	60	TCCTGCTTTTTCCATTTTTCR	59	167
CP-817	113	rt7641	(GGAT)12	TGAAACTAAAAATGCCGAGAGA	59	CCTGTTTGCTCAACAGGAACT	59	178
CP-818	114	rt13492	(ATTT)5	CTTATGGATCCCTTTGCAGGT	60	TTCCGGTTAAAGGTGAACTGA	59	239		AP
CP-819	114	rt17646	(TTTC)6	ATGGGGACATCCCAAACC	60	GGAGACCTGCTCTGCAACATA	60	152
CP-820	114	rt21897	(CAGA)5	GGGCAATATGGCTTCTTTAGG	59	AAGCTGGTGAGAGTCCATTTG	59	166
CP-821	114	rt2933	(CTGT)5	ATTGCTTTGTTTCATAGCACTGT	58	TGACCAGAGAAGGGAAAACAA	59	228				GP
CP-822	114	rt467	(CTTT)5	ATGCTTCTGAAGGCTGAGACA	60	ACTGCAGAGATTTGGATGCCT	61	210
CP-823	114	rt9926	(TCTG)6	TTTGTGAAGGCTGCRTTTGTA	60	TAAAGGGTTGTCAGCTCTGGA	59	181		AP
CP-824	116	rt13014	(TTAT)5	TGTTTCCCTTTATTTGGCACA	60	TTTGTTGTTTCAGAAAGCCATTT	60	223	AP
CP-825	116	rt9372	(TTTG)6	CTGGAAGTGGGAGATGTTCAG	59	TTCAAACCCCAATTTTCAAGA	59	217
CP-826	117	rt14308	(TGTT)5	TTGGGTGTGAGATTAATTGGC	59	AGAGGTCCTTTCCATCCTCAA	60	220				GP
CP-827	117	rt16765	(GTCT)5	CTTGTGTGCATTCAGCATTTG	60	CCCTAGACTCCCAACTTGGAT	59	179
CP-828	117	rt2888	(AAAC)6	GTTGTTTTACAGTGCCCAGGA	60	GTGACTGCAGCTGGCTTAACT	59	158
CP-829	117	rt408	(AACC)5	CCCTAGGTGATGTGAGCAAAG	59	TAAATCTTTTCGCCTCAGTGC	59	217
CP-830	117	rt5124	(AAAC)5	CCAAATCACTGTCAGCACAGA	59	GGCCAAACTTACAGTGAGGAA	59	173
CP-831	117	rt7312	(AGAA)5	TGGCATTGGCAAAAATTTAGA	60	TTGGTAGATACATGGGGAGGA	59	248			GP	GP
CP-832	118	rt642	(AAAC)5	GATTTAATTGTGTGCAAGCAGC	59	GGTGGTGTTAAAATCTGTTCCA	58	188
CP-833	119	rt2754	(TATT)7	TTGGAAAGCAAAACAACTTGG	60	ATCACAAGCACAACCAGCTCT	59	177			GP	GP
CP-834	120	rt10325	(ACAA)5	ATAGATGGCTGGCTTTCTGGT	60	GGAAAGCTCATSGGCTTCTTT	60	205
CP-835	120	rt11726	(AACA)6	ATTCGCACAGGTCGAGTCTTA	59	GGAATGCCTGGTCTCAATGTA	59	204			GP	GP
CP-836	120	rt24622	(CCTT)5	ATCATGTCGCCGGAGGAT	61	TCGCAAAAGAAAGAAAGAGGA	59	157
CP-837	120	rt27100	(TTTG)5	AAGTCACCTCTYATTGGCAGC	60	TTGGGGCTCGATTAAAGAACT	60	152
CP-838	120	rt2849	(AATG)6	CTGAATTCTGAATCTGGCTGG	59	ATGCACCCAATTTGCTAGATG	59	175			GP	GP
CP-839	120	rt28934	(AAGA)5	GCCCTTGAAAAGACAAGGCTA	60	CCAATTAGCAGGGTTGTCAAA	59	169				GP
CP-840	120	rt31020	(CAAA)5	TGGACCTGGAAAAAGGAAAGT	59	CCTCCTCTCTTGAGCCAAAGT	60	207
CP-841	120	rt33595	(TTAT)6	GTGGATTTCTGCTTGCTCATC	59	CCCTTTACAAACCCCTTACCA	60	152
CP-842	120	rt7979	(TGTT)5	CAGACCTTCTCCTTGCATCTG	59	CCCCCAGGTCTCTTRCATATC	60	191
CP-843	120	rt8088	(AACA)5	AACCTCTTGGAAGGAGCTCAG	60	CAAGGACACCTCTGTTCCTCA	60	199	AP		GP	GP
CP-844	121	rt10631	(AAAC)5	GCTCTGTAAGTTTTGGAAGGCA	60	CAGTTGCAATACGGTTTTTGG	60	227			GP	GP
CP-845	121	rt11060	(TCTA)8	TGCTTTTGGGATCCACTCTAT	58	AAATGGCTCTTAACCCAGGAA	59	233
CP-846	121	rt17278	(AAAT)5	CATGATGGCACCTGATGAAC	59	CCAGAAGGCAATGTTTTGAAG	59	203		AP		GP
CP-847	121	rt1893	(TTGT)6	ATCCTTTCCATTTGTGTGCTG	59	AATTATTGCTTTGCAGGGGTT	59	150			GP	GP
CP-848	121	rt19442	(TTTG)5	TAGCCTGTTTTTGTGCGTTTC	60	AGCAGCATATGGCATTGAAGT	59	151
CP-849	121	rt207	(GGGA)5	CATGGGAAATGTGATTCATCC	60	AGTTGTTGAGGAGCAGAGCAA	60	245				GP
CP-850	121	rt26570	(AAAC)5	GCAACCATATTAAAAACAAAAACAA	58	CCTCACTTTGTGAAGCAAGGA	60	242
CP-851	121	rt30176	(GTTG)6	CAAACAACCAAAAGTAGCCCA	60	GACAGATGTGGTTTTGCTGCT	60	160
CP-852	121	rt32858	(TTTC)5	TGCTGAAAACCTTCTCTGGTT	58	AGAGTTCAGCTGGGAAAGGAG	60	158			GP	GP
CP-853	121	rt3892	(AAGG)6	GCAGAAGCAAATAAATCAGCG	59	CACTGGGTGAACTAAACTCCC	58	250			GP	GP
CP-854	121	rt5789	(AAAC)5	GGGCAGAGGAGGTTATATGGT	59	CCCGTTTTGAAATTCTTGTTG	59	241			GP
CP-855	121	rt6769	(AAAC)5	AAAAGGGGAGTTAGTTGCAAAA	59	TTTTTCCTGATCCCTTTGGAG	60	156	AP	AP
CP-856	121	rt7597	(TGTT)5	TTTTGGAGYATTCGCTTTGAC	59	CATGTTGGGAGTGTGGATCTT	59	181	AP	AP	GP	GP
CP-857	121	rt8778	(CCAT)11	CAAAGTGAATGGCTGGATGAT	59	TGATTCTATGATTCTATGGAYGGA	58	174			GP
CP-858	122	rt11059	(AACC)5	GAAAATCATYGCAACAGAGCC	59	TGGCCTAGATAACACACCACC	59	223				GP
CP-859	122	rt11173	(AAAC)5	AGGAAAGTCTCCCATCACACR	59	CTTCCCTTTTCAGACAGGCTT	59	239				GP
CP-860	122	rt13921	(GAAA)5	AGGAGACCACTGCTGGARTTT	60	CCTTCTGAGGAGGTCAAAACC	60	241				GP
CP-861	122	rt1397	(AAAC)5	CGTCAAGTTGGAGCAAGTGTT	60	ATTGCCAGTGATGTGCAGAA	60	205			GP	GP
CP-862	122	rt19402	(GCCT)6	TTGCGCACAGTAAATGTTCAG	59	CATCTGCCTTCCCCTTCTATC	60	242	AP	AP	GP	GP
CP-863	122	rt23190	(AGAA)5	CAGTAGYGAACAGCACCACCT	59	CCCTCAACTCATTCCTCATCA	60	204
CP-864	122	rt2970	(CCTC)6	GGACAACATTTCCAGACCCTT	60	GGAAAGACGTTTTGAAGGGAA	60	246
CP-865	122	rt4699	(TCCT)8	GACCACGTATTCGACAGGCTA	60	CTTTATAGCGCAGGAAAGGCT	60	242
CP-866	122	rt4882	(TTCT)5	TCATACTGGTCATTTGGGAGG	59	GGGTCGCATACCATCTCATTA	59	166			GP	GP
CP-867	123	rt3058	(TTCC)5	TGGAGTCAGAACCTCTAAAACCTC	60	CAATTCCTGATACAGAGGGGA	58	152
CP-868	123	rt4086	(TGTT)5	ATAACCATGCTGTATGCTGGG	59	CAATCTGGTGGATGACTTCGT	59	234
CP-869	123	rt5353	(TGAA)7	CAAAGACCCAAGGTTGTCTGA	60	AGGGCTAAATTGCTCCTGTGT	60	247				GP
CP-870	123	rt7472	(ATTT)5	TCTGTAACATCCGAGGCAAAC	60	AGGGTGGTCATCARCAAAGAG	60	182
CP-871	124	rt11127	(AAGC)6	GGCAGTTGTAGGGCAGTTGTA	60	TGTTTAGTGTTGGGGGATTTG	59	184
CP-872	124	rt11494	(GTTT)7	TCCCCTATCTTCGGTTTTGAT	59	CTGCAAGATGGGAGAGAACTG	59	224			GP	GP
CP-873	124	rt14916	(TTTG)6	AACTGTTTTCCCTCTTCCTCTC	58	AAATTCCTCTAGGCACAAGGG	59	168
CP-874	124	rt17994	(TGAT)6	TGTCCATTCTGTGGTGTGTTC	59	TGGGTATAATGGAAAACTAGCTTCA	60	174
CP-875	124	rt1825	(AAAC)6	TGCTTTGCAACTAACCCCATA	60	CAAAGCTACAGCTTGAGTTAAAAGA	58	194
CP-876	124	rt24983	(TAGG)8	ACATGCCAGGTCTTTCACATC	59	TGGGATCAAGTCATGGAAGAG	60	165			GP	GP
CP-877	124	rt25167	(GTTT)5	TATCATCTAAGCCCTCCAGGC	60	TGTGTGCAGTAAATGCCAAAG	59	176
CP-878	124	rt27515	(CAAA)5	TTGAGCATTTCAAAAGAACAGC	59	GCCAGAAGATGGTTAGAAGCAA	60	226	AP		GP
CP-879	124	rt27911	(GTTT)6	GGAAAGCTACATGAAATGGAGG	59	GCTTGCTAGCCACGATTCTTA	59	181
CP-880	124	rt9437	(TATC)5	GTGCCTCTCATCTGAGGTTTG	59	CCTTCTATGTGCATACTGTGCC	59	178
CP-881	124	rt9638	(TATT)6	TGCAAGATGTTTGTGAAGCAG	60	GGGAACCATGAACAGTAGCAA	59	187
CP-882	125	rt304	(GACA)5	CATCATCTCTGTGGTCAGGGT	59	CTTGGTGAAAAGGGTAAAGGG	59	168
CP-883	126	rt2730	(TTTG)6	TCACTGTGGTGGGTACTTTGA	59	AAAYGATTCCATGTTCCACTTG	59	155
CP-884	126	rt3322	(TAGA)6	AGGTCCCCTGTTAACTTTCCA	59	TAAGCACAGAAACGCTTGGTT	59	166
CP-885	126	rt797	(GTTT)6	GATGGGAATTGCTGATTGAAA	59	ATTGGCAAATTGCAGCATAAC	59	215	AP	AP	GP	GP
CP-886	127	rt1502	(CAAA)5	CCAAAACAAAACCAACCAAAC	59	AGCATTTTCGCGCTTATATTG	59	247
CP-887	127	rt1503	(AAAC)5	CAATTTCTACGCCGTCTTCTG	59	AGATGGGTTCAGGCAGTTGA	60	166
CP-888	127	rt15747	(AATA)5	CACAAGTTTTCCTCCATCCAA	59	TGGACCRTGTAGAGAAAAGGG	59	244
CP-889	127	rt16247	(ATCC)11	TTTCATTCCTCACTTGGCTGT	59	TCTGGTCAGTACAGAGCAAACC	59	186			GP	GP
CP-890	127	rt16961	(TTTG)6	GACTCATTGCTTTGTTGAGGC	59	CTGAAGGTTCCTCCTCCTGTT	59	154
CP-891	127	rt17865	(TTTC)6	GGACTGGAGATGCAGAAACAA	60	CATTCAGCCTGTGTCTGATGA	59	190
CP-892	127	rt20466	(GTTT)7	TGTGCACTGAAGGCAATACAG	59	CTGACAGTCTCCACACAATTYCT	59	181
CP-893	127	rt21157	(AAAC)5	YGAGAAACAGAAGCAACCCAT	59	AGGCCTGAGGGATCTACTTTG	59	244			GP	GP
CP-894	127	rt23885	(GAAA)5	TAAGGTCTAGGACCCAGGGAA	59	CYAGTGACTCCAGTGAAGGCT	59	211			GP
CP-895	127	rt5882	(AGAT)7	CAGACAGACAGACAGAYAGACAGA	58	TGCTTTTAATGGAAACCCTGG	61	200
CP-896	127	rt7521	(AAAC)8	GCTTTAAGASTGCTTTGGGCT	59	CAGACTCTTGGGTTTGGTTGT	59	186
CP-897	127	rt7563	(TATC)12	ACTTCCCAGGCATTGACTACA	59	ATAGTCACAATGCGTAGGCCC	61	160
CP-898	129	rt2009	(TTCC)5	GTAGCACGCAGTTCTACCAGG	59	CCTTGTGAGGGAAGTTCTGTG	59	248
CP-899	130	rt12607	(TGGA)16	CTTCATCAGGCTCTTCCCTCT	59	TACAGGAGCTGTGCATCCTTG	61	156
CP-900	130	rt15513	(ATCC)7	GAGCACATTTCAGGTGATGGT	59	AGACAATGAATGGCCTGAATG	59	199			GP	GP
CP-901	130	rt16390	(AATA)5	CCAGACAACTTCCAGCAAAAG	59	AAGGAACTTTGATGCCCTGAT	59	196			GP
CP-902	133	rt11702	(TTTA)5	CCCCATTTCCTTACCGATTTA	60	CAAAGCGAAATGGAATTTGAA	60	232			GP	GP
CP-903	133	rt12018	(TAAA)5	CTCCACTGGATTTCAATTTGG	59	GTGCAACCTTACGCATTTGTT	60	156			GP
CP-904	133	rt12138	(GTTT)7	ATTTGCTGGTACTATGCCGTG	60	CRGAGGTTGCACTTGTTAATGA	60	194	AP
CP-905	133	rt12626	(AAAC)6	CTCCTCTCCTGCTTCCTGTCT	60	ACAATGTCATGTGTGGCAAGA	60	219			GP	GP
CP-906	133	rt12649	(TGTT)6	CACTTGTTGCTTGATAACCCA	58	AACCCTAACACATTTCCAGATGA	59	224
CP-907	133	rt13610	(ATAG)12	AGTCAAGTCAGGAAAGGGAGG	59	ACTCACCCATCCACACACAA	59	250			GP	GP
CP-908	133	rt14021	(AAAC)7	CTCTGCTGGCTGTCTTTTCAG	60	AAGGACAGAAAATGAAGAATTGAA	58	184
CP-909	133	rt14492	(AGGG)5	CCTCCATGATGACAGGTTCTT	59	CTTCTTTCCTTCCTTCCTTCC	58	221
CP-910	133	rt14689	(AATA)8	CTGAGCAGCTTTACCTAGCCA	59	TTTCCTGTTACATGCAGGTTTTT	59	171			GP	GP
CP-911	133	rt15486	(AAAT)8	TTGRCACTAAAACAATCCAAGG	58	ACAGCTTCCAGAAAGATGCAC	59	222
CP-912	133	rt5485	(GTTT)5	TCCACTGACTGCAGACATTCTT	59	AATTTCCATAACCCTGGCACT	59	153
CP-913	133	rt5994	(ACAA)5	AACATGCAGGGAAAAATGAAA	59	GCCTACAAGGAAGGAGCTGAC	60	250			GP
CP-914	133	rt7593	(AAAC)6	TCTCAGTGGAACTGGCTTTGT	59	ATGATGGCCAGCAACTTTATG	59	156	AP	AP	GP	GP
CP-915	133	rt7744	(GAAA)5	AAGCATATTGAGGTAGTTTCCTTTG	59	GGCTCAGCATCTAAAATGTTTGT	59	200
CP-916	133	rt7949	(ATAA)6	CCACACTTAAGAAGGCTTGAGG	60	CTGTCAGACCCATAACCCAGA	59	237			GP	GP
CP-917	133	rt9605	(AAAC)7	ATTGACCATTTGTGTTGCCAT	60	GAGATTTTGCCCTAGATTCTGAAA	60	197
CP-918	134	rt1267	(AAAC)5	CCATGAAAAGCTAYGAAGGCT	59	TGTTGAACTGGTTTTCAGTTCTGT	60	198
CP-919	134	rt1384	(AACC)5	AACCAAAACCAACCAAAAACC	59	GTATTTCCTCCAGGCCCTTC	59	155			GP	GP
CP-920	134	rt2298	(AAAC)5	TGGAATCCTAACCGTTGCATA	60	CTGCCCCTATGTTCATTGGTA	59	229
CP-921	134	rt2515	(GTTT)6	ATCCCAGTATCCTRAAAGGGG	59	TTTTAGAACATTCCCAGGGCT	59	155			GP	GP
CP-922	134	rt3567	(TGTT)5	GGCATCCAAACTATCCTGTGA	59	TGCAGCTACTCTGGATACACCT	59	244
CP-923	134	rt5408	(ATAA)8	TTTTAGGCATTTGAGACAAAATGA	60	TTCTCTCCCTCTTCCCTGGTA	60	199				GP
CP-924	134	rt5563	(TTTA)7	YACATTAAAGGTTTTACCGCCA	59	TTCTAGTCTGAATTTTGCAATGAA	58	231
CP-925	135	rt1717	(AAGT)6	TCTGGATTTTCATCAGATGGC	60	TTTTTGATATGGGATTGGTGG	59	222	AP
CP-926	135	rt28	(TAAA)5	CTGAATGATGTGTGTCATCCG	59	TATCACCCAGTTGGTTGCTTG	60	230
CP-927	135	rt3722	(TTGT)6	CTGTCCAAGCCAATGTTTTGT	60	GGTGAACCCAACTCTCTTTAAGTC	59	165
CP-928	135	rt5392	(GATG)11	CCTCCGGAGAGTCTCATAACC	60	TRCATATGTGCAGGTGTAAATGA	58	172			GP
CP-929	135	rt9721	(ATCC)9	ATGGGAAGCTGCTGACTTTTT	60	CTGTTGGGAATGTGGATGACT	59	184
CP-930	135	rt9978	(TTGT)6	CACAAACAAGCGACAGACAGA	60	TTGGAGAAGCCAAATCTTTCA	59	250			GP	GP
CP-931	136	rt1129	(AAAC)9	AGGGGGACTAGTTCTTGCTGT	59	AGGCATTTATGTTCCAATCAGC	60	150	AP	AP
CP-932	136	rt2803	(GAAG)5	TGTGTTTCATTTAGTTCTGCGG	60	TTTATAGGCCATCTCCGCTCT	60	186	AP	AP	GP	GP
CP-933	136	rt4071	(TTTG)5	CCTGGAAACTGAAGACGACAG	59	GCTTGGTTTACGCCACAGTTA	60	223			GP	GP
CP-934	137	rt2234	(GGAA)6	GCTTGGGAAAGGTGAGAGACT	59	CATGCCAAAGACGTTCAAAAT	59	250			GP	GP
CP-935	138	rt1203	(TTTG)5	TTTTAGTTTCTCTTTTTGGTTGACA	58	AATCACRTGCACGAAATGCTA	59	207			GP
CP-936	138	rt3808	(TTAT)5	GCTGAAGGATTTTAGCAGTGAA	58	TGAAGAACGTTGGGTGGTTAG	60	240				GP
CP-937	138	rt4634	(GTTT)5	TGTTTTTGTTTTGTTTGATGTATGC	60	ACATCCCTCATTCCTACCCC	60	176
CP-938	139	rt3009	(TATG)5	GCTGTGTTTGGTTTCGTTTGT	60	AGGGTCACCTTCCTACCTTCA	59	193	AP	AP	GP	GP
CP-939	139	rt6608	(TCCT)7	CCCCAGTGTTTTCCTTGAAAT	60	AAAAGAGATCCTGGCGATCC	60	179
CP-940	140	rt11986	(TTTG)5	TGATTTCTTTAAGCCCAAGCA	59	GAACTACAATGCACATCCGGT	59	237		AP	GP	GP
CP-941	140	rt3279	(AAAT)8	CATCCTATGGGCTCCTCTTTC	60	CTAYGCTGTCTGGGGCATTAT	59	197
CP-942	140	rt4836	(TCCT)13	TGTTGAAGATGCAAAGCTGAA	59	AGGCAGGAAGGCAGGAAG	60	235
CP-943	140	rt5707	(AAAC)5	GGAGGGGAAAAACAAACAAAC	59	CCCATATTAATGATGCAGGTGA	59	228			GP	GP
CP-944	140	rt6781	(AAAT)7	TTTTCCTTCTAGGCAGTTGGA	58	TCTGTCTGTTTTTCCACAGGG	60	215
CP-945	140	rt7001	(ATAG)9	AAGCCACTTTTRTTTGGTGCT	59	ATGACCTGATGGTTGATGTGC	60	191
CP-946	140	rt7225	(AAAC)5	TTTTGAACCCTGTTTTGTGSA	58	CCATCCTCCCAAAGTTTTTCT	59	248
CP-947	140	rt7297	(AATA)6	TTCCTTATACCACCAACACCTG	58	AGCAGTGCACAAATCAAGGTC	60	150
CP-948	140	rt7591	(GAAG)5	TCAAGAAATCACTTTGTAACCCAA	59	ATGGTATGAGCAGCACTGAGC	60	171		AP	GP	GP
CP-949	140	rt7852	(AAAT)5	AAGGTCTGCATGAAACCAAAA	59	CCTTTCCTTCTTGAAGGGCTA	59	229
CP-950	140	rt8069	(AATA)5	TTTATTTCTGCATGGAGCTGG	60	AACATCCCTAACATGCTGCTG	60	203			GP	GP
CP-951	140	rt9421	(AAAC)8	YGACACAAGCCAGTTTGAGAA	59	AAAGGTGACATACTGGCCAAA	59	241
CP-952	141	rt14707	(TATT)5	AAAATTGGCTGTCTGAAGGTG	59	GGGGGAAAATAAACACTCCAA	60	173	AP	AP
CP-953	141	rt17109	(TTTG)5	TCATCTTTGCAATCCAGAACTT	58	GGGACAGTAAGAAGCAGGGTT	59	179
CP-954	141	rt18152	(TATT)5	CTCCAGCTACCTGATTAGGGTT	58	AAGAGCGTGTACATTTGGCAC	60	215
CP-955	141	rt19132	(TTTG)5	TGAGGTGACTTTGGTTTTGTTG	60	TGGGTGTTCATATACAGGGGA	60	209	AP	AP
CP-956	141	rt32	(ATCA)5	GCTCAGTTAATGCAGCCAAAC	59	CAAAYTGATATTCTTGAATGCCC	59	151			GP
CP-957	141	rt460	(ACAA)6	GATGGCCATTATTCCTGATGA	59	AATACATTTCCACATGGCTGC	59	167			GP	GP
CP-958	141	rt6976	(ATTT)5	GACCCTTTACATCCAAGCACA	59	TGACTCCAGGAGGCTCTTCTT	60	204			GP
CP-959	142	rt1447	(TCCT)6	AGGTGGAAGGCTTTCTCCATA	60	ATCTGCTTCCCTTAGACCTGC	59	214			GP
CP-960	142	rt3016	(TTGC)5	TAGCCATCCATCACAAGGYAT	60	GATATGAAGAGGGGCAACACC	60	224
CP-961	142	rt4885	(AAAC)5	TGTCATAGAACATGGCTGGAA	59	GCCCACTTCATTTGTGCTTAG	59	175
CP-962	143	rt356	(AAAG)5	AAAATTTTCACCACCCCATTC	59	TCTGGCAGTTTCTRTCACAGC	60	234			GP	GP
CP-963	144	rt5043	(AAAC)5	CTCATGCACAGCTGAAAAACA	60	AAGCTTCTAGCTCCCCCTTTC	60	220			GP	GP
CP-964	144	rt5747	(AAAT)5	GGAGGACCTTCTTTCCAACAG	60	CCAGCTAGGTGCCACAAAGTA	60	189			GP
CP-965	145	rt12811	(CTTC)5	GCATAAAAATTGCAGATGGTCA	59	AATCCTTGGCTTCTGCTTGTT	60	160
CP-966	145	rt13757	(AAAC)6	GCTTTATTTCCAGCAGGGTTC	60	GTGGCAGCTCTCTTCCTTGTA	59	177			GP	GP
CP-967	145	rt16037	(ATAA)5	TAATTATCTGCCRTTGCCGTT	60	TGGAGTTAATGAGCCAGAGAGA	59	169			GP	GP
CP-968	145	rt16940	(AAAC)5	CCCAAAATTGGCAGAATGTAA	59	GAAAGGTGRTGGTACTGCACA	59	206	AP		GP	GP
CP-969	145	rt3340	(TCTA)5	TGACCAGAACTGAGCAGTAAGC	59	CAATCTTGTTTCACAGACACTGC	59	153
CP-970	146	rt2323	(TTTG)5	AGCTTTGGCTGTTTTTGTTTG	59	TGCTTGCATTATAACACAAATCC	59	186	AP	AP	GP	GP
CP-971	146	rt566	(TTTA)7	CCCTCAATAAGCATTTACTGCC	59	GCCTGGTACTCATATTCTGCAA	59	226
CP-972	146	rt940	(TCCC)6	TTTGTTAAAACTGCCAGGGTG	60	AAAAYGCTCTTATGCTCCGTG	60	224			GP	GP
CP-973	147	rt550	(TTTA)5	ATTKAGTCCACTGCTCCCTGA	60	GCTGGCAGTAGAAAGAAGCCT	60	243
CP-974	148	rt1546	(TATT)5	CTGTTCCTCTTGCCTGAGATG	59	AACCTGGTAGGCCAGAACAGT	60	153	AP	AP	GP	GP
CP-975	149	rt11989	(TTGT)5	CCACCTTGGCACTCTAAATCA	60	TCACTGAAGACCACTCAACCC	60	156			GP
CP-976	149	rt2291	(GGGA)5	ATGTTGTTGAGATCACCCAGC	59	CCTCACTTCAGTTCCTTTATCCA	59	226
CP-977	149	rt6107	(TGTT)5	TGGGCAGGTGCAGTARTAATC	60	ATGCCTCAGAGCTACAATGGA	59	210				GP
CP-978	149	rt6621	(TCCC)5	CCCCCTGCTTCATCTTATTTC	59	TGTAGCGTGAGCAGAAAGGTT	60	237
CP-979	149	rt821	(GGTT)5	TGTTGGTGTGATAAGGAAGGC	59	CTTTGCCAAATACTGTGCCAT	60	198			GP	GP
CP-980	150	rt124	(TTGT)8	GCATGCCATTCAGTCTAGCTC	59	TGCTGAAAAGCAGAATCTGTG	59	239
CP-981	150	rt3374	(TAAA)5	TGGAGTTAGCCCTGTCTGAAA	59	CTTGAGCTCATGGAATGGGAT	61	238
CP-982	150	rt860	(ACCA)6	TACCCCGTTCTGCATTACTTG	60	GAGTCAAACTCAGATGGCAGC	60	240			GP	GP
CP-983	151	rt3142	(AAAG)5	GGATTAGCYGAGATCCCAAAG	59	CTGTTCCAAAACACAGGAGGA	60	246	AP	AP
CP-984	152	rt302	(AAAC)5	GCCCTGAGGGGAGTAAAATAA	59	TCTCCTCATTTCATGGTCCAC	59	153				GP
CP-985	154	rt10687	(ATAA)7	GAATCCATTCCCAAACCATCT	60	GTCYGAGGGTGACTGGTTACA	59	224
CP-986	154	rt12282	(TATT)6	GCGTGTTTGGTTTTCAGATGT	60	GAAGTACAACCAATGCTACCACA	59	222
CP-987	154	rt12872	(TGTT)5	GGTCACAGACATTGCCTAAACA	60	TCCTCCTCTGTCTGCAAAGAA	60	179
CP-988	154	rt16663	(TACA)5	TGGTCAAGAGCCAATGAGACT	59	CATCTCTTTCTGTGCCCTTTG	59	221				GP
CP-989	154	rt17839	(TGTT)5	TTTCTTTGGTTCCAGAGACCC	60	CTCGAAACAGATTACGTGCCT	59	155
CP-990	154	rt18342	(AAAC)5	ACTGCAGCAGAACCCTGACTA	60	ATCCTTTCTGTCTCCAAGGGA	60	191			GP	GP
CP-991	154	rt19436	(AAAC)5	GGCAGAATTCAGGAGTCTTCA	59	GATACGGCTATGTGAAAGGCA	60	174
CP-992	154	rt23227	(CTTT)6	TATGAGCGTATGCAGTCCCAT	60	TCGGCATGCTGTAAACTTCTT	59	239			GP	GP
CP-993	154	rt24289	(ATCA)5	TCCTCCTCTCATCCTACCCAC	60	CCTTTGGCATTTTGTGTCTGA	61	150
CP-994	154	rt3450	(GTTT)6	AACTTCCCTAGGAGGGGAAAA	60	GTGTAGAAACGAAACCGGGAG	60	153				GP
CP-995	154	rt4225	(GTTT)5	AACATGACTAAGGCCATGCAG	60	TTCACWGCACCTTAATCCAAC	59	241
CP-996	154	rt4972	(CTTT)9	CCAAATGTGTGTGGTTTTTCC	60	CTGGTCATACTCATCRAGGGG	59	196			GP	GP
CP-997	154	rt7514	(GTGG)5	ACTTCCAGAGTGCCCTCRTC	60	AGTCGGCAAATAAAACTGGGT	59	164
CP-998	155	rt17817	(TTTA)5	TTTTGTTCTCATGTTCAGGGC	60	CAGATTTTAGGGGCAGAGTCC	60	225
CP-999	155	rt25943	(AGAA)5	TTCATTTTGCCGATTTCTTTG	60	GCCACAACTTCCTTTTTGACA	60	176				GP
CP-1000	155	rt4653	(ATTT)6	GGAGGTTTTTGGCTTTGGTAR	59	TGAAAAGGCTTTAAGGTGCAG	59	237
CP-1001	156	rt14446	(TATG)5	GCTAAGGAAATTTGGCAGGTC	60	TGTCCTTTGCAGAACACACAG	59	171	AP		GP	GP
CP-1002	156	rt16485	(TAAA)5	ATGTTGAACAAGYGCTAACCG	59	CATCCCACCTGATACGAACAA	60	185
CP-1003	156	rt18919	(AAAT)7	CCACAGACACATTCACCCTTA	58	CTTGCGCATCATACAGTCRTG	61	250			GP
CP-1004	156	rt19948	(AAAC)5	CAAGTTCATGCAAGGAAGAGG	59	CAAATGCTGGGTGTCACTAGG	60	250			GP	GP
CP-1005	156	rt22378	(ATTT)6	GCTCCTTTCATGGAGTTTTCC	60	GCTATTTTGCCTTCTTCCCAC	60	196
CP-1006	156	rt22411	(TATT)5	AAGAAGGAGATCTGATTGCCC	59	GTCTTTACAGCAGCCATCCTG	59	153			GP	GP
CP-1007	156	rt3648	(GTGA)6	AAGATACAGACCCCCACCTTG	60	CTCTCTCTCCCCTCTCTCCCT	60	152
CP-1008	156	rt3728	(TTTG)5	GAGAGGAAGGTATGGAGCAGG	60	TCCTTTGACCCAGATAAACCC	60	239
CP-1009	156	rt6332	(CAAA)5	TGGCCAGGATAACTCTGAAAA	59	CTCCATTGAAATGCTTAGCCA	60	171			GP	GP
CP-1010	156	rt7036	(TTTG)5	CTTCAGGGCTAAAACTGYGGT	60	CTGGACAGCCTCAYGAACTTT	60	166
CP-1011	157	rt6245	(AACC)5	CATCAAAAGGAACGATCAGGA	60	CCAGTACTCCTCCAGCTTYCA	60	246
CP-1012	157	rt7792	(GGAT)5	TCCACAAAGACCCAAACASAA	60	AACAATGAATATGGGCATGGA	60	178				GP
CP-1013	157	rt8596	(TCTT)5	GGCAAACCTCCAGAATTTCAT	60	GCCTGTATTCCTACATGCTGC	59	184			GP
CP-1014	157	rt8870	(ATAA)5	TCTTTGATGTTGACTGGCACA	60	TGAAGAAAAGGCTGTCTTGGA	59	165			GP	GP
CP-1015	158	rt1341	(AAAC)5	ATTAATGACAAACCAAGGGGC	60	TTTGGTCACCTTCTGAYCTCC	60	217			GP	GP
CP-1016	158	rt1437	(AAAC)5	GGAGCCCAAACTAAAAACCTG	59	TGTTGTGTTTTGGTTTGTTGG	59	197			GP	GP
CP-1017	159	rt5638	(GTTG)5	CAATGTTCGCCACTGTAGGTT	60	CCAGAGATGCCCTTGATTACA	60	234
CP-1018	160	rt12260	(TTTG)5	CTGAAATCTGTGCTGGCTGAT	60	CGACCCAGCTGATATGAAGAA	60	172
CP-1019	160	rt17731	(TATC)6	AAAAGTGTGTGTGTATGTGTGGG	59	GTCCAGAGCCAAGGAGAGAGT	60	179	AP	AP		GP
CP-1020	160	rt1774	(TTCT)8	CCGCTCTTAAACTTCAAGCCT	60	CAGAAGGCAGAGAAGGAAACA	59	151				GP
CP-1021	160	rt19244	(GAAG)5	GTCATCTATTGCGTCCCTCAG	59	TGCTTCACAAATGAGAGGGAT	59	245		AP
CP-1022	160	rt19385	(CACC)5	GGCAGCATGAACTCCATTAAC	59	CAGTGTGAATCCAACTCCCAT	59	241			GP	GP
CP-1023	160	rt22638	(TGGA)11	GAAAAAGGGTGAGAATCCAGC	60	TCCAACTGTTTTAGCACAAATATMC	59	158
CP-1024	160	rt30652	(AAAT)5	GGCTATATCCAGCCCCATAGT	59	CTGCTGCTGGACCTGARTATC	59	221			GP
CP-1025	160	rt33413	(GTTT)5	TGTCAGGCAACAAACCATACA	60	RCAGAGGTGAACAACAGCAAA	60	187
CP-1026	160	rt4727	(AAGG)6	ATAGCCAACCATTTCTCAGGC	60	CTGGCAGTGGATTTAGACAGC	59	217			GP	GP
CP-1027	160	rt6878	(AAAC)6	TATGGAGGTAACGCCAAACAG	60	TCTCCCCCTTGATCCTTAGAA	60	199			GP
CP-1028	164	rt1675	(AAAT)6	GAATGGCGAATTACAGTGTGC	60	TCAAGTAGCATGGCATTGAAA	59	157				GP
CP-1029	165	rt1666	(TTGT)6	GTGCAGATTCAGTGCCTGTTT	60	ACACCAGAGCCAGCATCATAC	60	191			GP	GP
CP-1030	165	rt344	(CAAA)5	TGCCATAACAGAGTGCTCCTT	59	TTGTTCTCATGAACCTTCCTTG	59	220				GP
CP-1031	165	rt819	(CAAA)5	ACGTTTCCTTTTTGCCCTTTA	59	TGCAAGTRGTTTCTGTTCCCT	60	223			GP	GP
CP-1032	166	rt10207	(AAAT)5	GCTCTGTGAAAGGCAAGAAAA	59	CAGAGCTAGCAAGTGTGCCTT	59	193
CP-1033	166	rt17203	(AAAC)6	ACAYCATCAAAAGCTGGGAAT	59	CTAGACAAACGCGTGAAGGAG	60	246				GP
CP-1034	166	rt17512	(GTTT)5	TCGTAAGAACAACCAAGTGCC	60	GCATTGGTCACCACTCAAAAT	59	230
CP-1035	166	rt18506	(AAAC)5	CTGCATTAACACCACAGCAGA	59	GGATGGAGCRGATTTTTCTTT	59	250			GP
CP-1036	166	rt19484	(GCAG)5	AAGCTGACTCTGGCTTGCTC	59	GGTGGGAGGGATGTCTGTATT	60	206
CP-1037	166	rt19781	(TATC)7	CAAACAGGCCAAGAGACAAAA	60	GGAAATGAAGCCAAAATRCAA	59	205
CP-1038	166	rt20205	(TATT)5	TTCAAAGCCGAAGTCACAGAT	59	GTTTTTAGTTCAGCCCCCAAG	59	196			GP	GP
CP-1039	166	rt21861	(ATAG)6	AAGGCTGAGCAACCAGTATGA	59	GGCTAATRGGCTTTGGAAGAT	59	216			GP
CP-1040	166	rt22209	(CCCT)6	TTCATGGCTGCTCTGCTAAAT	59	AAATGTCCCTGTTTGGTGCTT	60	225
CP-1041	166	rt24033	(GTTT)5	CAAGCGGAGTTTTGGAGTTTA	59	GGGCAGGCTTTGGTATCTAGT	59	162
CP-1042	166	rt7677	(TCCT)5	ATTGGGGCACTATGGGAATAA	60	GGTTTGTTGCRGACACTGAAT	59	215	AP		GP
CP-1043	166	rt8492	(TAAA)5	GGAGAATGATTCCCAGTGTCA	59	CGGGAGGCAGTCTTTCAG	59	174
CP-1044	166	rt9185	(AAAC)7	ACCACAGYCTGATGTGGAGAG	60	GATGTTTTTGGGTTGGGTTTT	59	180			GP	GP
CP-1045	167	rt12002	(TATT)6	TTTATAGGTGAACGTGGCCTG	60	TCCCTGCAGCAGAAATTGTAT	59	249	AP		GP	GP
CP-1046	167	rt145	(CAAA)5	AAACACAAACAAACCACCACC	59	TGCTCCCTTTTTAGTCTCCAG	58	180
CP-1047	167	rt15042	(CCTT)13	ACCATGACACCCAGACATCAT	60	TACGGAACGCRAAGGAGAATA	59	227
CP-1048	167	rt20772	(AAAC)5	AAGCCTAGGGATCCATCTGAC	59	TGAGCAYGTGTGTGTGTATGG	59	203		AP		GP
CP-1049	167	rt21194	(TTTG)5	CCTTCTTTTGCCTTTCTTTGC	60	ACTGCTTCGGGCTATGGTAGT	60	225
CP-1050	167	rt22056	(AATA)5	GCGATAGGCCACAAATTTACA	59	TTAAGACCAGCAGCACAGATG	59	210			GP
CP-1051	167	rt28630	(TATT)7	TATATCCCTGGCCGAGAAACT	59	CAGGGCAAGCACAAATAATGT	60	192		AP		GP
CP-1052	167	rt30007	(CAAA)5	AAAAACATAAAGACCCCCACC	59	GCCCATGAGCAGTAAATACCA	59	204
CP-1053	167	rt30181	(TTTG)6	ACACCTGAAACCTGAACACCA	60	TTGAACTCCACACAGAACCGT	60	156
CP-1054	167	rt314	(TGTT)6	GTCATGGTTGAGGAAGGTCAA	59	CAGAAGTGCAAGGATTTCAGG	59	228
CP-1055	167	rt4912	(ATAA)5	CTTACTCCTTCCTCACACCCC	59	GGAATATGCAACRCTGTGGAG	59	152			GP
CP-1056	168	rt189	(TTTG)5	GGTTTGATGACTGAATGTCTGC	59	CCCTTCTTATTTATTTCACTGTRGC	59	216			GP
CP-1057	168	rt19971	(CATT)5	AGCCTGCATCAGTGAAGTTTG	60	CTGAGTTATTTTGTGGCTAACTCAT	58	150
CP-1058	168	rt20895	(TATC)12	TGCATGTGCAGGAAGTGAATA	60	TTGCACAGAAAGTGAGGGACT	59	181	AP
CP-1059	168	rt20956	(TTGT)5	GGTCTAGGAAGGGACACCAAG	59	GCACAAGTGCAAGAATGAACR	60	242
CP-1060	168	rt21222	(TTTG)5	AGAGAATGGAGGAAGGAGCTG	59	CCAAAGTTATTTGGGCATTCA	59	152				GP
CP-1061	168	rt21516	(TTGT)5	GCATTTGGAAGTGAAGCAAAA	60	CATGTGTGGGAAAACATACAGAA	59	179			GP	GP
CP-1062	168	rt22179	(AAAC)6	ATTCCTTCACGACCACTTCAG	59	GACGACTGAGGGAAGGAAAAC	60	200	AP
CP-1063	168	rt4347	(CTTC)5	TCCCAGGCTAGACTTTTGACA	59	AGGAGGAAGGAAGGAAGGAAG	60	171			GP	GP
CP-1064	168	rt4677	(AAAC)6	GAGACATTTTGCCAACCAGAA	60	TGGCTTGGAGTGCAGTTATTT	59	166
CP-1065	168	rt5170	(GCCT)6	GCAGCTGAAATTGTGTGGTTT	60	AACGCATGTTTTTCAGGAATG	59	167			GP	GP
CP-1066	168	rt6866	(ATCT)5	AGAGATTTTTCCATCGCACAG	59	TGGTTTCAACTGTTGGCAAAT	60	223			GP	GP
CP-1067	168	rt7810	(CTGC)5	ACAAGTCTTTTTGACAGCCCA	59	TGGCAGCATGAAGAGAGTTTT	60	210				GP
CP-1068	169	rt1195	(AAAT)6	TCAACAAGCATAATTCTTCAAATG	58	ATACCTCTTTGGGGCTGAAAA	59	181
CP-1069	169	rt1818	(AAAC)5	GTGGCATGACCAATCATTTTT	59	RCATTTCTGCAATTGATCCTG	59	242			GP	GP
CP-1070	169	rt231	(TTTA)5	AATGATGTTTTGAGGTTGGGG	60	ATTCTTCAGCCTGCTTTACCC	59	235			GP
CP-1071	169	rt3934	(ATGG)7	TGTCAYAGTTGTTTGTGCAAATG	60	TTGAGTTGATGAATGCCCAAT	60	214	AP	AP
CP-1072	169	rt3983	(ATAG)5	ACCAGGCAAAGGYCTAGAAGA	60	TTCAAGCTGAATATCACCCCA	60	171				GP
CP-1073	169	rt3998	(TGTT)5	TGAAAATGCCAAATGAAAGGT	59	TGTTTCACAGCCCCAGAATTA	60	247			GP	GP
CP-1074	169	rt766	(TATC)5	GTAGACAGCCCTGATGGACAG	59	TTCCCTCTTCTTTCTTCCTAAAAA	59	267
CP-1075	169	rt772	(TAAA)5	TCCTCCTTTAAATGTTGGTCAAA	59	GTGTGTCCAAGAACAAACACG	59	220	AP	AP
CP-1076	170	rt2238	(TTTG)5	ATGCAGCACTGGAGAAACTGT	59	GCTCTAAGCAACCAGGACACA	60	242
CP-1077	170	rt383	(TTTA)6	CTTTCCACTTCCAGGACACAC	59	TCAAAGAGAGCTTTGCGCTAT	59	243
CP-1078	170	rt8418	(AAAC)5	ATCCCTTTCACGCTACCATCT	59	AGCAAAGTGCAAGTGGATCAT	59	207			GP	GP
CP-1079	170	rt9559	(ATAA)6	TCAGGCTTCAGTGCTGTTTTT	60	TTAACTGCAGTCTGCCTGCTT	60	224			GP	GP
CP-1080	171	rt11618	(TACA)5	TGTTGGAAAACCTCTTCCCTT	59	TATAGCTTTGCATTGCTTGGG	60	211			GP	GP
CP-1081	171	rt1350	(GAAA)5	TGTAGTGGGAAGAGTGAAGCG	60	TCTCCTACCTTGCTGAAACCA	59	222			GP	GP
CP-1082	171	rt18533	(TTTC)5	AAAAGTCTCACTCCCCAAAGC	59	TGTGGGAAAATGACTCAGACC	59	240				GP
CP-1083	171	rt21563	(AAAT)5	AAAAACGTAAGCATGAGGCTG	59	CTTTCCAGGGTTCAAAATGGT	60	157
CP-1084	171	rt25728	(CAAA)5	ATAAAACCCATCGTCCAGGAG	60	GAGGCTGGGGAACATCATC	60	174	AP		GP	GP
CP-1085	171	rt31967	(AAAC)5	CAGGTTCTTGCAGAAATGAGC	60	TTTTATGGGAGGGGAAATGAC	60	188			GP	GP
CP-1086	171	rt32966	(AAGC)5	GGCTCTCAGAACGTAACATCG	59	ACGGAACAAATGTTCAGATGC	59	189
CP-1087	171	rt35182	(CCAA)6	TGCACTTCATAGCTGGTTTCA	59	TTCTGAAGAAGGTGGCTTTGA	59	154
CP-1088	171	rt3774	(AAAT)6	GGATGCTGTTGTCCTCATTGT	59	TCGTGTACTGGATTGCAAATG	59	221
CP-1089	171	rt4056	(AAAT)5	CCAAGTATAGGCTCCAGCAGA	59	GTAAAAGCTCAMTTGGGTGGG	60	220			GP	GP
CP-1090	171	rt7092	(CCAC)5	CTTCACACCTCCATCACACCT	60	CTCATTTTAGAAACGAGGGGG	59	202
CP-1091	172	rt12305	(AAAC)7	GCAAAAGGCACATCCTTGATA	60	TAGGTGTCTCCATTGGACCAG	59	238			GP	GP
CP-1092	172	rt14245	(CTTC)5	TGCAACAACATCTGTTTGTTAATTC	60	GCGGAAAGGACAAAAACCTAC	59	165
CP-1093	172	rt15325	(TATT)6	TTGCTTGCCATGCTAAGATTT	59	CACATCTGCAAACTCTGTCCA	59	194			GP	GP
CP-1094	172	rt18010	(GCCT)5	GTTTCCAAACAAAAGCCAGG	59	CGATGCCACTACTCCAGTCAC	60	175
CP-1095	172	rt21640	(TTGT)6	TGGGAAAACTTGCGCTATAAA	59	KGAACTGTAGGCTTGGAAGGA	60	228
CP-1096	172	rt22361	(TTTG)6	TTCAAGTGCAGATCAAGCAGA	59	TGCACAGACCAAAACACTTCA	60	215			GP	GP
CP-1097	172	rt22388	(TATC)8	GAGGYGGTGACCTTAGCATCT	60	TCTAGGYATCTATCAGGCTTCACA	60	218			GP	GP
CP-1098	172	rt23909	(GTTT)6	CATCATTATAGCAGTGGAGGAGTG	60	GGGTTCACACCCTTACACAAA	59	222
CP-1099	172	rt24373	(TAAA)5	GCAGCAGCAACRTCAAGC	60	TCTGTGCTGTTCCCTTTCAGT	59	193
CP-1100	172	rt24742	(AAAC)5	CAAAGCTTCTGAAAATGGCTG	60	CTGGCTTCCAGCTGTTTCTAC	59	191	AP	AP	GP	GP
CP-1101	172	rt29647	(AAAT)5	GACTCACTGGGGACTGTGAAG	59	ATTTGCATTCGTTATCACCCA	60	176
CP-1102	172	rt30012	(GAGG)7	TCAAGGGATCACCTTTCTTCA	59	CCAGCCTAGGGTTTCTGATTC	60	150			GP	GP
CP-1103	172	rt6278	(AATA)5	TTGCATAATTTCATTGGGGAG	59	CACAGGGAACCAGAGTACGAG	59	241			GP	GP
CP-1104	172	rt6897	(TTGT)5	CGAAATAGTTGCTGTGGCTTT	59	TTGTTCAAATGGGTTTGGTGT	60	241				GP
CP-1105	173	rt1317	(GAGT)7	GCATTGTAGCAAGAGACAGTGG	59	CGTTGACAGGCATGGATTTAT	59	177
CP-25	174	rt17618	(CATC)13	GTCAAAGCCTGCRTCAACTCT	60	ATGACACTGGCAAAGGAGATG	60	202
CP-1106	174	rt20436	(TGTT)9	GGCAGCTTTCTGGTAGCTYTT	59	CCTGTCATMCAAAGTTGGGAC	60	165
CP-1107	174	rt22002	(AAAG)5	TCCTTGATAGGATTCCCTGCT	60	CCATCATTTTACTGGGAAGGG	60	186			GP	GP
CP-1108	174	rt24247	(TGTT)5	CTGCCAGCTTAGTTGGTTTTG	59	ACCACCTCGCTAGTGGAGATT	60	173
CP-1109	174	rt26649	(CTTT)5	GAAAATCCAGCCTAAAATGGC	59	CCCATACCTTAAAAGCGGAAG	59	211			GP	GP
CP-1110	174	rt28011	(TGGA)5	TCAGTTTGAGGACAAAAGGGA	59	TCAAGCTGCTGTCACTTCTCA	59	210			GP	GP
CP-1111	174	rt3013	(TCCA)9	CAGCACTGAACRCACAGTCAG	60	CTGAAAGAGAGAGGGGGAAAG	59	241
CP-1112	174	rt9932	(GAAA)5	GTCCCAGTATGCATGGTCAAC	60	ACAGCGATTTCAGCCTACAGA	60	214			GP	GP
CP-1113	175	rt12359	(ATAA)6	AGAAATTGTGGAGCAGCGTAA	59	AAATGGCATGGTGACTACAGC	60	221			GP
CP-1114	175	rt12866	(CAAA)5	ACACCTTGTCCCTACAGAGCA	59	CATTGTCCTCAGACAAAACACC	59	161
CP-1115	175	rt12884	(TCTA)5	GCATTGGAAAGGCGATATGTA	59	AACAGCCTCTGTGAAGTTTCTG	58	153	AP
CP-27	175	rt1398	(TATG)5	CACACTCCATATTGCCACACA	60	TTCAGAAAGTGGCTCCAAGAA	59	151			GP	GP
CP-1116	175	rt14058	(AAAC)5	AAGGGGTGAAAGAACAGAAACA	60	AAGAGACATTGGATCTTTAGGTGG	59	153				GP
CP-1117	175	rt17538	(ACAT)8	TGTTTTAAGCCAGCTCTTGGA	60	GGAAACATCCAGAAARCCTGA	60	179			GP	GP
CP-1118	175	rt19206	(GATA)11	GCATTTCAAAGCAATCAGGAG	59	AGGTAAACTGCCTCTTGCTCA	59	201	AP	AP	GP	GP
CP-1119	175	rt21348	(GCAG)5	AACCTGCTGTYTCGTTGTCAG	59	GACACGAAAGGGAGACGATTT	60	178
CP-1120	175	rt6165	(TGTT)6	GTGGTTACCCAGGAATGTCAA	59	GACCATTCCTTCCAGGAAAAT	59	234	AP	AP	GP	GP
CP-1121	178	rt4598	(TATG)5	TTTCAGACATTTTAGCAGGCAA	59	GAAACCTTTTCCTGCCCTTTA	59	218
CP-1122	178	rt4934	(AAAC)5	GGAGACTGTCAGACACCAGGA	60	GTGCCAAAAGAGTGGTCTCAA	60	250
CP-1123	178	rt6098	(TAAA)5	CTGTGCCTAAAGCAAGGGAG	60	AACTTTTACTTGTCACGTGAGTTTC	58	150
CP-1124	178	rt7864	(TTTG)6	TGGAAGGTGAAGTCTGGTACA	58	CCAATCCCTCAGTTGCTTACA	60	213
CP-1125	178	rt9370	(TTTG)8	ACATGCCTCCATTGTCTGAAC	59	CAAACAACTTTTTCACCGAGC	59	231	AP	AP
CP-1126	178	rt9823	(ATTT)5	AGCTGAAACATTTCCTGGGTT	59	GAGAGCTGGTGTTTTGTGCTC	60	204			GP	GP
CP-1127	179	rt2982	(AACA)5	TTGTTCCAGCAGCTCTTTCTC	59	TCCTGTGTATTGCGGATTCTC	60	163			GP	GP
CP-1128	179	rt6273	(ATTT)5	TCTTCACGGGATAGGAAAGGT	59	GCAGGCTTGCATAAAAATGAG	59	250
CP-1129	179	rt7167	(TAAA)5	TAGCAAAACTCAGCGTCAACA	59	CACTGCTGACATCCTCGTCTA	59	183
CP-1130	179	rt7583	(TTTG)5	AAAATGTGAAGGGGACCAAAC	60	RTTTTCTAATGTGTTGCGGGA	60	219	AP		GP	GP
CP-1131	180	rt330	(GGAT)11	CAACCAGGCCAAGTRCAAG	59	CCATTTGTCACCCACCAGTAT	59	161
CP-1132	181	rt10929	(TTTA)7	TTTTGTCTGAAAAGGCCACTC	59	TAACATGCATTCCCTACTGCC	59	225			GP	GP
CP-1133	181	rt12161	(TATC)6	GGTGCAAATAGATGTACCCTCA	58	CAACAGAAGACCATAAGGCCA	60	219
CP-1134	181	rt1269	(TAAA)6	TTTCACATTGAGCTGTCTCACA	59	TTTCTTGTCATTCCTGGGCTA	59	177
CP-1135	181	rt3580	(ATCT)12	TCACAGAGGGGAGAGACTTGA	59	CAGTTCMCATTTGCACCTTTC	60	244			GP	GP
CP-1136	181	rt4213	(AAAC)5	GAATATTGTTTCTTTTCCAGTGGG	60	GACCACATCCTACCTTCCCAT	60	163
CP-1137	182	rt1875	(ATCC)5	CTTTCTGACGGCAGCTGAG	59	AGTCAATGGAGGCTCTACCGT	60	179			GP	GP
CP-1138	182	rt3794	(TGGA)5	TCCTTTCAACGCCACAAATAC	59	AGGCAAAATACCAGAGGAGGA	60	241		AP	GP	GP
CP-1139	182	rt7299	(CAGA)5	AGGTTAACGTGGCTGAACTGA	59	AATAGAAGCCGCAACCRAAAT	60	225			GP	GP
CP-1140	183	rt3967	(GAAG)6	TGYACACACACTTTCACCTGC	60	AGCCTGGGGGATATCAGAATA	59	201		AP		GP
CP-1141	183	rt786	(TATC)6	CAATGTAGATTAACGCGCACA	59	GCTTCCCAGTCCTCTATCCAT	59	246			GP	GP
CP-1142	183	rt837	(TTTA)5	CAGTGACTGGAACGCTTGTCT	60	ATGTTGTATAACCWGCCATGC	59	152
CP-1143	186	rt12584	(GTTT)5	TTTGCTGTCTGGGTTTTGTTT	59	GAGGGCCAGTGAATGTTACAA	59	172			GP	GP
CP-1144	186	rt17247	(TTTA)7	GGGCTCAGATTTCCTTCAGTG	61	GAGCCAAATCTCCAAATGACA	60	237			GP	GP
CP-1145	186	rt23903	(AAAT)5	TTGATGTATGCGGAGGAAAAC	59	GCAGATCTCTTGGAAAGGGAG	60	245	AP	AP	GP	GP
CP-1146	186	rt24630	(GTTT)5	ACTTCTGTTTTGGGGTGTGGT	60	TGTGCCAACATTCCAGAAGTC	61	220
CP-1147	186	rt24737	(AAGG)5	TGATTTGGAAAACGTAGCCAG	60	GGTTTGTGGTGAAAATCCAAT	58	248			GP	GP
CP-1148	186	rt24863	(GCTG)5	GACACCAGAAAGAGCCACAAA	60	CAAGAAGCTTGCACAAACACA	60	175				GP
CP-1149	186	rt28698	(AAAC)5	TCTACGGGATACCCCTCATTC	60	ATTGATTCAGGCCCCAATATC	59	185
CP-1150	186	rt29851	(ATAA)6	AATATTGTCGGGATGTGCTTG	59	TGCAAGTATGCRCACACAACT	59	241
CP-1151	186	rt29873	(TATC)8	ATTATTGTTTGTTCCTGCCCC	60	AGTGCTTTTTCCAAAYGGATG	59	219			GP	GP
CP-1152	186	rt32906	(ATTT)5	TGCATCTGTAGCAGACACCTG	60	TCCCATTTAGTCAGGATGCAC	59	155	AP	AP	GP	GP
CP-1153	186	rt36015	(TGCA)5	TTATGGAGCAACACTTCCACC	59	TCTGAGAGGAGGGGAAAGAAC	59	240
CP-1154	186	rt36950	(TTTC)5	AAACTCTGCTTCCTTCAGCCT	59	CCTCATGGGAATCTGAGATGA	60	158			GP	GP
CP-1155	186	rt37999	(GGAT)8	TCAGCTTCCCCCTGTAAAAAT	59	GTCACCCAGAGTAGCACAAGC	59	203			GP	GP
CP-1156	186	rt6274	(ATTT)5	ACAGAGGCTCAATCAATCCCT	60	AGGCTTTTCAAAAATGCAGTG	59	234
CP-1157	186	rt8052	(TTGT)5	GTCATGGCAGAGACTAGCAGG	60	GGATTTATTGCCATTTTTCCA	58	249
CP-1158	188	rt5070	(CCTG)5	CCTTCTTAAGCTGCCCCAG	59	CAAAGTAGGTGCCCTTCGC	60	158
CP-1159	189	rt4780	(AAAT)5	CAACTGGAACTTTGTTGCAYG	59	TTGGTGAAGCTGCAGAAATG	59	171			GP
CP-29	189	rt5936	(AGAC)5	GCATCAGATCCCAGAATACCA	59	TCTGGCAGTATGGGAAAACAC	59	179			GP	GP
CP-1160	189	rt7171	(CAAA)5	AACATCCAGCAGTTGAAATGG	59	TCCTCGGAGCTCATAGGTAGA	59	174
CP-1161	190	rt11019	(ATTT)6	AAATTGGGTTCTTTTCTCCCA	59	CGTCTAGAGCCAGAACAGTGTC	59	173			GP
CP-1162	190	rt338	(CCAA)5	AGCCCTTCATTTTGTGAGGAT	59	TTATTTCCTGATGCACAGCATT	59	225			GP	GP
CP-1163	190	rt6707	(GGGA)6	CCAGAGAATTCAACGAAAGCA	60	TCTGCAGGACTGTAATTTTTRCAT	59	180
CP-1164	190	rt9771	(TTTC)5	GAGTCATGTCTGAGGGYGTTG	60	CACACTTCACGGTTAGGGAAA	60	241			GP	GP
CP-1165	191	rt4761	(TTTA)5	TCAGTTCCCATCAGACCTCAC	60	CTGGCCAAATTGCTTTATTCA	60	198	AP		GP	GP
CP-1166	192	rt1287	(TTTG)5	TGGAGTCTTGAGTTTGTTGGG	60	TTGTCACAACATTGTGTATTCTGA	58	169		AP
CP-1167	192	rt2650	(TTTG)5	TCACTGTCAAATCCCAGAAGC	60	CCATGACATTTGGCAGGTAAA	60	218			GP	GP
CP-1168	192	rt459	(TTAG)5	TGCACACACATACTCCCAAAA	60	CCTRTCCAGAGAGGAAAATAACTAA	58	160
CP-1169	194	rt2989	(CCTT)12	TCTTCTGTGAAATGCATGCTG	60	CACAGCTGATGATGTGTTGCT	59	215			GP	GP
CP-1170	195	rt1440	(GTTT)6	GCATCTCATGTCCAAAACCAC	60	ATCCCRACAATTCCCCTAGAA	59	189			GP	GP
CP-1171	196	rt1282	(TGGA)8	GGCCTCAGTAATCTCAGCAAA	59	CAAGAAGGGGGAAGAAGAAAA	59	150			GP	GP
CP-1172	196	rt2027	(TGTC)5	ATACCTTTTGCRTCCTATGCC	58	AGTGCACGTCAAGCGTACTTT	59	169
CP-1173	196	rt3411	(CATA)5	CTACTGGCTGTCTTGTGCTCC	60	ACAAATGATGATTCTGGGCAA	60	175	AP	AP	GP	GP
CP-1174	197	rt10265	(GGAG)5	TTATGTGACAGCGGAGCTTCT	60	GGAGTCTGTGAGGGTCCTAGC	60	160
CP-1175	197	rt3468	(AGGG)6	AATGACTCTTCTGAGTCTTTGGC	59	TCCTCATTTGGGCTGAAAATA	59	233
CP-1176	199	rt524	(TCCA)5	GGAKGTAGGTGATGGCTTGTT	59	TGGTGTTCCAGGTCTTTCTGT	59	208			GP	GP
CP-1177	202	rt12840	(CAGA)5	TGCCATGCTGCTACAACACTA	60	CAGCTTACTGCTGGAAAATGG	59	158
CP-1178	202	rt2518	(AAAC)8	GCTTTGTGCTGAACAGACCTC	60	AAGTCAGGAGATTTGGGCACT	60	169			GP	GP
CP-1179	202	rt4175	(AAAG)5	TCTGTTTCACAGATTGTCCCC	59	TCAGTCCACTTTGTGGGTTTC	59	232			GP	GP
CP-1180	202	rt8319	(GGAA)6	CTTGGATCCAGGCAATGG	59	TTTGGGCAAGAATCAAACAAG	60	213
CP-22	203	rt106	(GATG)5	AAAGAAGCTGGAGCCAAACTC	60	ACCCCAGTGCTTCCATGTATT	60	188
CP-1181	204	rt3775	(TTTG)6	AAAGGTAGCCATTTGGTGGTC	60	ATTCAATCTGGTAACGAGCCC	60	202
CP-1182	205	rt460	(TTGT)7	TGAGCAGTGTARTAGGAGGGTC	58	AGTAACCGGATCTTTGCAGGT	60	184				GP
CP-1183	206	rt386	(ATTT)5	TTGTGTGTGGAGGAAACATCA	59	CCTCAGCAATGCTTTTGTCTT	59	239	AP	AP
CP-1184	206	rt5143	(TAAA)5	CCTACCACTGTTGTGGGAAAA	59	CCTTTAGCGTAGTTGTGCTGG	59	187
CP-1185	207	rt12218	(CAAA)5	ATCTCTTCCCAGRGCTTGATT	59	GCTTAGGTTGAGGGGCATTAG	60	177		AP	GP
CP-1186	207	rt7331	(GATG)5	TGATGGAAAGCACTGAAGAGG	60	GGGAATGAACCAGATCATTTGT	60	164	AP		GP
CP-1187	207	rt9039	(TTAT)5	GACCTAAGGTTTGCTCAGCCT	59	AAGTGCTGCAACGCAAAGTAT	59	202
CP-1188	208	rt6050	(CCTC)6	TGTCTGTGCTGTCCCTTCTTT	59	GATGGCTGAAGTGAAGCTGAC	60	238				GP
CP-1189	209	rt11917	(ATGG)5	GGCTAGAAACAGGCTAGGAACA	59	TTTGGCTTGCTTTAATTCTGG	59	177	AP	AP
CP-1190	209	rt4378	(TCTT)6	GAAGCTGATTGCTGACTTGCT	59	ATGAAAAATCCAGCTCCCTGT	59	156
CP-1191	211	rt3349	(TTTG)6	WGCCTGAATGAAGGTAAGGAA	59	GAGACTCCCTGGATATTTGCC	59	182				GP
CP-1192	211	rt4761	(TTTG)5	GAGAGACAATTGAGGCAAGGG	61	TCTTCCCTCCCAGTAAGTGGT	59	192			GP	GP
CP-1193	211	rt5861	(ATTT)5	AACAAAAAGGTTGCAATTCACA	59	TTCCTCACCTACTGCAGTTCC	59	157
CP-1194	211	rt6024	(GTTT)5	TCCAGGATTTCCTAGACAGCA	59	ACACAAAACTGGACAGCCAAG	60	202
CP-1195	212	rt1325	(TTTG)5	GTTGGTTTTTGGTGGGTTTTT	59	ATCAGAGCTGAGCCAGAAGGT	60	210
CP-1196	212	rt76	(CAAA)5	CCAAACTCACTCTGGCTGAAG	60	TCCTCAGTGTGCCATGAATTA	59	163
CP-1197	215	rt3144	(TTCC)5	AGCACAAAGGAAATGGGAGTT	59	TATTTGCTGGTAGGGTAGGGG	60	187			GP	GP
CP-1198	215	rt4132	(ATAG)6	TCAACGTCCTTTTGAGAAACG	60	TGCATGTCTGAGAGGGAGAAC	60	249
CP-1199	216	rt14502	(GGTT)5	CTCCAGGCATCAGCAAGTAAG	60	AACTCTCCAGCAGAGGCTACC	60	208	AP		GP	GP
CP-1200	216	rt3207	(TAAA)5	CTGGTGATGCTTCATGACTGA	59	GGAAGCCTTGGAGCTTAATGT	59	231	AP	AP	GP	GP
CP-1201	216	rt4216	(TTGC)5	CTTCAGTGGGTGTTCCTTTCA	60	TTTCTCCCCACCAGCTCTAAT	60	231			GP	GP
CP-1202	216	rt425	(TTTA)5	CAAGTAGAAGCCCCCAAGTTT	59	AGGGAAACACAAGGCAAGACT	60	156
CP-1203	216	rt6874	(GTTT)5	CTGCCATGTTCCTCTGAGTTC	59	CTCCTGGATYTGATCCCAGTT	59	212			GP
CP-1204	216	rt7571	(AAAT)5	AAGTCCAGTGGCCATTCTAGC	60	AAAAAGTGGTTCTTTCTACTGCG	59	246
CP-1205	218	rt13069	(TCTG)5	CAGTGAATTGCCAGTGCTGTA	59	ATGTTCAGAATTCAGGCAGGA	59	154			GP
CP-1206	218	rt14034	(TCTA)9	TGTGTTGTCTGCCATGACATT	60	AGTACGTGAGAGAGCGAGCTG	59	250			GP	GP
CP-1207	218	rt23400	(TTTG)5	TTCTGGGTTGGTTGTTTTGAG	59	TGGCACGGTCTCAATAGTCTT	59	194			GP	GP
CP-1208	218	rt5059	(AAAT)6	AAGCATGGTCTGAGCCTGTAA	59	CCCTTCACCTGTCTCTTTTCC	60	250			GP	GP
CP-1209	218	rt8349	(AAAC)5	GGTAAACAGTCACACGGGAAA	59	CCAAAACTGAGAAGCAACCCT	60	207				GP
CP-1210	218	rt9101	(TGTT)12	TGCAACCCTTCTGAGACTTTG	60	GAAGCAAAATTCTGTGGAGCA	60	232
CP-1211	220	rt11578	(AAAC)5	TGAGAATTGCAGAAGCCCTTA	59	AAAGACAAGGCTTTCCTCTGC	60	174	AP	AP	GP	GP
CP-1212	220	rt6915	(TTTC)12	CAAGAATCAAGTCACCTCCCA	60	ATTTTACCTCAGCCCTTGGAA	59	234	AP	AP
CP-1213	220	rt7047	(TTGT)6	CAGGCARGGTCATTCAAAAAT	60	GGATGGATCTAGGGTCCTCTG	59	200
CP-1214	221	rt1718	(AAAC)5	AGGTGGTGGTCTGGGTTTAGT	59	CAGCTCTGTTTCCTGTTGAGG	60	247			GP
CP-1215	221	rt193	(GATA)11	ATGGAGACATGAGGCAAGCTA	59	TCAAGAATTCAGAGGGGCTTT	60	176
CP-1216	221	rt353	(AGAT)5	GATGAACTCTCTGAAGCCCTTT	58	AAACACACATACCAGCTTGGC	60	239			GP	GP
CP-1217	222	rt1152	(TATT)7	TGCTCTCATGAGTGTCCACAG	60	GTTACCCAGATTGCACCTTCA	59	240
CP-1218	222	rt14059	(GATG)5	CATTTTGTTCCAGCCAGTCAT	59	TGCATTGTCACTGAGGAAAACT	59	247
CP-1219	222	rt14110	(TTTG)5	GCACTGTGGGTTTGCTGTAAT	60	TGGAAGAATCAAGGGGAATTT	59	180	AP	AP	GP	GP
CP-1220	222	rt18340	(CATT)5	TTTCACACGAACAGCTTCCTT	59	ATTGCTCCTCTGCATTTCCTT	60	161
CP-1221	222	rt19903	(TATT)5	ATCACACGAAACTGAACTGGC	60	GACTCAACCACATTGTCACCC	60	174			GP	GP
CP-1222	222	rt24195	(AGAA)5	TGTTTTGTGTCTGTCCCCAAT	60	CAGATGCTTGTGTAGTTGGCA	59	192	AP		GP	GP
CP-1223	222	rt24890	(TTCC)5	TGCTTCGTTACAACCTGACAA	59	CATGTGTTTCCTCAGGCACTT	60	156	AP	AP
CP-1224	222	rt25634	(AAGA)5	CGGAGAGGAACTGTGRCATAA	59	CTATGGGTCAGAGACCACCAA	59	247	AP		GP	GP
CP-1225	223	rt11135	(TTTA)6	TCAGTCCTTTCTGTCTGCGTT	60	CGTTCATGCTTCCTCTCTGTC	60	194
CP-1226	223	rt2999	(TTTA)5	GTTTTCGACATGTCCCATCTG	60	ATAGATGGGAGGTCAGCAAGG	60	150			GP
CP-1227	223	rt4102	(AAAT)5	GGGAATGAATTTGAGGGTAGG	59	TTAGGAACGGTCCGRTATGTC	60	240
CP-1228	223	rt5299	(TGTT)6	TAAGGCTTTCCGCACATCTAA	59	ACTTCTCCAAATGCAGGTGTG	60	213			GP	GP
CP-1229	223	rt586	(AAAC)5	CTAAGTGAGCAGCTTCAAGGC	59	TCTGCTTTTAGTCTGCCAGGA	60	158			GP	GP
CP-1230	223	rt6639	(ATTT)5	TGTTTTAATGAGCCAAGAGCAA	59	GCAATTGCAAAGTTTACCATGA	60	215	AP	AP
CP-1231	223	rt9275	(ATAC)5	TGCATGGTAGATTATTGCACG	59	TCACGTAGGCTCAGAGTTTCAA	60	250
CP-1232	224	rt6879	(AAAC)11	CTGCATCCAAATGAAAGGCTA	60	ATGGAGACCATAGCGACATTG	59	183
CP-1233	225	rt2224	(TTTG)5	TCATAGTCATGCAATTCCCAA	58	TCTGGTGTTAAGGGAGATGGA	59	236			GP	GP
CP-1234	226	rt10444	(TTTA)6	AGTCTTCCACTTGGGTGTGTG	60	AATGCCCATCTTTCAGTCCTT	59	186	AP	AP	GP	GP
CP-1235	226	rt3620	(GGCA)10	AGTGCTGGCAGACGAAGTG	60	AAAAATGTCTCTGGCTGGCTT	60	242
CP-1236	226	rt4935	(TTAT)5	TGAGGGAGGAAGAGGTTCATT	60	CCTTATGCAACAGGAATCCAA	59	216
CP-1237	226	rt7036	(ATCT)12	GGGCTAGGGAAGAGATTTGAG	59	TTGCAAACCCGACTTTATGAC	59	187
CP-1238	226	rt7274	(CAAG)6	TCCAACTTCGAGTCACAGAAGA	60	GGCTAGGACATTGGCCTTTAC	59	167			GP	GP
CP-1239	226	rt8098	(TGTC)5	CCTGGAGGTATTTAAAAGGCG	59	CCTGGCTTCATTCCTATCCTC	60	227
CP-1240	226	rt8433	(GGAT)5	AGCTGCTGATAGCTGCAATGT	60	AGAAGSTCTGGAAGCCATTCA	60	224
CP-1241	226	rt8436	(TTTC)6	TTCTGTAAAAGTTTCAGGAGACCA	59	AATGTTCTCTGCTTCCCCAGT	60	150
CP-1242	226	rt9466	(CAAA)6	TGTCAGCAACAATATGGCAAA	60	AGTGCCTGAGAGAGGGAAGAG	60	242			GP	GP
CP-1243	227	rt17442	(GAAA)5	AACCATTCTCAAACAGGGAGG	60	CAAATTCCACATAGCAGCACA	59	186	AP	AP
CP-1244	227	rt2105	(CATC)11	GTTTCAGGTGTTTCCTGGTCA	59	GCTGCCTAATACACTGGTTGC	59	230
CP-1245	227	rt3633	(TGTT)7	CAAAGGCTTGATTTCCAACAA	60	AATTCACGTCATCAAGCCAAA	60	190			GP	GP
CP-1246	227	rt5122	(TGGA)6	TTTGCATCCTGTGRTGATGTT	60	CAGGTATCTACGTGTGAGCAGG	59	186
CP-1247	227	rt525	(TTTG)5	TCACTGTTTAACCTTTTTCCCC	59	TTCTTACCAGTGGGGGAATTT	59	228
CP-1248	227	rt9982	(TCTT)6	GTTTTAGCTGAAGCCAGACCA	59	GAGTCAGTTTGTTGGTTCCCC	60	220
CP-1249	232	rt10852	(AAAT)5	ATGGTTACACAGCACCATTCC	59	ATACAGCCTTCTCATTGCAGG	59	167			GP	GP
CP-1250	232	rt10996	(TTTA)5	TGAATGCTGCTTTGGAGACTT	60	AGAATCGATGCCCAGAGAGAT	60	231
CP-1251	232	rt12784	(AGAC)5	AGTAACACCGCTGGGGACTAT	59	CTGAGGGTGTCAGTTTGGTGT	60	165
CP-1252	232	rt12958	(TGTT)6	ATACGTAAATTGGTCGGTCCC	59	TACAAGCACGTSAGCCAAAGA	60	246			GP	GP
CP-1253	232	rt16257	(TTTG)6	TTGAACGCATCAAGACTTCCT	59	GCAAACAGGCCTAGAAACTGA	59	164			GP	GP
CP-1254	232	rt17072	(AACA)5	CCCAGTGATACTGAGACAGGC	59	CAGGGCTAAAATTCAGGCAAT	60	166		AP		GP
CP-1255	232	rt21225	(GTTT)6	TCCTTGTCACGTTCTATTTGCT	58	ATTGGTACAGGTGCAGCAGAG	60	250
CP-1256	232	rt21749	(TATC)5	ACTCCTAGTGCCGCAATTTTT	60	CTTTAGCACAATCTTGTGGGG	59	187			GP	GP
CP-1257	232	rt7203	(TTTC)5	ACTTCCCCAGACTTTGAGAGG	59	AAACACTATTTCCTTATGYTGGCTT	59	150
CP-1258	233	rt1361	(GAAT)5	TGATGCAACAGAGTGCAAAAG	60	TGAAAGACCTGGGAAGGAAAT	59	199
CP-1259	233	rt1875	(AATA)6	GATGGTGAAGGACACAGCATT	59	CAAACCTGCACTAAGCTCCAA	60	198
CP-1260	233	rt2960	(TCCC)5	CTTCCTCCCTTCTTTCCTTCC	60	AAAGAATGTGGACACACAGGC	60	193
CP-1261	233	rt99	(AAAC)5	TTCTCCCAGATAAGCGGATTT	60	CATCAAATTGGGAGAGCATTG	60	181			GP
CP-1262	234	rt3	(AAAC)5	ACAAACACAAAACCAAACCCA	60	TGATGCTGTTTATCCCTTTGG	59	167
CP-1263	238	rt3138	(TATT)5	GAGTGGGTTCAATRCAAATGG	59	GCCCAGGCTGACTGTGTAATA	60	200		AP
CP-1264	238	rt3954	(AATA)6	TGAGCAATTCCATCCTAACYG	60	GCTTCGCAGTGAAAGTTTTTG	60	200		AP	GP	GP
CP-1265	238	rt5601	(AATA)5	TGACCTAGAAATCAAGGCAGAA	58	GACTAGCGAGGGAAAATCAGG	60	213		AP		GP
CP-1266	240	rt2897	(AAGG)5	CACACAAAACATGCAGTCCAC	60	TCCTCTGTGCTCCTCTCATGT	60	238			GP	GP
CP-6	240	rt3094	(CTAC)5	AGGCTTTCTCACACTGTGCTC	59	AATGAGCAATTCAGGATGGTG	59	210			GP	GP
CP-1267	240	rt5546	(ATTC)5	ACCAACCTTTCTTTGGCATTT	59	CCAAACTACGCAGGGATATGA	59	227	AP	AP
CP-1268	240	rt5809	(ATTT)6	CTGCAAGTGAGATTCCCCATA	60	GTTGTGCAGTTTGTCGGTGTT	61	163	AP	AP
CP-1269	240	rt7278	(TGTT)7	CTGCTACTTGAGCTTTGGTGG	60	ATTACAGCAGCTGGARAGGCT	60	156			GP
CP-1270	241	rt13860	(ATAC)5	GCTCTCCATCTTCCCTCTGTT	59	TACAGTGTGTGGTCCGTGTGT	59	204	AP
CP-1271	241	rt13910	(ATCC)9	CTTTGCATTTTAAGCCACCTG	59	TATTGAACACTGAGGCTGCAC	58	169	AP	AP	GP	GP
CP-1272	241	rt17339	(GTTT)5	GCAGGTAACATCAAGCCRTCT	59	GCAATAGTTAGCAGGGCCTTT	59	166			GP	GP
CP-1273	241	rt5667	(ATTT)5	GGAAACTACCTGAAGATGGGG	59	TTCACCTGTGTTTAAGCTGGC	60	222
CP-1274	242	rt10675	(TTAT)5	AAAAAGCTTTCCTGTTGGGAA	60	CTCTCTGCGCTGGTGTAAATC	60	227			GP	GP
CP-1275	242	rt1077	(AAGG)5	TTTCCTCCCACAGCTTCCTAT	60	TACTTGCTGCCCTAGGATTCA	59	240			GP	GP
CP-1276	242	rt12273	(GGAA)5	GGAAGGACAGACTGACAGACG	59	TTTGCRTATTGCCTTTCTTCC	59	200			GP
CP-1277	242	rt14597	(TTTA)5	GGAACAACTATGCATTATCCCA	58	ATGAGTGGGTAGGCCAAAAAT	59	238	AP	AP
CP-1278	242	rt1623	(AAAG)5	TGTGAGTGAGAGACAGAGAGGAA	59	CCACTTACCATTCCATTAAGAACA	59	229
CP-1279	242	rt1709	(TTTG)5	CAACCCTCCAGCATCAGATAG	59	CCCAGAGAATGTGGATTTTGA	59	241
CP-1280	242	rt2466	(TTTC)6	CGAAAAACTAACTCACCGACG	59	CACCACGCCAGAAATAYACAC	60	221	AP
CP-1281	242	rt3126	(AATA)5	TTGGTTAAACCTCTGCTGGAA	59	ACACCTCCTAAAAGGCCTGAA	60	209			GP	GP
CP-1282	242	rt4803	(GAAA)7	GTCTCAAGGGACTCAGGCAC	59	AGCARTGTGTGTCAGCAAAGA	59	217
CP-1283	242	rt5972	(ATAG)9	AGGAACACTGGCAGGGATATT	59	CAAATGTGCAGACAGCAGAGA	60	188		AP		GP
CP-1284	242	rt6307	(GATG)11	TCTCTGTGCTGACATGAAGGA	59	ATTTCCCTTACTGCTCCACCA	60	222
CP-1285	242	rt7158	(TTGT)5	TTCCTTGCTGAAGCAGACACT	60	TTCTTGTGCTTTCRACCCAGT	60	249	AP		GP	GP
CP-1286	242	rt8040	(AAAC)7	GCCACTGATTTGCAGAAATGT	60	GACTCATCTCCCATCGTTTCA	60	160			GP	GP
CP-1287	242	rt9186	(CCTC)5	GTCCTTCTCCCACCCCTTT	60	GCAGATTTCAAGGGATGTTCA	60	209
CP-1288	243	rt2242	(AAAC)7	AAGAGCTGTTGCAGAACAGGA	60	TGACAATGATGCCATTTCTTTT	59	185			GP
CP-1289	244	rt11381	(GGAA)5	CTTTCTCYGAGGGGAAAAATG	59	ATGCCTCAGTGCTATTTGTGG	60	242
CP-1290	244	rt11504	(CAAA)5	GGCCTGATTTTCAGAGGAGAT	59	AGGCAGCATCTCAAAGAATGA	59	239			GP	GP
CP-1291	244	rt12108	(GTTT)5	TGTAGGTGGGAGTTTCTGTGG	60	TTGTGGAAGAAATTCAGTCCTAAG	58	156
CP-1292	244	rt12160	(ATTT)5	ATAATTCCTCGCTCGCTCTTC	59	TCGGAGGACCAACAGTTTTTA	59	201	AP
CP-1293	244	rt1730	(AGAC)5	ATGGGGAAGGAGTGAAAGATT	58	GACTCCAAAACTGAACACCCK	60	151
CP-1294	244	rt5360	(TGTC)5	GTTGGATCTGGAGGAGGATGT	60	AGCCTGTTGGACACATACCAT	59	178
CP-1295	244	rt7128	(CAAA)10	AGYGCTATGTGCAGCATCTTC	59	TGTGTACATGCATTTCCRTCC	60	197
CP-1296	245	rt5319	(CACC)5	GTGTAGTTTTCCCTGTTGCCA	60	ATGCATGTCCTATTGCCAGTC	59	214
CP-1297	247	rt1747	(ACAA)5	GCTGTTGACTCCTCCAGCATA	60	AAATGTTGGGCTAAGTAGGAAATG	59	240
CP-1298	247	rt2262	(GTTT)5	CCCCCTATTTCCACCTCATAA	60	CCCTGGGAAACAAAGAAACA	59	196			GP
CP-1299	247	rt3498	(CTAT)6	GGGTAGCCAGTACAAAACTCAAA	59	AYGGTTGGTTGTGTGTGAAGA	59	218			GP	GP
CP-1300	247	rt6207	(TTTG)5	CRTCTCTGAGAGTCCTGCACA	59	CAGTTTCATCCAGCTCAGAGG	59	215			GP
CP-1301	247	rt819	(TTTG)5	ATGGAAATTGCCAACACTCAG	59	CACACAACATCCTTGCTTTGA	59	173			GP	GP
CP-1302	248	rt2402	(ATTG)5	CCCAGATGATTTTCCAAGGAT	60	ATCAATTAGGGCATCCAGCTT	59	152			GP	GP
CP-1303	248	rt7764	(AACA)5	CCCAAACTGAAACAACAGGAA	59	CTGCAGACCAAATTGTCCAGT	60	174			GP	GP
CP-1304	250	rt13	(AACA)6	CCTCACTCACCCCTTTCTACC	59	GGTAGGCAGGAAATAACTGGC	59	245		AP	GP	GP
CP-1305	250	rt1708	(TTTG)5	CTGAAATGGATTGACAGGGAA	59	GGCACTTCCATGATTTGACAT	59	228				GP
CP-1306	250	rt1871	(TTTG)8	GGGTGGATGGGGAGTTTTT	60	GGGCTTTGGGAATACRTGAA	60	247
CP-1307	250	rt1911	(TGTT)6	GAACAAGAAGAAAGTTGGGGG	59	ACAGCACCCTTTGGAGTAGGT	60	229			GP	GP
CP-1308	250	rt507	(TTTG)5	TGTCCATTTGCATTACCTCTTG	59	AYCACTGAAAACAGGGCAATC	60	208
CP-1309	250	rt608	(TTTA)5	GGTGAATCATGACTAGGGCAA	59	TCTCCCTCTGARGTTTCTTGG	60	164			GP
CP-1310	250	rt887	(ATTT)8	GTTGTACTAGGAAAGCTGTGAAAGA	58	ACCTGTCACACTGTTCTGCCT	59	150
CP-1311	252	rt3519	(CAAC)7	CATGTACTAACTGCCCAGGTGA	60	CTGCTAACAATGGCTTTCTGG	59	211
CP-1312	252	rt4672	(TCTA)13	TATGCTGCACAGTCATCTTGG	59	CTAGTGTGCAGGAGTGGGCT	60	213
CP-1313	253	rt717	(GGGA)5	TGAGTTTCTAGCGYGCTTCAG	60	AGAAGGGACAAGCCTTGGG	61	223			GP
CP-1314	255	rt1010	(AACT)5	TAAATGAAATCCCATTGCAGG	59	CAGACATTCCCTTTTTCCCTT	59	188	AP		GP
CP-1315	255	rt862	(GATG)8	GGTGGATGGATGGATGGATAG	61	GTGTGGTATCTCCTCTGCTCG	59	244
CP-1316	256	rt1201	(AAAT)5	TCAGCTGCTTTCTGAACMCTT	59	CCCCRTGTAATTTAGTGGTTCAT	59	167
CP-1317	256	rt2683	(TTAT)6	TTAGCTGCACAGGTAAGACAYG	58	TGAAGCTGGTAAGCTCAGGAA	60	239
CP-1318	256	rt3686	(TTTC)5	TTACAGTGCCTTCCCAAACTG	60	ACCAAAGGGCTAGTGCAAAAT	60	198			GP	GP
CP-1319	256	rt5768	(TCTT)7	TGACACAGTCCAATGATTTTGA	59	TAGATTTGGGACCTATTCCCG	60	228
CP-1320	257	rt1799	(GATA)11	TCTTTGTTGACTTGAATGGGC	60	AAGGATGCACTGTTTCCCTCT	60	188			GP	GP
CP-1321	257	rt260	(CACG)7	GACAGGTACAGGGGCTTCTTT	59	GCAAAGGTGAGGGTGTGATAA	59	247			GP	GP
CP-1322	260	rt133	(AAAC)6	ACAACAGCCTTTCTGTGGAGA	59	TTTTCAGTGCATTTTCTACTTTCG	59	170			GP
CP-1323	261	rt757	(TAAA)5	CGTTCTACCCACTGTCCTCAG	59	TGTGAGTGAGTTTGATTGAGATTG	59	222
CP-1324	262	rt8708	(GGAA)5	TCAGTCTGATGCTTGACATCG	60	TTGAGTCCTAGCCACTGCAAG	60	198
CP-1325	263	rt2657	(AAGC)6	TGCAATAAAGTCAAAGTGTCCC	59	AGCTACGTGATCCAGGAAGTG	59	150
CP-1326	263	rt6684	(GATG)14	TTGCAAGTGATATGGTGTGGA	59	ATGCACATGGACACTTGTTTG	59	198
CP-1327	263	rt9077	(AGAC)5	CAAGCTGCATCAACAACAGAA	60	TAGTCCATGTGTCAGCTTYGG	59	208
CP-1328	264	rt1336	(AAAT)5	TTACAGCACTGTCCAAAGGATG	60	GAAATGCAGAACCTGGCACT	60	161
CP-1329	264	rt162	(TAAA)5	GGCTTTGGTGTTCCCTTCTTA	60	GGTCCTGTGCTGAAGCATAAA	60	180
CP-1330	264	rt3630	(AAAC)6	AACATGCTGGAAAGGGTTTCT	59	AACCCAAAGGTAGAGCTGGAA	60	187			GP	GP
CP-1331	264	rt4620	(AAAC)5	ACAGCAAGTCCCAACTAGGCT	60	TGAGCCCATATAACAAGCACC	59	220	AP	AP	GP	GP
CP-1332	264	rt805	(AAAC)5	TAGGACAAACCCCTCACTTCA	59	GTCACATCATGGGTGTCAGTG	59	202
CP-1333	267	rt11296	(CTAC)6	CCATTGATTTAAAAGTGAGTTTTGC	60	AAATGGCTGGTTTCTCATCCT	59	215			GP	GP
CP-1334	267	rt12952	(TTTG)5	ACTGTGGAAAACCATGAGGG	59	CTTTTCCTCACTTGCTCATGC	60	174			GP	GP
CP-1335	267	rt14876	(AAAC)5	CATTGTTCCAGTGCAGGTGTT	61	ATCTGCTTCAGGGTGACAAAA	59	219				GP
CP-1336	267	rt15649	(TTGT)5	TTTCCTGGATTTCGTTGTTCA	60	AGTCTGGGAAGTGCAAAGACA	59	215	AP	AP
CP-1337	267	rt17082	(AAAT)5	CAGAATGCCACCTGATTTATAGAG	59	GGAGAATTTTAAGCATGTGCAA	59	219
CP-1338	267	rt17184	(ACAA)6	CCCAATCACAGAAGCATCATT	59	AGCATCTGTGGAAAGGGCTAT	60	222
CP-1339	267	rt1825	(ATTT)5	CTTATGCCTTGCAGTTGGTGT	60	GTTGTGAAGTCATTCRGTCCG	60	181			GP	GP
CP-1340	267	rt18457	(AAAC)5	AAGGGTGTCTCCAGTTTTTCAA	60	GTGTGCTGGTAATCAGCCATT	60	190			GP	GP
CP-1341	267	rt19323	(TGTT)7	CCATGCTTTGGAACCATTCTA	59	TCCTTCCCAGCCTACAAGAGT	60	210				GP
CP-1342	267	rt20722	(CAAA)5	CAACAAACCACACCAAAACCT	59	ACATTATGTCTGCACTTGGGC	60	237			GP	GP
CP-1343	267	rt21310	(TTTG)5	CTGGGTTTTTGTGGGTTGTTT	61	CTTGGGCAARTATGCAACAAT	59	222	AP
CP-1344	269	rt4006	(AAAT)5	CATGTTTCAAATACAGCCTAGCTC	59	AGGCTAAAAGCTTTGGCTTAAA	58	249
CP-1345	269	rt4538	(GGGA)7	TTTCTGGCTAAGCAGTCCTCA	60	ATTCAGTTCAGGGAATGGAGG	60	213
CP-1346	269	rt5448	(TATT)5	TTTCAGCTACCCGTTGAATTG	60	AACAGGACAACTGCTCCTTCA	59	169
CP-1347	270	rt10353	(TATT)5	GTGATAAAGGAAACAGGGGGA	60	ATCATCTTCATTCCCCATTCC	59	207
CP-1348	270	rt1439	(AAAT)5	TGTTGTCTGTCTGTGACACCC	59	AGTGAGYTCTCCACTTCATGCT	59	239			GP
CP-1349	270	rt3690	(GGAT)5	ACAGAAACCCCTCTTCACAYG	59	TGTGGCCTTCCTACTCCTGTA	59	180		AP
CP-1350	272	rt1093	(AAAT)6	GCGTGCTACAGATCAGAAAGG	60	AGCTGGTGAAAGAAAAGGGAG	59	220			GP	GP
CP-1351	272	rt511	(AAAT)5	ACTGCTCTGTGCCTCAGTTTC	59	CCCCAGAGTTTCCCAAGTAAG	59	189
CP-1352	273	rt4794	(TAAA)5	GGTCTTGGATTAGATACTGGCTTT	59	AGGCTGAGGTTTTGCTGTTTT	60	243
CP-1353	273	rt5265	(AGAC)6	AGTGGAAAAGCTGGAGGAGAG	60	CCAAAGCCACAAAAATCAGTC	59	206
CP-1354	277	rt2169	(ACCA)7	TCTTGCAGCACATAAAAGGACT	59	AAAATACGCACTGTGGAATGG	59	153
CP-1355	277	rt2555	(AAAC)5	TCATGACCCTACTGGCAAAGT	59	TGCCTCACTTKAGTCGTGTGT	60	218
CP-1356	277	rt410	(TCTT)5	AGTAGTCTAGATGGGGTTGATCG	58	AATTCAGAGGTAACGTGGAGTTG	59	150
CP-1357	277	rt778	(CTGT)5	GGAAGGCAGGAGAAGGAAC	58	GTAATCCCTGCACTGTACCCA	59	174
CP-1358	282	rt4753	(ATCC)5	GTCTCATGGCCCAGTTTAYGT	59	TGAGATGAGGTGTACCTGCTG	58	235
CP-1359	283	rt129	(GTTT)7	ATGAGTCCCAGAAGACACCCT	59	TCCAGCACTGGATTCACTACC	60	234			GP	GP
CP-1360	285	rt651	(GCCT)5	ACTCAAATTGCTCGGTGGG	61	ACATCACTCTTGGGGTCTCCT	59	164
CP-1361	286	rt16568	(TTTG)6	CCATTTACCAACATCAAGCGT	59	ATGTTTTGGAGCTGCTAGCCT	60	220			GP	GP
CP-1362	286	rt17049	(TGAT)5	GCACCGCTACTGGCATTATAC	59	TTGGGTTTTGAGACATCCAAG	59	153				GP
CP-1363	286	rt20000	(CTAA)5	TAACCAGATTGCAGAAGGGTG	60	CGAGTACAAGAGCACAGGAGG	60	248			GP	GP
CP-1364	286	rt21858	(TGGA)10	TAGCGAGATGGCTGACAGATT	59	GCTCTTCATGCTGAGCACTTT	59	240			GP
CP-1365	286	rt24099	(TAAA)6	CCAATGTGCATGTCTCCTTTT	59	AGGATCCAGGTCAAACTTGCT	60	175
CP-1366	286	rt28103	(AAAG)5	TGGGCCTTATCTCTCTTCACA	59	CCCACAGGTCTTTTCCTTCTC	60	161			GP	GP
CP-1367	286	rt29429	(TGTC)6	TCCTGGTAATCTTCCCAAAGG	60	GGACAGAGAAAGATTAGCTCCG	59	186
CP-1368	286	rt30281	(TTTG)5	CAGATGCTSTCAGGTGGAAAA	59	ACTTCGGCCAAAAATTCTGTT	59	226				GP
CP-1369	286	rt36632	(TGGA)12	TCATGTCTGAATTGCATTGGA	60	GGAGGCTGTCTAACCTCCATC	60	207	AP	AP	GP	GP
CP-1370	286	rt5662	(GTTT)5	TTTCCAAGCCCTATCCATCTT	59	CGGGTTCAAAACAAAAGGAAT	60	160
CP-1371	286	rt6402	(ATGG)14	GAAGGAAGCCTAAGRCAATGC	60	GAAACCTGCTGGTAAGGCTCT	59	175
CP-1372	289	rt6327	(CATC)5	ATTCCTCCATGCATCTGTCTG	60	GTTGCCRAAGCTTTGAAATTG	60	239
CP-1373	289	rt8354	(TATT)5	CCTGTTCCATAAACAGAGCCA	60	TGTAGGGCATTGGTAAGTAGTTGA	59	152
CP-1374	289	rt8603	(TTGT)5	TAACCAAGAAGTACCCCCAGG	60	TAAGAACAAGCGAAGCACGTT	60	190
CP-1375	294	rt14332	(AACC)5	GTGAAGGGTTAACCAAGGGAA	60	GGGGTGTTATGATTCCCAGAT	59	179			GP
CP-1376	294	rt4924	(ATTT)5	CATTCTCCCGTCACTTCTTCA	60	ATTTTTCCTGCAATCATTCCC	60	213		AP		GP
CP-1377	294	rt8910	(TTTG)7	ATTGAATTAGTTGTGGGGCCT	59	CAAGACACTTCCCTTCTGTGC	59	150	AP	AP	GP	GP
CP-1378	295	rt1209	(ATTT)6	CATGGATTTCACAGAAGGGTG	60	ACGTGAAGAAATCAGTGGTGC	60	213	AP	AP
CP-1379	295	rt1368	(TTTA)6	GGCTGAGGTTAAACTACAACAGAA	58	GAACCAGTATATGCCTTACCTTGA	58	163				GP
CP-1380	295	rt841	(AATA)6	TGCTTTGTAGAATGACATGATTGA	59	TTGGGGGTAGGTTTTATCTAAGC	59	173
CP-1381	298	rt1395	(AGAT)12	GAAAGTTCCTTAGAGGACCACAGA	60	AACATAGACCAATGAAGCCTGA	58	150
CP-1382	298	rt809	(AAAC)6	CTTTTGCTCCCACAGAAATYG	60	TTGTGGTTTAGTTTGTTGGGG	59	188				GP
CP-1383	298	rt8834	(AAAC)5	CCAGACCTTGGTTAGATTTTGC	60	CAAGCATTGGTTTCCTCATTG	60	189
CP-1384	300	rt7291	(AAGA)8	AGATTAGAGGCCCAAAATTGC	59	TCAGTCTGTATTTTCACCGTGG	60	246
CP-1385	300	rt896	(ACAA)5	GGGCAATATTGAGCTTCACTG	59	GGTGATAGGTGACAGGCTTGA	60	239
CP-1386	302	rt2116	(TTAT)6	CTGTGCAATTGCTGTAGCTTG	59	CAAAGGCGTTGCACAAATAAT	60	153
CP-1387	302	rt6290	(AATA)5	ACTGTTTATCCTCRGCAGCAA	59	TAATGGCTGTTGAAATTTGCC	59	178
CP-1388	302	rt8889	(TTTG)6	GCATTGGAGAGGTGACTGAAC	59	TCTCAAGGAGGCCTGATCATA	59	212			GP	GP
CP-1389	306	rt11275	(GTTG)7	TGGGTTTCAATTTGCTATGAGA	59	TGCCATTCCAGGTATCACATT	60	239
CP-1390	306	rt4271	(CCTC)7	ACTCAGGAGGACCCATTTCAT	59	CAAAAATGCTTAGYGGTGCTG	60	178			GP	GP
CP-1391	306	rt549	(TTGT)5	TCAAAAGCAGACAGTGCTTCA	59	AATGTAGGCATTTCCAGTTGC	59	243			GP	GP
CP-1392	307	rt793	(TATT)5	GAAGTTCCACCTGTTTCTCCC	59	TCCATTGTGTCTCAGATGTGG	59	230	AP		GP
CP-1393	308	rt13410	(AATA)5	TTACTGGGAATGATTTGTGGC	59	CATGCCTGTCATCAAAGTGAC	59	157			GP
CP-1394	308	rt4471	(GTTT)5	CTTTGTGCGCAAGGTCTGTAT	60	GAGCCTACAGATGCCAAAGTG	59	181				GP
CP-1395	308	rt8553	(TTGT)6	AAGGATGRCTTCAGGGTGTTT	59	GTCTGCCACAATTCACCTCAT	59	150				GP
CP-1396	308	rt9442	(ATTT)5	GTTCAGGGAGGCATACGTTCT	60	CCAGCAATCCAATGAAAGAGA	60	242
CP-1397	312	rt2763	(AAAC)7	ACATGGGAGTAACTTTGGGCT	59	TGTCATTGAATGCTTCCAAAA	59	197	AP		GP	GP
CP-1398	312	rt3658	(ATTT)7	TGCTGATTTGAGACCTACTTGG	59	CACCAGGCTCATTGTTATGGT	59	250		AP	GP	GP
CP-1399	314	rt803	(CAAA)6	ACAGGAATCACCAGGAGGTCT	59	GGATTTGGGGAGACAAAGAAG	59	226			GP	GP
CP-1400	316	rt2369	(TATT)7	CAGGTTTTGTGCCATCATTTT	59	AAGTGAAAACATTTCAACAAGCA	58	242		AP	GP	GP
CP-1401	316	rt5945	(AGGA)6	TTGYCATTTTCCCCGTACTCT	60	GGGACCTGTAACAGCATTGTG	60	210				GP
CP-1402	317	rt1757	(GTTT)6	AACTTGAAGGCTGGCAGTACA	59	TGGCTTACTGGGATTATCACG	59	161			GP	GP
CP-1403	317	rt4113	(CAAA)5	TCTTCCCTTGCAGATGTCACT	59	GTTGATTTGCCAAAGGTCAGA	60	169
CP-1404	317	rt4291	(ATTT)5	TAGTGCCTTTTGTTCTGCCAC	60	GATTGCATACAAGCCCAGGTA	59	162			GP
CP-1405	317	rt6945	(TATT)5	GYGGCATTTAAAGCAGAATGA	59	GCCAAAATGTAGAAAAAGTCYTG	58	184
CP-1406	318	rt19763	(AATA)5	TTGGCAACTCTACAAACCCAC	60	TGTTCAGAAGGTTGACGAAGG	60	210
CP-1407	318	rt20368	(TTTA)5	TTTGCAAGTCGTCGTCCTACT	59	GCATGAAGGAATAACCACGAA	59	218			GP	GP
CP-1408	318	rt6081	(AAAT)5	TGCCAAATTCTTACAACCCAG	59	ATGTGAAGATGTGAAGCCACC	59	216			GP	GP
CP-1409	325	rt1558	(GGAT)15	CATTGCTCAGAGCTTCGTTTC	60	ACATCAGCTGCCTGTAGGAAC	59	207
CP-1410	325	rt491	(TAAA)6	CCTGAATTAGGCTTTATTGGGA	59	TGCAGGTATGTGTGAAYAGCC	60	157
CP-1411	327	rt2904	(AAAT)8	TGATCTCCAACTTACCCCTCA	59	TCCCTTCTTTCCTTGAGAAGC	59	197
CP-1412	327	rt3161	(TTAT)5	TCTGTGTGGGGTTAGGAATACA	59	GTGACGTGCTGAATGCTGTAA	59	162				GP
CP-1413	327	rt3407	(TAGT)5	ATGGACACTGTGGCACTTAGC	60	CCTGCATCATATTGACAGCAA	59	230			GP	GP
CP-1414	327	rt5927	(TTAT)6	TCTCTGAACACTGGCTTGGTT	59	GCATGCAAGTTTARCTAGGGC	59	223			GP	GP
CP-1415	329	rt1240	(GTCT)5	CAAGGAAGGAGGCTAGAGGAA	59	GATTGCTTAAAATTCCACCCC	59	164			GP	GP
CP-1416	329	rt159	(TAAA)5	CATTGGAAATGCAACAATCCT	59	TCTGTGGGCAAGAAGAGAAAA	59	236			GP	GP
CP-1417	329	rt2302	(TGTT)5	AYCTGGCTTAACTGCTGCTCT	59	AATGATGAATCTCCCTCCCTT	58	152
CP-1418	331	rt207	(AGGG)5	TTGAGTTTTGAGCTTTTCCCA	59	TCATTGCCCTGCAGAGATTAG	60	244			GP	GP
CP-1419	335	rt79	(TCTG)5	AAAATCACGTTATTATCGGCTCA	59	GCTCACAGGAGATCTCTCTCATT	59	169
CP-1420	335	rt925	(TTTG)8	TGTTTTGTGTTGTTTTGGGGT	60	TCCTGCTCTGTTGCTCAAAGT	60	159				GP
CP-1421	338	rt915	(ATCC)5	CGCCATAACGTATGTCTGAAAA	60	GGACAGCGATGCAGATGAT	59	155
CP-1422	339	rt1633	(CAAA)5	TCCTTCCTACARGCACACAAA	59	ATTTCTTCTGGCTTGYGCTTT	59	233
CP-1423	340	rt2235	(TCCA)9	TCACTGTGATCCTGCCTATCC	60	GGCTTTTGTGTRTGGTTTGTG	60	214			GP
CP-1424	342	rt10592	(AAAT)5	GCCAGTGAAATAACTTCCTACCA	59	CCAGTCTGGTGTCCCAATTTA	59	249
CP-1425	342	rt3172	(TTGT)5	CAGTTTGATTAACCTGGGCAA	59	CACTTGGTCCCTTTCCTTCTC	60	217	AP		GP
CP-1426	342	rt5752	(TAAA)5	TCAGTTTATGATGTAAAAGGCAGC	59	CTGGTAGACAAAAGATCCCGC	60	150
CP-1427	342	rt6037	(AAAC)5	CCCCTGGGTAAACTCTGAAGT	59	CATGTTTTGCAGTTTCCCCTA	59	156
CP-1428	342	rt6060	(GGGA)6	GGCATCTCTCTGTTTAGGGTTG	60	CTTCCTCTCTCTTTCTYGCCC	59	239
CP-1429	342	rt9197	(TAAA)7	GCTTTGCATGATGCTGTGAAT	61	TCAAGAAGTCACACGACTCCA	59	214
CP-1430	342	rt9222	(TAGT)6	CCAGTGCTTACAGCTCTGTTGA	60	TTCCTTCCCCAACACAACTAA	59	214
CP-1431	349	rt626	(TTTG)5	AAAGTCACCTTCAGAAAATCSCA	59	CGATTAACGCAGTGACTCACAC	60	174
CP-1432	350	rt1628	(AAAC)6	CAGACAGGAAAGCAAAGRCAG	59	TGCTTGTGAACCAAGGAAACT	59	191
CP-1433	350	rt35	(TCTA)13	TACAAACAAGCCAGCTTCCAT	59	GCCAAGAATAAGATGTGGCTG	59	239			GP	GP
CP-1434	353	rt9580	(ATTT)5	GCTGTTTTGAAGTGGCAGAAG	60	CCTCTCCAAGTRTCTGACTCCA	60	165
CP-1435	354	rt1959	(AAAC)5	AACATGGTACTGTGCTCAGGG	60	TAACGCAGTGTTTGCTTGTTG	59	159			GP
CP-1436	356	rt1005	(TATC)5	TTGGGGAAATGACAACCCTAT	60	CCCTCACTGCTCAAGTCTGTC	60	224			GP	GP
CP-1437	356	rt1454	(GTTT)5	TTTTCTGTTCCCTTGCTGAGA	59	TCTTCTAGCTTTGGGAGAGGG	59	215	AP	AP	GP	GP
CP-1438	356	rt3886	(AAAT)5	GAAACAGTAACGCAGCTGTCC	59	TGGCAAAATGCTTCAAAGACT	59	187			GP	GP
CP-1439	358	rt12697	(AAAC)5	CCATTGGCATCACTTGCTTAT	59	AATGGTCTCTCCACAGGGTCT	59	195	AP	AP
CP-1440	358	rt14501	(AATA)5	GGCATGGATACATTCAAACAAA	59	AGCAGACTTGCGTTGGAGTAA	60	185
CP-1441	358	rt2963	(TAAA)5	CTCAAGAAGCATGCCTACCAG	60	GACATTGCACATGAGATCCCT	59	185			GP	GP
CP-1442	358	rt3850	(CATA)5	GGGAAGGACCAGATGATTTCT	59	CYTCTCCGGACATTAGCAACT	59	200
CP-1443	359	rt6238	(TGTC)5	CAGATCGGTGAGGAATMTGG	60	TTCAGCTCTCCGTTCTCATGT	60	224		AP
CP-1444	360	rt2182	(TAAA)5	CAAATTCTGGGTTGCATCACT	59	TAAGCCACCTGCTTTCAGAGA	60	247			GP	GP
CP-1445	360	rt2233	(TTTA)5	TCCAGCAACAATGACAAAATG	59	CAGGACTTTCCTTTGTATGGAGA	59	207			GP	GP
CP-1446	360	rt2947	(GTTT)6	TGTTCACACGTCAATGGTGTT	59	ATTATCCTCCCACTGCCTGTT	59	154			GP	GP
CP-1447	360	rt3382	(TTTA)5	TCACAAGGAGCCCTTCAATAA	59	GGGAGGAATAGAAATMTGGCA	59	215			GP
CP-1448	360	rt3546	(AAGA)5	GCACATGAATAACCAACAGAAAA	59	ACCACCCTTTTTAATGCATCC	60	197
CP-1449	361	rt3157	(AAAC)5	CTRTTTATTCCCAGGGATTCG	59	CCACTTTCCCACCTTTCTAGC	60	218	AP	AP
CP-1450	361	rt4878	(AAAC)5	GAGAATGGTCCACAGGATCAA	59	TCATCCTTTCTTCCCACTGAG	59	188	AP	AP	GP	GP
CP-1451	361	rt9393	(AAAT)5	ATTAGGGTTTCCAATTCTGGC	59	TGAGGTTTTGGGGGTTTTATT	59	165				GP
CP-1452	363	rt274	(TGCT)5	TGCATGTAATATGGCCGACTT	60	CACCGGTYGAATAAATGAAGC	59	220	AP
CP-1453	363	rt400	(AAAT)5	TCTGGAAGAAAGTAGCAGGCA	60	CCCTAAATAATGCAAAAGTGGC	59	197
CP-1454	367	rt1230	(AAGA)10	TGGGATACTCGTGCTCATACC	59	GCTTGTGTGCCTRTGTCTAGG	59	230
CP-1455	367	rt1278	(TTAC)5	AAAAATGTGGTGCTCAAATGC	59	CAAGGAGGAAAAGCAAAACCT	59	188
CP-1456	367	rt1957	(CAGC)5	CAGGAGATGCTTCACTCTTGG	59	TTGCTTCCTCTGCACAATCTT	60	209			GP
CP-1457	367	rt2160	(AAAC)5	CATTCAGAGCCTCAAACAGGA	60	GGAATGGCTTCTGGTTGAAAT	60	219			GP	GP
CP-1458	367	rt3076	(GTTT)5	TGTCCATTGCACTAGAAAATGC	60	CAGCCTGAATGTAATTTTGTCAG	58	162	AP		GP
CP-1459	368	rt100	(CTAT)5	CTGACCTAGGCAAYGTGCAA	60	TTGCTCAAATTTTCCTTGGATT	59	217				GP
CP-1460	369	rt1635	(AAAC)6	CTAAAACAACATGCTGGCTCC	59	CCAAGAGTGGTATTCTCCTCAAA	59	151	AP		GP
CP-1461	370	rt1818	(AAAC)6	AGTCACGCTACAAACTCCCCT	60	GCCTGAAGCCTGAATTGTCTT	60	183
CP-1462	372	rt5373	(GTTT)5	TGGTGGAAGACAGGTTTCAAG	60	ACTGGGATCTGGCTAGGACAT	59	200
CP-1463	372	rt5631	(ATTT)6	CCCACTACAGTTGGCCTGTTA	60	GAAGGCTGCTTTACCATTYCA	59	151	AP			GP
CP-1464	372	rt9085	(CTTC)5	TGGGATCTGTTTCATTTTTGG	59	GATCTGAACCACTCCTCCTCC	60	177			GP	GP
CP-1465	372	rt9088	(CCTT)5	CTGGTATGTGCTGAGGCAGTT	60	ACTTGTTGTTCTTCTTGGGGG	60	205			GP
CP-1466	373	rt1460	(TAAA)5	AGGTCCTTCTGGCGGTATTTA	59	TCACCAAGGCGATCATTAAAC	59	152			GP	GP
CP-1467	374	rt2555	(AAAC)5	ACTGCCTAAGCCCAGTTTTGT	60	AAGATTAAAAGCCTATTTGGGGA	59	163
CP-1468	374	rt3257	(AAAC)7	AACTGCCAACACCAAAACTTG	60	GGGAAGACACATGAAATCAGC	59	207
CP-1469	374	rt3691	(GTTT)5	ACACTGAGGACCCCAAGAGAT	59	ATCRCTGCACAGAGAAAGCAG	60	220
CP-1470	374	rt5246	(TTTG)5	ATTGGATGTGAACCATGAAGC	59	TCCAGCTGCTTCCAGAAATTA	59	203			GP	GP
CP-1471	374	rt6144	(CTTG)5	GGTCAGTCTGTGTAGCAGCGT	60	GGGAGGAAAAGAAAGGAAGAAA	60	204
CP-1472	377	rt710	(GTTT)5	CRTAATTTCTAAGGGCTGCGA	60	TGGGAAGAATGTGGTTGAGAG	60	151			GP
CP-1473	380	rt1526	(GTTG)5	TCTGCTCATTGAACTCCACAA	59	CAAGAGCAATTTGCCAAAAAC	59	151	AP	AP	GP	GP
CP-1474	380	rt179	(AAAC)6	TGTCACTGAACAGAAGGTGGA	59	AGGCTCTTCAGAGATACGGGT	59	245			GP
CP-1475	380	rt68	(TTTC)5	CTCAACCATTTGGTCTTCCTG	59	GCTGTTTGTCTGCATCTTTCA	59	179			GP
CP-1476	381	rt2189	(TATG)5	TGGAAATGGGCACAAACATTA	61	TGCGGAATGTAATCAAGGTAA	58	187
CP-1477	381	rt688	(TTAT)5	GGCTTCACGTATTGCAAAGAG	59	CCTATCCCAACCGAWCTGTAA	59	248			GP	GP
CP-1478	383	rt2329	(TTGG)5	CCAACTAATTCAACCTTCCTGG	59	ATGTAGCATCCTTGCATTTGG	59	150
CP-1479	383	rt2333	(CTTG)5	GGCTTGTTTCCTTTGCTTTTT	59	TACTGGGGGTGCTACTGTTTG	60	248			GP
CP-1480	383	rt3247	(TAAA)6	CGGATTTTAAACAAATGCTGTG	59	TCTCCCTCTGTTTGTCTGGAA	59	194			GP	GP
CP-1481	383	rt5540	(AAAT)5	ATCCCAGAAGAAAAGGCAGAA	60	TCCTCAGAGCAATCCTGCTTA	60	198			GP	GP
CP-1482	383	rt5634	(CAAA)6	CTGCATTCTGGTTTCCCACTA	60	TCAAGTCTCAGGACAGATTCCA	59	249
CP-1483	386	rt10189	(GTTT)5	TGGAGAGGACTTTGGATGAAA	59	TTCAACGGTGTGTAAAGGCTG	61	176			GP
CP-1484	386	rt5384	(GTTT)5	AACTGGAGGCACTTTCTGTCA	59	TTGGTATCTCCCAGTCTTCCA	59	154			GP
CP-1485	386	rt7726	(GGAT)10	TGGGAGCTTCAGGTAAAGAAA	58	CTCCCTCCCTCATTCCCTT	60	164
CP-1486	386	rt7819	(AAGC)6	GCACCGTGACAGTTACAGGA	59	GGACAGGTAATTTTGGAAGCA	59	152
CP-1487	386	rt8088	(ACAG)6	CCAAAGGCAAAAACAAAACAA	60	TTAGGATGATGAYTTGCCCAG	59	169
CP-1488	387	rt5069	(AAAT)7	TTCCACCAGGGTTCTCAATTA	59	GCCTGCTTAGGACACTGACTG	60	191
CP-1489	387	rt787	(CAAA)5	CTTTACATGAGGGGAAGGGTC	59	AATTRTCATTCCCTGTCCAGC	59	248			GP
CP-1490	389	rt2012	(AAAC)5	TAGGAAATTCCCACCCTACAA	58	CCTAGTGCACCCTGCTTAGAC	59	223			GP	GP
CP-1491	389	rt422	(GTTT)6	TGGACTGAATCCAGGCATAAG	60	GCAACCACAAACTTTAGGCAA	60	206
CP-1492	389	rt614	(GAGG)6	CAATGGCAAGAATCATAGGGA	59	GCTYGATGTGGGGACATTTTA	60	185	AP		GP	GP
CP-1493	391	rt320	(AAAC)7	TTCACCTTTGCAATCTATTTGG	59	AGTTAAAGGAACTGCAAGGGC	59	196
CP-1494	392	rt2216	(TTAT)5	TATSAGCCTGCTTTTTCTGCC	60	ARGCAGAGCTTCCTCATGTTT	59	168				GP
CP-1495	394	rt1008	(GTTT)6	GCAGTAGCACGGTTCACAAAT	60	ACTCCAGTCACCTGGGAAAAT	59	227				GP
CP-1496	394	rt2077	(TTTG)5	CAGTTCTGGAGGCAACTCATT	59	AGGGCCAAAGTTTTTCTAGGG	60	207
CP-1497	394	rt2314	(AAAT)5	CCCCATCTGGTGATCAGTTTA	59	GTTTGCCTGCCTGTATTTTGA	60	232
CP-1498	394	rt363	(TTTG)6	AGAGGACARAGGAAATGGGTG	59	GCAGATGCATGCTCAGTACAC	59	233
CP-1499	395	rt2140	(ATTT)5	TAAGCCCTCTTGGTTGACGTA	59	AAAGAGCCAAAACCCTGAGTG	60	234		AP		GP
CP-1500	395	rt3660	(ATGC)5	TGAAAAGCTGCTTAGTCCCAA	60	GCTGGTCCASTAGGAGGAAAC	60	196
CP-1501	397	rt2302	(AAAC)5	CACCCGTTTCAGTTTGTTTATG	59	AGGCCACAAGCCTAAAACATT	60	240
CP-1502	397	rt549	(TTGT)5	GCCACCTCTGGGCTAAATAAG	60	GAGGYTCTCATAGCATCCAGC	59	195
CP-1503	399	rt1583	(GGGA)5	CCAAGCAGGAGAAATGAATGT	59	TGTTCCAAAGCTGTTGTCTCC	60	183
CP-1504	399	rt5001	(TGTT)6	AGAAATACAGGCCAAACCAGG	60	GTTGCATGAAAGGAGGGTGTA	59	194	AP			GP
CP-1505	399	rt5865	(CTGT)5	CTGGGCATGGTAAGAGGAAA	60	AGCAACTCTGATGTGGAWCCT	59	160
CP-1506	402	rt14375	(CAAA)5	CCACTGGTCTGATCCAAGATT	59	CAAAAGACAAAAAGGCAGCAG	60	243
CP-1507	402	rt18428	(TTGT)5	TGCTGCTTCCTTGAAAACACT	60	CTTTGTGGGACAAAAGGAGGT	60	243	AP
CP-1508	402	rt33594	(AAGA)5	GGTGCCATTCTTTCTGTTTCA	60	AATTCAGCATTTCACCACCAC	59	162
CP-1509	402	rt4748	(ATTT)8	CTGAGAACAAAGGAAGAGGGG	60	AGGTTAGCTTCTCTTTGGGCA	60	228		AP		GP
CP-1510	402	rt4750	(CAAA)5	GTCCTCTGATAGAAGGCCCAG	60	AGGATGGCAGACCTTCTGAAT	60	206
CP-1511	402	rt8617	(TTTG)9	GCCCAGGGAAACTTACAGAAT	59	GGTTTTGGCATTTCTTTGGAT	60	178
CP-1512	403	rt2781	(CAAA)5	CCCTGAGGACTTAATTCTGCC	60	TTGGCTGGTTGCTCTCTATGT	59	245
CP-1513	403	rt4149	(AAAC)5	GATCCCAGTCTTGGGCCT	60	TCTGGTCTTGGAGAGGTTTGA	59	153
CP-1514	410	rt5781	(TTTC)6	GAGCGTTTCTGTGTAACCGAC	59	CGCCGATACAAATGAAATCTG	60	201			GP	GP
CP-1515	411	rt1849	(GGAA)5	ACAAGGGAGGTTGGTTTCTGT	59	TTCATGTTTCCCAGACCAGAC	59	236	AP	AP
CP-1516	411	rt1975	(TTTC)5	TTCTGATCTGAATTTCGGGTG	60	CCTACCCTGGGATAGCTTGAG	60	244			GP	GP
CP-1517	411	rt6915	(GCAG)5	GTGCTCAGAGAGAAGGTGCAG	60	CGAGAGAAAKCCTGATCCAA	58	204
CP-1518	413	rt4915	(AAAT)5	GCTCTTATCTGCATACCTGCG	60	GTGGGCAAAAATAAGGGTGAG	60	214			GP
CP-1519	413	rt614	(AATA)5	GAGATCAGYGCTGAGAAATGG	59	GTTTGAGCTGGAGACAAATGG	59	234			GP	GP
CP-1520	414	rt3300	(TTGT)5	CAGTGGAAACTCAGCAATGGT	60	CACCTCCCTCTGTGTGGTCTA	60	243
CP-1521	425	rt949	(TATT)5	ACTCCCTCTTCAGTGAACCGT	60	TTTCATTCTTGTGTGCTGCTG	60	246
CP-1522	427	rt138	(AAAC)5	CGTACGTCAGGGAAAACAAAA	60	CCCTTGTTCTTTAATCCCGAG	59	203
CP-1523	427	rt5236	(TTTA)5	TTCAAAACCAGTGATTGCTCC	60	GCCCCATTTCACTACTTAGGC	59	232			GP	GP
CP-1524	427	rt6348	(AAAC)5	TCAGRCAGTGCTGGGAATATC	59	ATAACCATGCCTTGCACTTTG	60	225			GP	GP
CP-1525	429	rt3880	(TATT)7	AGATCCCACGTCTGCCTATTT	59	CACATCCCAGGGACTTCTTTG	61	184			GP
CP-1526	430	rt1085	(TTCC)6	TCCAGCTTCACTGGGAAAATA	59	CTCCTTGTGCAGGAAGAGTTG	60	242
CP-1527	430	rt405	(TTTG)5	TTTTTACTACTGTAATGCCTTCTGG	58	TGGACATTCTCCATTTTACTCC	58	150
CP-1528	430	rt51	(TGGA)12	TGGCAGGTAYTCATTCCAAAG	60	GACTTCCCTTCCTCACAAAGC	60	194
CP-1529	431	rt2704	(AAAC)5	CATCTGCAGCTGTTTTCAAGA	59	CTCAGAYAGGAACTTCAGGCA	59	216
CP-1530	432	rt900	(GCAG)5	AAAGCTAAACCAGGAGGCTTG	59	CTGCTGTTCCCATTCTGTGAT	60	231			GP	GP
CP-1531	433	rt1901	(TTGC)5	TGGAAAACAGACAGTTGCTGA	59	AAGCAGGCAGAAATGGAAAAT	60	220
CP-1532	433	rt2545	(GTTT)5	ACCTGCAGAAGCATAGCAGAA	60	CAAACCAGTCAATGGGAATGT	59	242	AP	AP
CP-1533	433	rt431	(TATT)5	TCACTCCTKCCCTGTGATTTC	59	CAGGCACTTTGATTGACTGGT	60	187
CP-1534	436	rt2415	(TATC)5	GGTGACCAGATCTCTCAGGMA	59	TGGTGAGAAAACTGTGTGTGG	59	189			GP	GP
CP-1535	436	rt2420	(AGAA)7	CCCTTATACTCCAGGCCAAAA	60	AAAATATCGTGCAAGACACGG	60	202
CP-1536	437	rt803	(TTTA)5	GCTGCACCGAAGTCAATAGAG	60	CACTCATGCTTTGCTGAGACA	60	170
CP-1537	437	rt918	(TTTG)5	ATTCATGAAGACAATGCCTGG	59	ATCTCTGAGTGGAATGCAAGC	59	201				GP
CP-1538	443	rt1734	(TTTG)5	GGCTCAGAAACAACCCATGTA	59	ACCCTGTGGGAACCATTTAAC	59	215	AP	AP	GP	GP
CP-1539	443	rt1991	(AAAT)7	CTGCTGAGGGAAAAYGGTAAA	59	AGAAATTACACCTTGCCTGCC	60	185
CP-1540	451	rt1151	(GTTT)5	TTTTCTTCCTGTGGGAAATCA	59	TGGGGATCTGGCTTATAAATG	58	243			GP	GP
CP-1541	451	rt221	(TTTG)5	AGGCTTTCCATGTATGTGTGG	59	CACCCTCTTTCCTCTCTTTCC	59	199
CP-1542	465	rt1986	(AGAT)9	CCCTATATGAGGCCAGGTSATT	59	GAGAGCCTCTGATATCCCCRT	60	225				GP
CP-1543	467	rt2557	(TGTT)5	ACAAAGCCTCGATGGAAGAAT	60	AACTCAGCTGAAGTGACTGCC	59	210
CP-1544	470	rt276	(ATCC)11	TTGGCCTATCACTTCAGGACT	58	CCAGACTCTTGGAAGCAAACA	60	225
CP-1545	470	rt483	(GGAT)5	TTTCACAGCTACACAGGCTCC	60	GCCCTTTTTGTCAGYGAACTT	60	155	AP
CP-1546	478	rt1278	(TCCT)6	ATCACTGTCATGACCTGCTCG	61	GTCTTGTGTGTTGTGCCTGTG	60	164
CP-1547	478	rt1765	(TTTG)5	TCAAGCCAGAGCATCTGAAGT	60	CCAGAACAGCACCTGAAAAAC	59	213
CP-1548	482	rt2508	(CTCC)5	GCAGGGAGGGTAATTGAAAGA	60	AAGTACGGGTAGCAAGAAGCG	60	157		AP
CP-1549	482	rt332	(GGAT)10	ACGTGGTGCTATGGTCCG	60	AAATAACCAGTGCCAGAAGCA	59	166
CP-1550	492	rt157	(ATAG)5	TACAGCCATCAGTTTCAGCCT	59	GCAGAGGGAAACATTTGAYGT	59	236
CP-1551	494	rt298	(AAAT)6	GGCGACAGCTTTCACAATAAA	60	GAAGGAGTTCGGCTCTGACAC	61	175			GP
CP-1552	496	rt1874	(TTTG)5	AGCTTCATTTCTGACTGGCTG	59	AAGTCATTTGCTCCAAAAGAAA	58	162
CP-1553	500	rt1419	(CAAA)5	AACAGGCTTCCCAAGTTTGAT	59	AAAAGCCKCCTCAAAATACTCA	59	170			GP	GP
CP-1554	500	rt1573	(TTTG)5	TGCAGCTTAAGGGGATCTACA	59	TGAAGAAAGGATCAGGTCACAG	59	161			GP	GP
CP-1555	509	rt227	(TTTG)5	GCCAGATTGATCTGAACCAAA	60	TACAACCCCCATAGTTGTCCA	60	155	AP
CP-1556	513	rt4342	(GGAA)6	ACTTGGTAAAGGGAGGTCGAA	59	TTTCACGGATACGTGCTGAAT	60	198
CP-1557	520	rt792	(GGTT)6	CACTCGCTGTTCGTGGAAATA	61	TTGCAAAGGCTGTTCATATCC	60	234			GP	GP
CP-1558	521	rt373	(AAAT)6	TCTAAGGGCTTTCTTGCATCC	60	GTGACYGAGGTTACTGGCAAA	60	245				GP
CP-1559	523	rt1070	(TCCC)5	YTCAAAGGAAGAGACCAGCCT	59	AGGTTAGCTGCAGATCGTGG	60	150
CP-1560	531	rt927	(TCTG)5	AATGTCAGGCCATATTTTCCC	60	GCAAATGCCTGATTATCTCCA	60	217			GP	GP
CP-1561	537	rt2121	(AAAC)5	CAGACCAGATTGTGGAACTGA	58	CTGCCTAATCTGTGAGATGTCTG	59	167
CP-1562	537	rt3694	(CACC)5	CAACTCCATCTTCCGAACAAA	60	GGATCCAGCTCCTCCATATTC	59	194
CP-1563	548	rt376	(TCCT)5	TCTCCTTCCTTCCTTCACTCC	59	GGGAAAGAACTGGTTACTCGG	59	184
CP-1564	580	rt73	(AGAT)5	GAACAGATTCCTGTGCCTTGA	60	ATTGTCTGATCCCACTGCATC	59	229
CP-1565	590	rt1498	(GGAT)6	AAAAATTTTGGGAGGCATCTG	60	CTGCTTGATTCAGAGACTGGG	59	186
CP-1566	590	rt2393	(CATC)5	ACCAGCAAACAGATTCAGGTG	60	AAACCTAAGTTCCAGCCCTCA	60	165
CP-1567	594	rt1939	(AAGG)8	TGCTATTTGCTTATCATGGGG	59	GCRTTTTCCTTTGTAGGTGGA	59	159	AP		GP	GP
CP-1568	597	rt4	(GAGG)6	GGACAGAGAAATGGAAAAGGG	59	TCTCTGCTCCTCGRTCTTCTC	60	242
CP-1569	606	rt1091	(TTTG)6	CATCATCCCACAGTTCTCGTT	59	TGTTGTTTCCAAACCCTGAAG	59	175		AP		GP
CP-1570	608	rt4578	(GATG)5	AAGTATGGAAAGGGATGGCTG	60	ACACACAAATAGTCCCCACCA	60	164				GP
CP-1571	610	rt3458	(CTTC)5	CTTTCCTCATGGCAATGGATA	59	GGCAACAGAAGGAAGAGATCC	60	155			GP	GP
CP-1572	618	rt348	(TTTA)5	GCCAAGATGATAATGTTCCCA	59	CTTTTGGAGGCTAAAGAGGGA	59	192		AP		GP
CP-1573	619	rt1673	(TTCA)5	AACTTGCAGCTCCTTCAGTCA	60	GCAGGAACCTRTACAGATGTGG	60	150
CP-1574	619	rt582	(TCCC)5	GGGAAAAACGGGAAAATCATA	60	GAGAAGGAAAAAGAAACAGATAGGA	58	191
CP-1575	621	rt173	(AAAT)5	TTAAGGTCACCTCTCCACTCTACA	59	TCTTAAAGGATCCTGTGGGATAA	59	182		AP		GP
CP-1576	635	rt1182	(ATTT)5	TGAACTCCCACACAAATGACA	59	AAAACGTGTTCAATTTGTTGCTT	59	250	AP
CP-1577	635	rt322	(TATG)6	GGGTTTCTTTGGTGCTTCCTA	60	AATCAATCCCATCGATGAACA	60	189			GP	GP
CP-1578	646	rt166	(AAGC)5	TTCCACTAAAGAGGGTGGTGA	59	TGATAAATGGTGGAGAGTGGC	59	170			GP
CP-1579	659	rt435	(GTTT)6	TTCTAGAGTTGCGTAGGCTGC	59	AAATGCCACTCCCAATAGCTT	59	221			GP	GP
CP-1580	664	rt5168	(TTAT)5	TCTGTCACTACATGCAGCCAT	59	CCAAATGCAAGCTGACACATA	59	182			GP	GP
CP-1581	664	rt5735	(GGAT)10	TCATGTGCTTCTAAAACCCKG	60	CAGAGCTTTTGTCCGTCTGTC	60	206				GP
CP-1582	664	rt8251	(TTAT)6	CTAGAGATGGGTGCAGGAGC	59	TACACCAAATTCCAGAGGTGG	59	250
CP-1583	672	rt51	(GGAC)6	AGAGGTGGACAAAGAGGCTGT	60	CCCATCCACCCATCTATCTTT	60	157
CP-1584	709	rt425	(ATCC)7	GAAAACTGGTCTGCGTTCATC	59	TCTCCTCAGTCCTGTCCACTT	58	164			GP
CP-1585	760	rt609	(TTTG)9	CTACTCCAGAGCTGACCCCTC	60	AAGCTTCGGACTGATTTAGGC	59	209
CP-1586	797	rt507	(TATT)5	GCAACTCCACACCTACCAATG	60	AGACTACTGCACCAAAGTGCC	59	243			GP	GP
CP-1587	799	rt109	(GTTT)5	GCCAGGTCTCTGCTGACTCTA	59	TGAATTGCCACAAGACAAATG	59	197			GP	GP
CP-1588	812	rt190	(TGTA)7	TGAGCCTTTCTCAAAAGCAAA	60	AGGGGCTAAGAAACTGATGGA	60	216			GP
CP-1589	839	rt1115	(GTTT)5	CAATCACTGGTGTGGTGTTTG	59	AAGAAAGGCATTTGCCCATAC	60	163	AP	AP	GP	GP
CP-1590	911	rt671	(CTCC)5	AAACTCTGTTGCAGCTTTGGA	60	TGATAACCAGACCCGAGTCAC	59	208				GP
CP-1591	917	rt639	(TTTG)5	GGTGGGCAAGTAATTTAAGCC	59	TAGCTGCAAACGTGTCCTTTT	59	200
CP-1592	995	rt82	(CAAA)6	CTGCTCACTTGGTCAAGTTCC	59	GGGCTGGTGTCTGTCTAACTG	59	197			GP	GP
CP-1593	1091	art145	(AGGG)5	AGAGAGCAGTGACTCATCCCA	60	ATGGGAAAGCAGTTGAGACCT	60	200
CP-1594	1265	art67	(TCCA)11	CCCCACACAGCTATCCCTCT	61	ATGGCTGAYGGATGAACAGAT	60	163

## Sheet: AP
Locus	Scaffold	Position	Motif	FORWARD PRIMER1 (5'-3')	Tm(°C)	REVERSE PRIMER1 (5'-3')	Tm(°C)	Product size (bp)	FOWARD CP	REVERSE CP	FOWARD GP	REVERSE GP
AP-01	1	942	(TTTA)6	TTCCCCCTATGATTACATCTCC	59	GATGCAAAACCAAACCCTACA	59	218			GP
AP-02	1	6857	(TCTT)7	GCCCACAGAGAGAACAGATGA	60	TGCTACTCACTAATGCCCAAA	58	249
AP-04	1	10480	(GGCT)6	GAGAGCTGGGTAACTGGTGTG	59	CCGTGTGCCTCACATTATTCT	60	217		CP
AP-05	1	11540	(CCTG)5	AATTCACGTGACAGCCGATAC	60	TAAATTGTGAAGCAGGGATGG	59	242
AP-06	1	13676	(TTTG)5	CTCCCAGTTTTGGGTGGTT	59	GGAATTATTTCATGTYGGGCA	59	159
AP-07	1	24176	(TTTA)5	TTTTCCATCAAACCCTCACTG	59	TTGCCGTAACACTGTGCATTA	60	169
AP-08	3	8764	(TTTA)5	GAATGTCACTGTTGCCCAGAT	59	CCAGAAAAGAATTGGGTCTGTC	59	235
AP-09	3	9893	(TCCA)6	AAAGAGAATTGCCGCTTTTTC	59	GGCCAAGTGAAAATACACAGG	59	160	CP	CP	GP	GP
AP-10	3	11706	(TAAA)10	ACCAGTGATGTGTGAATCGGT	60	TCTGCCAGAAAGTAGCTTTTCA	59	209	CP		GP	GP
AP-11	3	13603	(TATC)5	CCAAAAGTTGATCCAACCTGG	61	TGAAGGAAATCTAAACTGAAACTCA	58	173
AP-13	3	13835	(TAAA)6	AAAACTTCATTTGTGGTTTAGGAA	58	CACCTGTGCAGTTTTTCAAATG	60	165
AP-15	3	16980	(CAAA)5	GAAGCCAAGGAAAAAGGAAAA	59	TGAAGTTTAGTTACCCCCTTCG	59	248
AP-16	3	17172	(AAAT)5	AAAGTAGTTTGGGATGCCTGG	60	ACACATGGGTCTTGTCTCCCT	60	246			GP	GP
AP-17	3	17417	(AAAC)7	GGGAACCAAAAATTTGGAAAA	60	TCACTTGTGGAAGAAGTGCTG	59	227
AP-18	3	19146	(ATAA)7	CTCAAACAAAGTGCAACTCAAAT	58	CCCAAAGTATGTTGCTTTTTGAC	59	250
AP-20	4	2322	(TATT)6	TTGGCTTATCTCTGTTCAGCTT	58	CGTGGCTAATTCTTCATGCAC	60	156
AP-21	4	11592	(AAAT)6	GAGCAGATCTCCCAGCACTAA	59	GGACTGTATTCTTCTTCCCGC	60	227			GP	GP
AP-22	4	15889	(AAAC)6	GTGAGCTCTGGATGTCTCAGG	60	GGGTTTGGGGAGGTTTTT	58	196
AP-23	4	17403	(AGGA)5	AGCCGAGAGACATCTGGMTTA	60	AGGTGATACCTTGTATGCTGGA	58	166
AP-24	4	20654	(ATTT)5	TCCAGAGGCAAATTTTGATGA	60	TGCAGCTACCTGTCATGAGTC	59	243
AP-25	4	26866	(TTTG)5	GGTGAGGGGAAAAGAAAAGTT	58	GAAGCAAGCACTGCATTTGAT	60	188		CP		GP
AP-27	4	32713	(AAAC)5	CTGGACGACAGACCTGAGAAT	59	ATCTGATGGAGGGTGAGCTTT	60	209	CP		GP
AP-28	4	38800	(TCCC)5	GGTGTAATGAGAACAGGGACG	59	AAGCTCTGATAACCTTCCTGTGA	59	173
AP-30	4	40221	(AAAG)5	GAGAGAAATGGGACGACAACA	60	CGGTTTATTTGGGGAGACAGT	60	155
AP-31	4	40676	(TTTA)6	CTAAATTACCAGCCCTTGGGT	59	ATGCCTTCCAATTCTGTCTGA	59	222			GP	GP
AP-32	4	43239	(TATT)5	ATTTTCAGCTGTCCTTTGGCT	60	TCTAGCCACTCTCCTGCATGT	60	168			GP
AP-33	4	48866	(TCCA)6	TTCGAAAGCATACCATCCATC	59	CCACGTAGCTTACAGCAAGGA	60	219	CP
AP-34	4	78613	(AAAT)6	TCCATGGAAGATATTTTTCACCTT	60	TTTTAGCAGCATGTTTTCCGT	59	173			GP
AP-35	4	85448	(CCAT)10	CCTGTGCACCCCATATATATCTTA	59	ATCCCTCCAAAAGGAATTTGA	59	150				GP
AP-36	4	86071	(AAAG)5	CTTTCCACCAGCTTCAGTGAG	60	ATGGTTTACAGCCGTCACTTG	60	234	CP	CP	GP	GP
AP-37	4	86630	(AAAT)8	AAAGCAACCTTAAAAGAAAAGGAC	58	TCAAGATCTGCACAAAAAGCA	59	157			GP	GP
AP-38	4	87824	(TTTG)5	TTCTGCTTGCTTGGGGTTT	60	CCCTTTGTCATTTCAGGTTCA	59	163				GP
AP-39	4	96084	(GTCT)5	TAGCCTAATTTGAGCCCATCA	59	CAGCCTTATTCCCTACCAAGG	59	201				GP
AP-40	5	5983	(AATA)5	TAATATTTGAGCCACCAAGCC	59	TTCCTGTAAAAATGGGAAGGG	60	150
AP-41	6	899	(TTTG)5	GACCATCTCTTCCTCAGGGAC	60	CCCAAGGAGGATGAATAGAGG	59	190			GP	GP
AP-42	6	2079	(ATAA)7	AGAGCTGTTACCGTCTGCTTG	59	GGGCTGCAATAAGTACTGCCT	60	243	CP	CP	GP	GP
AP-43	6	6621	(TGAT)6	ACATGTTCGCTGATTTTGCTC	60	GGTGATCTTGCTTTTAACGGA	59	231			GP
AP-44	6	8618	(TTGA)6	CGGAAAATGAGAATCCACAAA	59	CAAACAATAACCCAGTGGAAAA	58	232			GP	GP
AP-45	6	9346	(TTAT)5	TTGACCTCACAGGATGTAGCA	59	TGCTATCCCACCCTACAACTG	60	190
AP-46	6	12614	(TATT)5	TCCTTTCAGGTTCTAGTTCCCTC	60	TCAGTTCTTCAGCAAAGCCAT	60	158				GP
AP-47	6	15129	(AAAT)12	GCAGGCAAAACACCTACTGAG	59	TCTTTTTCCATCTTCCTTTCCTC	60	248
AP-48	6	28477	(TTTA)5	TGGATGCACCATATAGTCTGCT	59	ATATGGAGGGGAAAGGACCAG	61	153			GP
AP-49	7	4025	(AAAC)5	CACCCCCTTAAAGAATCAGGA	60	AGCACTTGTGAGTCATACCCTG	59	151
AP-50	7	8769	(ATTT)6	CTGGTGTAGCTAAAGAGCCGT	58	GTAAGAGGGGCTTACACCAGG	60	247
AP-51	7	20284	(AAAT)6	TTGCTCCCCAGTATCTACAAAG	58	CAGAGTTGGAAGTCTTTCACCAA	60	150
AP-53	8	3663	(CAAC)8	AAACCAACCAACCAACCAAY	59	ACCGTCCAAGACTGGAATTTG	61	244
AP-54	8	5636	(ATGG)5	GAGCTCTATCATCTGTGGGCA	60	TTTGCTCCCATTGAAAAGAAG	59	227
AP-55	8	9913	(TAGA)11	CATTGCTTCAAAACAGCACAA	59	CCCTGTTACTTTGTACWGATCCA	60	216	CP	CP	GP	GP
AP-56	9	154	(TTTG)8	AGAAAACTCACTGTTTGGGGG	60	TCGTAATGGAAATGTTGATAATGG	59	176
AP-58	9	340	(GTTT)6	AATATAGAGCTGAGCATTGAGGAA	58	TTGCTCATTTGATAYGTGCTG	58	186
AP-59	9	1898	(TGAT)7	AGATGCAGCTGTCTCCTGGTA	60	ATCATGAGATGTCAAGGCCAG	60	190
AP-60	9	3899	(TATC)9	CATCTTGTTTTTGCTTCCCAA	60	CTGCCTGTTATCCTCCCAAAT	60	152
AP-62	9	4522	(TGAT)5	AAACTCCTGCTGACCTTGACA	59	ACTCTCCAGAACTCCTCTGGC	60	222			GP	GP
AP-63	9	12702	(ATAA)5	CAGCTGGAAAATACGCTTGAG	60	GGGGGCGTATTTCACTGTATT	60	231		CP
AP-64	9	15936	(AGTA)5	AGCACCACTCTCTCTTCCTCC	60	GCAATTTCTTTTGAAACCCCT	59	220	CP		GP	GP
AP-65	9	16638	(ATTT)5	AAGAAGGGATCCCAGCTGAT	60	TTCCTGGGATAAATGAAGTTTTCT	59	155
AP-66	9	16839	(AAAC)8	TTTCCTTGGAAAGACCCATCT	59	GGAATAGCTCAGAAGAATGCCA	60	197
AP-67	10	4593	(ATCT)12	GTAGCTCAAGGGGAGCTCTGA	61	TGCCTTCCAGTCAGTGAAATC	60	160			GP	GP
AP-68	10	18718	(AAAC)5	ATAATTGGGACGTGCACTGAA	60	TTGAGGAAATTCTGGGTTTTG	59	232
AP-69	10	30545	(AAAC)8	CTGGACTGCCTGAAGAATCTG	59	TAAAGCACGTGGGTTTTGAAG	60	196	CP	CP	GP
AP-70	10	47488	(ACAA)6	CCATGCTCATCAGCAACCTAT	60	TGCTTAGCTCTGCAGGTATTTG	59	237			GP
AP-71	10	51967	(TTGT)5	GCAATATGGAATTTGTCAGGC	59	AAAATCTGGGTCCAAAGATCC	59	221			GP	GP
AP-72	10	53132	(TATT)6	TGGGCAGTCATTCTAAAAACC	59	TACAGCATTGAAAGGCAGGAG	60	163
AP-73	11	7115	(AAAC)5	CCATCCTCATTCTGATCTCCA	60	GCCTCTCTTGTGCCTGTGTTA	60	183			GP
AP-74	12	1246	(TATT)5	GTCAACCCACCACAAAAGAGT	58	ACCTCCTGCAAGACAACAGAA	59	213			GP	GP
AP-75	12	10040	(AATA)5	CACTTGCCATGCTCCTATCAA	61	TGGTGTTTAACAGAAGGCACC	60	212				GP
AP-76	12	10402	(ATGT)5	TGCCCTATTAGTGACCACAGG	60	TGGCACATTTCATAAACATTGA	58	238			GP	GP
AP-77	12	11951	(TAAA)7	CATTGCAAGGTAAATCATGGC	60	CAGGGCACAATCTAGGTGAAA	60	159
AP-80	12	12046	(TAAA)8	TTCAGGTGCCTTCTGACATCT	59	CCCAAAACAAAAACAGTTTACAA	58	233
AP-81	12	12536	(AAAC)5	AGGTTCTGGGAGGATGAAAGA	60	TCCCTTTGCTGTTATCCTCATT	59	183			GP
AP-82	13	6040	(GGAG)5	ATGTAATCACGGAGGATGCTG	59	CCTTTCTGCCAAGCCTTTATT	59	191
AP-83	13	10444	(TAAA)5	TTTTCCCCCAATGTTTAGTCC	60	CATTAGTTGCATGCCAGGTTT	60	213
AP-84	13	14038	(CAAA)7	CACAAGTAGCCACATAGCAAGC	59	CAGGGCTTGACGTGTTAGAAA	60	160
AP-86	13	20818	(AAGA)5	CTGAAAGTACCCAGCAATGGA	60	GATGGATTTACAAAGGGCAGG	60	194	CP
AP-88	13	22222	(TTCT)5	TCCTTTGTCTGGWAAAGCAGT	59	GATGGAAAAGTCAAAGGGGAA	60	219
AP-89	13	23608	(AAAC)5	TCCTCTGCCCTGGCTATTATT	60	CCCTGAATGAATGTTGTGACC	60	226
AP-91	13	26350	(TTGT)5	GGTGGATTTCAGGATTGGTTT	60	TCCTCCACCAGGAAATCACTT	60	181
AP-92	13	27609	(TACA)5	TGCTACTTTTTGTGGCATGTG	59	AGGCATTACATCTTTGCCCTT	59	197	CP	CP
AP-93	14	2913	(AATA)5	CAGGTAACCAGAAGCAGCATT	59	CACGTGAGCTTTGCCATAGA	60	250
AP-94	14	2952	(TCTG)5	CACTGGAGATRCTGATCTGTCC	59	TAAAGGCGAATGCACTTCTGT	59	192			GP
AP-95	14	6835	(AGAA)5	CATGAGAGTCATCTCTCTTCTTGC	59	TAGCTGAAAACAAGCTCTACCTCA	59	150
AP-96	14	8498	(AAAC)5	GGTTCCCACAGTTTTGCTACA	60	GGTATTCTCTGAAAGGCAGGC	60	244	CP	CP
AP-97	14	20010	(TTTA)5	GAGTTTTGGGGGTTTGGG	60	TCTGTTACAGGTATGCCCAGC	60	160
AP-98	14	34458	(AAAC)6	CCCTTAAGTGGAGGGACAACT	59	TTTTCCCTTTGCCTTTGTTAAA	59	184
AP-99	14	35292	(ATGG)10	TCGAGCAGTTGTAAATCCCTG	60	CTCTGCAAGCAGAAACACTCA	59	169
AP-100	14	44884	(TATT)5	GCAGTGGTCCTAGTTTGCATC	59	GGATATACTGGGGAAGTGGGA	60	216
AP-101	14	45037	(GTTT)6	AATGAAGCGCCTTAGAGGTTC	59	ACCTTACAAAAGGCAAGGGAA	59	171		CP	GP	GP
AP-102	14	46187	(ATTT)8	TGCTTAGGCATTGGCTATTTT	58	GCTGGACAAGGTCTGAGTCTG	60	232
AP-103	14	48684	(AAAT)5	TTGTCCATGACAAAACACTGC	59	CTTGTGTGCAAAACCAGAGGT	60	183	CP	CP	GP	GP
AP-104	14	49737	(AAAC)6	GCCTCCTGTGGTGGTTTCTA	60	AGTGCTTGGGATTTCGTCAAT	60	150
AP-105	14	51148	(TTGG)6	ACATTTCCCTGTAGCTGCAAA	59	TGCAATGTAGACCAGAAATTAGGA	60	241			GP	GP
AP-106	14	59753	(GGAT)14	AGACCATGCGAAAAAGCACTA	59	CTGAGCTCCATTACGGATGAG	59	211
AP-107	14	72813	(TTAT)5	CCCTTTTGTAAAGGCTCATCC	59	TCAATCCCCTTTCATTTCTGA	59	167	CP	CP	GP	GP
AP-108	14	75385	(TTTG)8	AAGAGATTTTAACTATCCGGTTTCA	58	TTGACCTTAATAAGCCCACAGG	60	150
AP-109	14	76736	(TTAT)5	CCTATGGCATGTTGCCTGTAT	59	GCATGAAAGCACAAGAGACAA	59	248
AP-110	14	84471	(TATT)5	GCCAACTGAAACGWTAACCAT	60	TGATTTCTTGAACTGATCTTTGC	58	154				GP
AP-111	14	85713	(AAAC)5	GCAGGACTGCAATGGGTATAA	59	CATGAAGTTTGTGGTAGTGGGA	59	209	CP	CP	GP	GP
AP-112	14	91069	(AATC)5	GGTTCTGTCTAGTTTCAGCCAAA	59	TCTGACAGCAAGAGTGTTGTTC	58	207
AP-113	14	91295	(TGTT)6	ACRTATGTGCCCCATGTTTCT	59	ACCATGTTTTATTCGTGCTGC	60	165	CP	CP	GP	GP
AP-114	14	105232	(AGGA)5	AGAGGTCTTGGAAACTGCACA	59	TGTCCATAAGCCAGTGTTTACAG	59	200
AP-115	14	108477	(GAAT)6	GCTGGGATTGAGTCTGAGAAA	59	AGGGATTTTTAAAGCACCGAA	59	161
AP-116	15	2862	(AACA)5	TGAAGCCCATGTGTACTGAGA	59	ATGACAAAAGGAGGGGTTTTG	60	165				GP
AP-117	15	4390	(TTTG)5	CACGTGAAGCGAACAGATGTA	59	TGCATTTTCTTTTCCGCA	58	209	CP
AP-118	15	5487	(GTTT)5	AAGTGGGAGAGCTGAAACCTC	59	CTGCGATATTCCTTGACCCTT	60	227
AP-119	15	5526	(TTGT)5	TCAAGAGCTTCCGTCTAGCAA	60	TCACGAGGAATGCAATAGACC	60	156
AP-120	15	11148	(TTTA)5	GCACTGAGAAATGGAGGGACT	60	TCTGTTCTCCATCCCAGCTTA	59	215	CP		GP	GP
AP-121	15	17566	(AATA)5	AAACATTGGTCTGCTTGTTGC	60	GCCAGATACTAGATGGGGCAT	60	232	CP	CP	GP	GP
AP-122	15	19760	(ATTT)5	TCTGTCTGTGAAAGGCAAGGT	59	GATGTTGCRCAGATGATGACA	59	169
AP-123	15	20505	(AATA)5	GAATGCATGAATACTGCTGAGTG	59	TCTCTCTCTGCATTGCATTTG	59	202		CP
AP-124	15	22862	(TTAT)6	GTAGAAATCGCAGCCAGTCAC	59	TGCTTCAAAGCTTATTTGGGA	59	192				GP
AP-125	15	25777	(AACA)5	AACCCACAGTGTTTTGASTGG	59	TATTATCCCTGGTTCATTGGG	58	208
AP-126	15	28975	(TTTG)9	GTTTGTGGGTTTGGGTTTGTT	60	GACAAAAGTCTGGACATCTGGA	59	188
AP-127	16	5945	(AAAT)5	GCAAACGTTCCAATAACCAAA	59	ATGCCAAGAAGGAAATGAGGT	59	211	CP	CP	GP	GP
AP-128	16	9431	(TTTG)8	CTTTGCACATGAAGCACTGAG	59	TCGGGCTCAAGTTGATAAGAA	59	187			GP	GP
AP-129	16	9646	(TATC)5	AATGTGCAATTAGCCTTGAGC	59	AGTGGCGAAAAGCCATTTACT	60	228
AP-130	16	12691	(TTTG)5	AGAGAACCCTCAGCTTTGCAT	60	ATCAGCTGAAGTACACTCTATGTCC	58	229
AP-131	16	12744	(AAAC)5	GAAACTAAGRCTGACCAGTGGAA	59	TTGCTGTTTTAGGGTTTCTTTTT	58	186
AP-132	16	13318	(AAAT)6	GGACTAGGGATGTGCAAAACA	59	TTCACCCACTCTGTTCATTCC	59	226
AP-133	16	14738	(ATTT)5	TGAGATGTAAAGCTGACCAGGA	59	TGCAGGGAAAGCAAAAAGTTA	59	234	CP	CP	GP	GP
AP-134	16	20505	(AAAC)5	TTTCTACATGTTCACTCGGGG	59	AGTCGACTGAGAGGGAATGGT	60	244
AP-135	16	20707	(AAAC)5	TTGAGGGTTTACACACGCTT	58	TCTTGGGCTTTGAGTTTTGTG	60	184
AP-136	16	21390	(ACAA)6	GCTGGTACTGGAGCCTCTTTC	60	TCCATTTGGTCAAGATTGGAG	59	165
AP-137	16	26877	(TTTA)5	AGCAATTACCATCACTGTCAGG	59	YGCAATTGTGCAGAGATCATT	59	206
AP-138	16	28824	(CTTT)6	AAGGTCCTAAATCACAACGGG	60	CAGAAGATCAAGTCTGTCGGC	60	250			GP	GP
AP-139	16	28853	(TTTA)6	CTTGGGTTTCTGAGGTGGATT	60	GGAACCCAAAATGCTTCAGA	60	177	CP
AP-140	16	28953	(CAAA)5	TGAGAGGCCAGAGATGTGAGT	60	TGTGACTAATGACCACCACGA	60	178			GP	GP
AP-141	17	2454	(TTGT)5	ATTGTTCAGGTGTGTTGCTCC	60	CCAAGTATGTTGGTTGTATCCTG	58	150	CP	CP
AP-142	18	354	(ATTT)5	GCCTGAGCATCGTGACTTTAC	59	TATTGCCAGCATAAAACTGGG	59	221	CP	CP
AP-79	18	1824	(TAGA)8	TTTTTCAAGGTAGAGGGCTCA	58	GGGAAGATAATATTTTGCATTTTCA	59	162
AP-143	18	2055	(TTTG)6	GGGGAAATGGAAGCCTTTTA	60	AACATACTGACAAGTTTTAGGCTCA	58	248
AP-144	18	8712	(TAGA)5	GGCACCTTGTACTGGTCTTCA	60	TTTTCCATTAGTTGCAGCAGG	60	227
AP-145	18	12572	(TTTG)6	CAGAGATTGGTTGGTTTTGGT	58	AAAAGACACCCCTTCTCCCTA	59	155
AP-146	19	12664	(TGTT)5	ACCTTGCTGATCTTCCAGCTT	60	TCTGTAAAAACTAATGGGGAAAAA	58	160
AP-147	19	14071	(AACC)5	ATTTGGCTGGTTAACTTGCAG	59	TAGCACAGTGCCGATTCTTCT	60	181
AP-148	19	14405	(AAAC)5	ATCAGGAGATACCAGGGGATG	60	ACAGATGTTGCCCATCAGACT	59	250		CP
AP-149	19	15156	(TTTG)6	GCTCTGGTTGTCTCCAATTCA	60	CTCCTGTGCCACTTTCAACTT	59	186
AP-150	20	726	(TTTG)8	TGGACATGCTACTTCAATCCA	59	TCTAACTACAAAGCTTGCCCG	59	150
AP-151	20	856	(ATAC)6	TGMGGAAAAGAAGCTGTCTCA	60	AGGAAGGCTGTGTGAACCTTT	60	195
AP-152	20	902	(TTTG)9	AAAACAGTTTGGATTCCCCC	60	TGTAGTTCCCCTTCTCACCAG	59	218
AP-153	21	611	(AATA)10	GGGAGGTGACTGATATTTTTCTACA	59	AGGTCAAACAGAGGAAAACCA	58	162				GP
AP-154	21	4350	(TAAA)6	GTAGGTCCCTTCCAACTGAGC	60	AGAAACATGGAGGGGGAGAC	60	219
AP-155	21	5570	(GTTT)5	TCTGGCTACAAGAAAAGCACTG	59	TGCACACACGGACTTCAAATA	60	225				GP
AP-156	21	7377	(CTAC)6	GATGCATACCCAAGCAAGGTA	59	TCAAAACCCRTAAGTCAGAATGTT	59	202			GP
AP-157	21	8190	(ATTT)5	TGAGTTGGAAAACTCTAGCATACA	58	TTTTCCGGCAATGCTAATATG	59	227
AP-158	21	8355	(TTAT)5	TGAATTTTGATCATTGCTGAGG	60	CACAGTTAAAGGCCAAAAGAGC	60	153		CP		GP
AP-159	21	10420	(TATT)5	CAGATGTTTCCTGCAGCTTTC	60	TATGTTCAGGCAGTGGCTTTT	59	180			GP
AP-160	21	10512	(ATAA)5	GCACCAGATAGCAACTGGAAA	60	TTTCTGCCTCACATCAGCTTT	60	233		CP	GP	GP
AP-161	21	12851	(TTTC)5	ACAATGGACTCCCAGCCTTAM	60	ACAGCAGAAGTGATCAGAGGG	59	224
AP-162	21	15826	(TGTT)5	CAGGGCTTTAGACCAATAGCA	59	CAAGWGAATGTGTGAACAAAGG	59	158
AP-163	21	17220	(GGGA)5	CAATTTGTAAGCCAGGGAACA	59	TCCTGGTCAAGGACTCAAATG	60	176			GP	GP
AP-164	21	21568	(GGCA)5	GTGACTGGCAAAACGCAG	58	CGGCACTTGTGTGTGGAC	59	163
AP-165	21	32404	(TTAT)5	GTGGCTGAGCAGCTAAACAAA	60	GAGATCCTCCCAGACAAGCTC	60	239	CP		GP	GP
AP-166	21	49070	(CATC)8	GAGTAGCTGCTGCTGATAGACG	59	TTAATTGATAAGCAGGTGGCG	60	182				GP
AP-167	21	55910	(CATC)12	TCTACATCCCCAGCATATGGA	60	TTTAAGGGAAAGGATGCAAAA	58	212
AP-168	22	144	(AAAC)5	TTGGCATAATGACAGGAACAA	59	TTTCTAAGTGTGGTGATGGGC	59	168		CP		GP
AP-169	22	13821	(TTGT)5	TGAACCATGGGCTTTTGAGTA	60	GGCACATGCTTTAGGCATCTAT	60	156		CP		GP
AP-170	23	1316	(CAAA)5	GCAAGGGCATAAGAGAGGAAC	60	ATCTGCTGCATGAAGGGTAGA	59	190	CP		GP	GP
AP-171	23	2933	(TTGT)5	CCTTGAAAATTTTTAGTCTTCCAA	58	AGCTAAAGCCATTCCAGGTTC	59	250
AP-172	23	3555	(TTGT)5	TCAAAACCAGTGAAAAGGACG	60	TCTGCAAGAAGGGTCTGTGTT	59	159	CP	CP	GP	GP
AP-173	24	3136	(TCTA)9	CAGTCTCTGAATTCCCACTGC	59	GTGGAATGGAAGAGGGAAGAG	60	232
AP-174	24	6375	(GATA)13	TTCCTATGAATTAGGAGTCCTGACA	60	AGGAAAGGAAGGAAGAAAGAGAA	59	150
AP-175	24	6596	(AGAA)21	TTCTTGCCTCTTCAACCTTCA	59	CTTCCTTCCTTCCTTCCCTTT	60	164
AP-176	24	9525	(AACC)5	TCATTTCATTCTACCACCGGA	60	CTAAGATTCCCTGGCTGGTTT	59	209
AP-177	24	13286	(AACA)7	TTCAGCAGTTCAGTCACAACCT	59	TGAATACCACTCCACAAAGCC	59	166	CP		GP	GP
AP-178	24	14094	(GTTT)5	CCTCACAAAAACAACAATTTCC	58	GAAAGGCCAAAATACTGCCTC	60	229			GP	GP
AP-179	24	19109	(AAAT)9	ACCACCACTGGGGTTTTACTT	59	CTGAGAATGGATGGGTAGCAA	60	212			GP	GP
AP-180	24	22604	(AACC)8	GGGAACATCRCTGTGGTTTTT	60	TGCTATCTCAGAGAGGAAGCG	59	166	CP	CP		GP
AP-181	24	26118	(CAAA)5	AAAGGGTTGTGATCAGCAGTG	60	TGTTTCACAAGATCAGCAGAGAA	60	177
AP-182	24	30467	(TAGA)5	TGGAACAGTTACATGAATGCG	59	CGCAAAATATGGAAAATTCAAA	59	283				GP
AP-183	25	13641	(AAAT)6	CTTGGCAGTTGCATGTTTTG	60	GGGTGTCAGTACTGGGGTTTT	60	166
AP-184	25	26795	(AAGA)5	TTTGTCCATGGGAGGGAGT	60	ACTGCAGCATTGTCTCCTGTT	59	156
AP-185	26	9157	(TGTT)5	ATTGCAAGGAACAGTCTGTCA	58	TATCTTGACCAGCACCAAAGG	60	213			GP	GP
AP-186	26	32918	(CTCC)5	GCAGGCAAGGGGAATAATCTA	60	TGACTTACTCTGCCTCTGGGA	59	156			GP	GP
AP-187	26	36766	(TTTG)5	GTGGGGTGCAGTCTTAAATGA	59	CCTGAAACAACTCAAACCTGG	59	220
AP-188	26	39070	(AAAC)5	AAAACTCCCACTGAAAAGTTAAAAA	58	GAACCCGTACCCTACCACAGT	60	185
AP-85	27	770	(ATCT)9	CAAAACAGTCACTAGTGTGCCA	60	TACGCCAATGAAAAGCACTG	60	212
AP-189	27	2968	(AGGA)5	TGCCCTGATGAGCTCAGACTA	61	ATGATGCCTGCTCTTTTCCTT	60	228
AP-190	27	13221	(TAAA)5	TTGAGCGCAGGATCATTATTT	59	CTTCACTGTGGCCTAAACCAA	60	214		CP	GP	GP
AP-191	27	14993	(TTTG)5	GGTCTTTGAAGAAAATGGATAACG	60	GGAAATTTTAGAAGACTGTATGCCA	59	183
AP-192	27	15313	(AAAC)11	AGAGCAAGAGCATGCAACTGT	60	CAGTTCAGAAGAAATCTTGGGG	60	227	CP	CP	GP	GP
AP-193	27	22026	(TGAG)7	ACACGAGATGTTTTCCAATGC	59	GAATTGTCTTGCCACGATGTT	59	154			GP	GP
AP-194	27	22952	(TTCT)5	CATTTCAGCAGTCCCCAATTA	59	AAAACCAATGTGTGTGCAGTG	59	184
AP-195	27	32730	(TTTG)5	TGTTTGTGTTAAAACTTCTGGGC	60	TTTCATGAGGAATTTCATGGC	59	224	CP	CP	GP	GP
AP-196	27	37270	(TATT)5	TGCTGAGATGTATGTGGCAGA	60	TGCAACAATAAAACCTCTGTGC	60	183			GP
AP-197	27	41612	(AAAC)5	TGAATGTTCAATCTTAATGCTCTTT	58	GCCGTTAGTGGCTAAWGAAGA	60	245
AP-198	27	42877	(ATAA)6	CTTCAGACAATGCTCTCCAGC	60	GGTTCAGCTACACAGGCTCAG	60	194			GP	GP
AP-199	27	50508	(ATCT)9	TGGTACATAAGAACCTTGCTGC	59	ATTACGCCAATGAAAAGCACT	58	150			GP	GP
AP-200	29	1026	(TGTT)5	TAGACCCAGCTTGTCTCCAAA	59	AGTAAAGGGGAGAGGAAACCC	59	210				GP
AP-87	30	55	(TATC)9	GCCTTCCCATCTGTAGAAGC	60	TTTTCCAAAGTACGCAAGCA	60	190
AP-201	30	8333	(TTTG)7	TTGATAGGCTGACAGGTTGGT	59	GACTTCTGAGCCAAGTTCAACC	60	199	CP	CP
AP-202	31	7221	(AAAC)6	GCAAACAAAAACCCAAACAAA	59	CCAACATCCAACTCTTAGTAAAACA	58	215
AP-203	31	14384	(AAAC)6	ACAAACTGGAGATGCGTTAGG	59	CAGCTAGTGGCAGCATTTTCT	59	232
AP-204	31	27590	(GAAA)5	CACCAGATCTTAGCTGGGACA	60	GGCAATCCATGTGTCAATACC	60	153			GP	GP
AP-205	31	29238	(AAAT)6	GCTGGGAAAAACTGGCTTTAG	60	CATGCTTTGACACCTTGTCTTT	59	150
AP-206	31	40004	(GAAA)5	GCAGGTCTTAGGATGGCTTTT	59	TGTCTCCTTCACAAGCCAGAT	59	236			GP	GP
AP-207	31	40039	(ATAA)5	GTGAAACCTTGCCGTCAAATA	59	TGACCCCATGACTGTCTTTTT	59	185	CP		GP
AP-208	31	40796	(AAAC)5	TTTGTAAGAGGCTTGGGTTGA	59	TGGAGTGTCAAGGAGCAGATT	59	234	CP	CP	GP	GP
AP-209	31	41605	(CAAA)5	TGCCAACATAAAGAGAGGCAG	60	ACACACCCTGCCAAACTATCA	60	158
AP-210	33	8126	(TAAA)5	CACCACAATTAAAAGTGTTGGAA	58	ATGTTGGGCAAAAATGTGTGT	60	173		CP		GP
AP-211	34	21468	(AAAC)5	TACAGGGGGCTTTCTGACTTT	60	AAAGGATTGCTGTGTTGGTTG	60	231
AP-212	34	23183	(ATTT)5	AAATAACCTCTCCCACAGTGC	58	CTCACTCCCAGGTACTCCTTG	58	152
AP-213	34	27991	(AAAC)6	CAAAATGAGGATTTCAACCCA	59	TGGAAGTGGCAGTTTCAGG	59	150
AP-214	34	34518	(AAAC)5	TGGGCTACAGTCCTGCATTAT	59	CGAAACCAAGATCTCTTTCCC	60	235
AP-215	34	34713	(AAGA)5	GAAACCATTTTTGAGGCACTG	59	GCAGAGGGGTAAAACTGGAAA	60	223
AP-216	35	1184	(TAAC)5	GCCAATCTATTTAGGGCATCC	59	AAATGGAGGCACGTAGGGTAT	59	185			GP
AP-217	36	4501	(TGGA)5	TGGTAGAACTTCACTGCRGCT	59	AGAATACTTGCCTGTCCACCC	60	229				GP
AP-218	36	8650	(AAAC)6	AAGATCACAGGATTGTGTGGC	59	AAATCAGAACTTGGCCCTTGT	59	199			GP	GP
AP-219	36	10795	(GGGA)6	AATCATCTGGATTCTTGTGCG	60	CCACCTCTGTTGACTCAAACC	59	241			GP	GP
AP-220	36	23936	(TATT)5	TGTTGAACAGTGTGACAACCTTT	59	CAAGAGGCTCAATGACTCAGG	59	156			GP	GP
AP-221	36	29365	(TTTC)6	ACCAAAAGGAAAAGTCCGACA	60	AAGTTTGCTGGAGCTTCCAAT	60	164
AP-222	36	30813	(TTCT)5	ACACATCCTCCACCTTTTCCT	59	CTGAAAATTGGAAATTCGCTG	59	175
AP-223	37	414	(TAGA)12	TCTGCAGCAAAAAGAGAAAGG	59	CGCTAATTGTTACAGTCTGGCA	60	242
AP-224	37	2416	(GTTT)5	TTCTCAGCTTTGGTCCATGAT	59	TTAGCATTGGTGGCTATGGTC	59	202			GP	GP
AP-225	37	2659	(GATA)9	GGGGAGGGAAGCTAAATACAA	59	AAACACGGCCATTTACATTCA	60	231
AP-226	37	3443	(AAAC)7	GCACACGCAGTAAACAGTGAA	59	TTCTGGGAAGTTGTTTGGTTG	59	197
AP-227	37	4569	(TTTG)7	ATGGTCGCAACAGCTTTCATA	60	GGAAAGTCATTTTGGATAAGCC	58	152
AP-228	37	6179	(ATAG)5	ACCTGCTCCATGAGTTTCAGA	59	ATGTTACACACAGTCTGGCCC	59	185
AP-229	37	6627	(TTTG)7	TTTCCCCAATCACATTAACAAA	59	GGGTCTCCCAAATGAAACAGT	60	170
AP-230	37	6930	(AAAC)5	GGTTTGTTTTCAGAGTTCCAGG	60	CCCTTGAMGTAGCCTCTTGAC	59	248
AP-231	37	6990	(TTTG)5	TTATCCCACCTTTATCTCTGGG	59	AGAAGAACAGGCAACATGTCA	58	224			GP
AP-232	37	7780	(AAAC)5	GYGCTAGTCTGCTCCCCTAGA	60	TGCTTCTAGAAACTTCAGTTGTGTC	59	211
AP-233	37	8961	(GTTT)5	CAGGGGAAAATTAGATACCCG	59	TTCCAAGAAGACTGATCACCTG	59	208
AP-19	37	14728	(AAAT)6	CCAGTGTTTGACCACCCTCT	59	TGCATTTTTCCATTCCATTTC	59	250
AP-234	37	16364	(TTTG)5	CCACAAGGGGTATCACAAYGT	60	CCAACAGTCTCTGTAGCCAGAA	59	222	CP	CP	GP	GP
AP-235	37	16388	(TAAA)5	TTCCAAACTCAACTGTTCTCTGA	59	AAGGTCATGTTGCTAGGTCTTTT	58	176
AP-236	37	16753	(AAAC)10	GTGCCTCAATCAGCTAACCAC	59	GGTCAGTAGGGCCTTTCATTC	59	200			GP	GP
AP-237	37	16883	(TAAA)6	CTACTCGATGGGTACGTTGGA	60	AATTGCAGAGGTTTGGTTTTG	59	196			GP	GP
AP-238	37	17049	(TGAA)6	GCACTTTGTGACAGGTAATGGA	60	CAACGTACCAGTGTGGAAACA	59	226			GP
AP-239	37	19050	(TCTA)10	CTCCTTCCATGCATTGTTGTC	60	TGCTTCTCTGACCACATTAATCA	59	175	CP	CP		GP
AP-240	37	19645	(ATAA)7	CTTATGAACTCAGTCCCGCAG	59	TGGAGAAAGGCAGTGAAAGAA	59	173	CP	CP
AP-241	37	20620	(CAAG)5	ACCTGGTGCAGGATCTACTGA	59	GCCAGATACAGCTCACAGGAG	60	175	CP	CP	GP	GP
AP-242	37	22906	(TTGG)5	TGGGGAAGAGGAAAAAGAGAA	60	TGTGAGGCACTGTTAACCACTC	60	185
AP-243	37	23504	(CAAA)5	TCCAACTATTTTCTGGGTTGC	59	ACTGGACTGGTGGTTAGGGTT	59	202	CP	CP	GP
AP-244	37	24067	(TTTG)5	CACAGTGTGAGGCAATATCCA	59	GTGCCTTAGCATAGCTTCCAG	59	208
AP-245	37	25928	(ATGG)10	ATCTTGGGAAGCATGTGACAG	60	AGTTCAGGGTCCTGTTTAGCC	59	156
AP-246	37	26099	(TAAA)8	TTGCCAAAGGAAAGTAATCAAAA	59	TGAAAATGAAGATGCTGTAGGC	59	240			GP	GP
AP-247	37	26762	(GTTT)6	TGGTTCACTGAATATCAACTGTGTC	60	AAGCAAAGGAGCTTCCATCTC	59	216			GP	GP
AP-248	37	26763	(AATA)5	CAACTGCTCAACAATGAGAAGAAT	59	TGGTTGCACACATGTTGAGTT	60	171
AP-249	38	626	(AAAC)5	TGCCACTCTGCTCTTCTTCTC	59	CTGGGAAGGGGGAATTATTTT	60	187			GP
AP-250	38	994	(CATC)16	TCATCATGGTGCAGGGTTTAT	60	TCTGCTGATGTGACAGAGACAA	59	182			GP
AP-251	38	1605	(CATC)48	TGTCCCTCCCTTTCTACTTAGG	58	AGATTTGGGAAGCAGTGGAAG	60	248
AP-252	38	10661	(TAAA)6	TAAGAAGTAACACTTGCCTTCTGC	59	AATATAAATAYGCTGGGTTTTGCC	60	150
AP-253	38	11066	(AGAA)5	TATCTGCCAATGATGCAAGTG	59	GGTAACTGAGGCACACCCTAA	59	238
AP-254	38	15358	(ATGT)5	CTGTGACAGCTTTTCTCTGGG	60	CCTGTTCTTTSCTGAGGGTCA	59	157	CP		GP
AP-255	38	22104	(TTGG)5	CTCCTGGATAGCTGCTGTTTG	60	TCCTGAGCAGTTAGCCTTTTG	59	237
AP-256	38	22828	(TAGA)5	TGAGTCATTTTGCAACTGGTG	59	GAATGCACGCTGAAAAGAAAG	60	238	CP	CP	GP	GP
AP-257	38	27434	(TCCA)9	TGAATTTCAATATTTGCCCGT	59	CTGGCATTCATAGGCATTCAT	59	204		CP		GP
AP-258	38	30366	(AAAC)5	CTCTGGGCAGAACACCAAATA	60	TTCTCTTCCTTTTTACAGCTTTTTC	58	170
AP-259	38	31419	(AAAC)5	GGTAATTTGGGARGTTGTGGA	60	GCTCTGTCTGTAGTACTGATGGC	58	235
AP-260	38	33223	(CAGG)5	TAACCAGCTGGCTGATTCTGT	59	CTCAATGCAGTGCAAGTTCAA	60	250			GP	GP
AP-261	38	33445	(GACT)5	CCATTCATAGAGTCAGCAGCC	59	GCCCTGTGTGATTTTTGTGTT	59	232
AP-262	38	36873	(AAAC)5	GAGACACATCTGGAAATTGGG	59	TTGCGTTTTTGGTTTGTTTTT	59	170
AP-263	38	37210	(TAAA)5	CCCCCATTCCTACAAGACATT	60	GGCCATTAGACCTGCTTGTTA	59	156	CP	CP
AP-264	38	42463	(AGAT)10	TGGGAGAGAGACAAGCAGGTA	59	GGGGAGTGTGCCTATGTGATA	59	192
AP-265	38	46159	(TTTA)5	GAAATTGGTGACTTCACAGCC	59	TTTGGGTGTTCTCTTCCCTTT	59	169
AP-266	38	51167	(AAAT)5	CAACAGTTGCAYGTATCCAGC	59	TGGCCAAAACAAAACAAAGAC	60	236				GP
AP-267	38	62863	(AAAC)5	TGTTTCCTAAAGTGGAGAGTATCAA	58	GGGTTGTTTGTTGGGTTGT	58	158
AP-268	38	65507	(AATC)7	ATGCAGAAATCCCCTCCC	59	CCTTTGAATCTCACACAAGCA	58	167
AP-269	38	69227	(ATAA)5	TCTGCATCTTAAAACAAACACACA	59	TGACACGAAATAGCCAATCTG	58	241
AP-270	38	70961	(AGGA)5	ATAAAGCATCAGGGTCCAGGT	59	CACAGCAGGAAGGTTCTCTTG	60	162			GP	GP
AP-271	38	75312	(GGAA)5	ACCAGCCTCATTGCTACAAAA	59	TAGGTAGCATTGCCTTTCCCT	60	242			GP	GP
AP-272	38	77838	(TTGT)6	GCTGTCATTTAAAAAGAGATGTGC	59	TCTGAACAAAAGGCTTAGGGA	58	181
AP-273	38	85353	(AACC)6	TGGAATTGGACATTCCAAGAA	60	AGCATTAAGATCCTATCCCTGC	58	193	CP	CP	GP
AP-274	38	86717	(AATA)8	GGGCATTGTACTGTAGTGCGT	60	TTGGATTGTGGGTGAATTTGT	60	224			GP	GP
AP-275	38	88240	(TAAA)6	CAGCACTGAAGTTCCAAGTGA	59	TGCCTCACAATAGGAATCTGG	60	166				GP
AP-276	38	89021	(CTCC)6	AGTTTCTACCCCAGTGCTCRC	60	TTTCTGCGTAGCTCCATTGAC	60	167		CP		GP
AP-277	38	111033	(GTTT)5	ACCTTTCCTTCACGTGGTCTT	60	AAATCCTGTGTGCAAGTAGACAA	58	191	CP
AP-278	38	117865	(GGAT)11	CAACACAGTTCCCACAACAGG	61	CCATCCATCCATCCATCTGT	60	150
AP-279	40	943	(TTAT)5	AGCATCAGCTTCCATTTGTTC	59	CCACCACGACAGTATGTCAGA	59	173	CP	CP	GP	GP
AP-280	40	949	(TGTT)5	GTTTGCAATGGCTCTGAACAC	60	CCAAGCCTTTGGTGTCACATA	60	181
AP-281	40	2886	(AGAT)7	TTTGCCCATCAATCATTTCAT	60	CAGTCCCAGTCTCTGTTGAGG	59	152			GP	GP
AP-282	40	8730	(AGAA)7	CAACAAAACACTCGTAAGCGG	60	GCTGATTCCATCAGAGGTTTTT	59	199
AP-283	40	12907	(TCCA)14	TTTTTAGGGGAGAGGACAGGA	60	AACATGACACAGGAAAGGTGC	60	230	CP	CP
AP-284	40	14743	(TTAT)5	TAAACTGCTGGGGGAGTCTTT	60	ATCTTGCTTGCTGCTTTTCAG	59	240			GP
AP-285	40	14890	(TGTT)5	GGCAGAGTGTTAGTGGCAGAG	60	GTTTAATTCCAGCACCCCTGT	60	237			GP	GP
AP-286	41	5512	(AAAC)5	ATGCAGCCATAGAGGAGTCAG	59	GAAACCCAAACCAAACCAAAC	60	249
AP-287	41	6189	(TTTG)5	TCCTCTTGAAAACGGACATTG	60	CATCACAAAGAAAGCTTGTGG	58	218
AP-288	41	6514	(ATGA)6	AGGGAGTGAATCAGCTGACAA	59	TTCCCGTGAAAGCTTTTTCTT	60	177	CP	CP	GP	GP
AP-289	41	9318	(AAAC)10	CGGTGGAAACTGTTTATCTGC	59	GCTTTTTGCAATATTTTCCCC	59	153
AP-290	41	10799	(AACA)6	ACAAAGAAAGCAAGCAGGACA	60	CAAGGAGAAACAAATGCAAGG	59	225
AP-291	41	11002	(TTTG)7	GCTATGTTTTACCTCAGTGTGTGA	58	ACCCAGTTTCTCACTCCTTTG	58	240			GP
AP-292	41	13267	(TTAT)6	GCTGTCCAAGCCTTACTCTCA	59	TCTCCTTTGTTTAGCAGCAACTT	59	229
AP-293	41	16387	(GTTT)6	GCCCTTACGAATTTAAGCAGC	60	ATCCGTTATTAGGCGAGTGCT	60	159	CP		GP
AP-294	41	21374	(CTTT)7	TGAAGCATTCTCTCGCAGAAC	60	ATGCATGTGCCTCTCAGAAAT	59	216
AP-295	41	28943	(TTTA)7	TGTCATCTAGGAATCAACATCCA	59	TGGTAGGTTTACAGGCAAGACA	59	242			GP	GP
AP-296	41	29955	(ATTC)5	TCTTTCTTCAGGAGCCTTTCC	59	TCCCTATCTTCTCTCATCCCA	58	179
AP-297	42	4680	(TGTC)5	AATGGGCTGTATTGCTCTGAA	59	GCTGAGTGAAGAAAGAAGGGG	60	174			GP	GP
AP-298	42	7188	(TCTA)5	TTTATTCTTCCCCTCAGCCAT	59	AGAGGGAGCTGGAAGAAACAG	60	209
AP-299	42	14461	(TTGG)5	TGTGCACACAACTGGAGTAGC	59	GCGAGCTTCTTGACAAAAGTG	60	182			GP	GP
AP-300	42	24956	(ATGG)5	TCAGCTGAATTAGTACTCCTGAAAA	58	ACAAAGAGGATGAAACCCAAA	58	157
AP-301	42	30930	(CAAA)5	GACAACTGGTTGGTCTGTGGT	59	AACTCCAAAACGTCCATGGTT	60	249			GP	GP
AP-302	42	37728	(AAAT)5	CAGTTGAGACACAGTCCAGAGG	59	TAACCCCCAATCTTTCTTGCT	59	242			GP	GP
AP-303	42	37811	(AACA)5	CGCTCAGAAATTTAGATTCTCTTTT	58	AGCATCCAGAACTACTGTGGAA	58	158
AP-304	42	40838	(ATCA)7	AAAAGAAGTTTGGCAGGCAAT	60	CTTGGTGTGGCTTGTTGAGAT	60	185	CP	CP		GP
AP-305	42	50585	(AAAG)5	GGACCTGTGAAGAAGCACTCA	60	TTAATGGGATGGAGACCACAG	59	206
AP-306	43	3383	(TTGG)5	CCGAAACACCAGAAAACATCT	59	CAATATGTCTCTCAGGCAGGC	59	150
AP-307	43	5182	(TTTG)7	AGGCAAAAATTCCCTCTGAAA	60	CTTTTGCTCAGGCAAGCTAGA	59	181	CP	CP
AP-308	43	19162	(AAAT)5	ACTGGGAAGGAGCAGAATCAT	60	TCTCCCACCAATGACAATGAG	60	187
AP-309	43	19641	(AAAC)6	CGTGGACTGAACTGAAGGAAG	59	TGGCTGAGCACTACAGGACTT	60	234
AP-90	44	116	(GATA)7	TGCATGTTGGAACATCAAAA	60	AACACACACACGTGCACTCTT	60	162
AP-57	44	342	(CAAA)6	CTGCTAGCCTTAGGCATTGG	60	CTTTTGCCTTCTGCCTTGTC	60	230
AP-310	44	2142	(TGTT)7	AAGGCTGTGACTTTTGACTTACAA	59	CAAGCCTTCAAGTTGTCCAGA	60	157
AP-311	44	2541	(ATTT)6	AGCCTTTGCACAAAGTGAAGA	60	TTTACATCCCAAGCCCAGATT	60	204	CP		GP
AP-312	44	2777	(CATC)5	ATGGATTTGAGCCTCCTCACT	60	GAAGGTGCACAGATACCACG	59	158
AP-313	44	2838	(TTTG)9	TCCTAACTCTTTCTGGTTTGCC	59	AATGGTTCAGACCTTGTGTGG	59	168			GP	GP
AP-314	44	8225	(TATT)5	TTGCTGTTATTTATTTTCAGAGGC	58	TCCATTAAAGATTGCAAAGTCG	59	225
AP-315	44	9990	(TAAA)5	AGTGGAAGCCAAATGCAAAAT	60	TACAGCCAGACCAGGCATATT	59	192				GP
AP-316	44	10449	(ATTT)5	AGCATACTGGTTCAGGGGTTT	59	TTGGGTATTTTAGGACTAGCTTCA	58	168
AP-317	44	11333	(AAAT)6	CCCTGGACAGGAACATACTGA	59	TTCCCAGGACCTGTTCTTTTT	59	186	CP	CP	GP	GP
AP-318	44	11790	(AAAC)5	TTCCAGAAAAGTCTTGACCAGAG	59	GAACCAATCTTGTTTTGTTTGTGA	60	150
AP-319	44	12701	(AATA)5	AATCTTTCTGCATTGCCACAT	59	GGCCAACCAAAAACCTATGAT	60	250			GP
AP-320	44	13981	(ATAG)6	GGGAAGGTTTGCAGTTTTGAT	60	GAGAAGTTGTGCTGTTATGCAA	58	248
AP-321	44	17005	(AAAC)8	TGTTTGTATTTAGCACTGGATGAA	58	AATAAGTGGGCAGGCAAGTTT	60	250
AP-322	44	17692	(AAAC)5	CGCCAGAAAAACAGCTTACTG	60	TTTGTGCGTGTGTGTTTGTTT	60	165
AP-323	44	19776	(ATAG)10	TGAACAATGAAACGAAATCCTG	59	ATGAAACATCTCGCAATGCTC	60	216		CP		GP
AP-324	44	20545	(TTGT)5	TTCTGAAGAGAAGAAAGATTACGTG	58	CTCAGCCCAGTGCTTTATCAG	60	220
AP-325	44	20863	(CAAA)9	TGCCAATGTTTTTGATGTTGA	59	TCTCTTCATGACTGGCAGGTT	59	158	CP	CP
AP-326	44	20946	(TTGG)5	GTCCTTGGCCTGAACCAGTAT	60	CCTGACAGACAGTAACCCCAA	60	154		CP		GP
AP-327	45	809	(TATT)5	GAGTGTCACCAAACCCAGAAA	59	TTTGCCAAAATCCTAGTCTTCA	58	151			GP	GP
AP-328	45	4319	(TTCC)12	GACCAGATGGATTGAGATAGAAGG	60	GAGAACTGATGACTGAAAACCTGA	59	150		CP
AP-329	45	5505	(TTCT)5	TTTTCACTCCAACCACAGAGG	60	TGTATTTAAATGCTGTGGGGG	59	164
AP-330	45	5596	(ACAA)6	AAATGTTGCTGTTCTGTGCTG	58	CCACAAGTATTGCGACCCTAA	60	165
AP-331	45	5767	(TATT)5	AAAACATCATTCCTCAGGTGC	59	GTCATGGAAATTGCATTTGTG	58	150
AP-332	45	6043	(ATTT)6	TGCCAGAAAAAGCAACTCATT	59	CCCCTTAATCCAATTGTTTCTG	59	249
AP-333	45	6365	(ATAA)5	ATCAGTACCACTGACCTCGGA	59	TGATCAGAAAGTAGGACCGGA	59	197		CP
AP-334	45	6667	(TTAT)10	GACTGGGTCTCCTCCTACTGC	60	GTTGGTTAAAGCCCAACCTGT	60	175
AP-335	45	7872	(AATA)7	GCATGAACGATGAAACAATCC	60	GCTGAAAATACCCTGAGCCTT	59	193	CP	CP
AP-336	45	8429	(GTTT)8	TACACCAGCAGGTTGTTAGGC	60	CAGCAATGAGTGCTTGATTTTC	59	218
AP-337	45	10751	(AAAT)5	TGCATTTTTATTTCACCTTCAAA	58	TATGGGCAGATTTTGTGGTTC	59	228
AP-338	45	11635	(AAAC)5	CTGGTGCTGAGAGGCACTTAC	60	TCGCTTAAAGCAGGCTACTCA	60	160
AP-339	45	13089	(TTTG)6	ATGACTGAGATTCGCCTAGCA	59	CTTTCTCTGATATTGCCTGCC	58	150
AP-340	45	13131	(AACA)7	TGATGGGTATACTGATGCCAGA	60	CTTGTTTCAATCTGCAGGAGG	59	161	CP	CP	GP	GP
AP-341	45	13843	(TTTG)7	TCAGGACACTGTGCATTCTTG	59	ACTAAATGCTCCTGGGGAAAA	59	155
AP-342	45	16670	(TATC)7	TGTTTGTACAGGGTATTGCAGTG	59	CTAAAAGGAACAACCCTTGCC	59	178	CP
AP-343	45	20699	(TTTA)5	TTCCCACAAGGAAACAGGAAT	60	TGTGGATATTACATCAATCAAGAGG	59	185
AP-344	45	27719	(ATAA)5	GGGCAAGAATTAAACAGTCAGG	60	TCGCACAAAAATTGTTTAGCAC	60	201		CP		GP
AP-345	45	35845	(ATTT)5	TCGGGAACCAGGATACTCATA	59	GTTGCAGCTACACCAAAGGAC	59	221
AP-346	45	36776	(TTTA)6	CCACTGCACAGAACTGCATAA	59	CCTCAGAGGGGTCAGCTAGAG	60	185	CP	CP
AP-347	45	37727	(TGTT)5	CAGTGATTCACAACAAGCCAG	59	GTTTTGCCATGCATGATTTTC	60	226	CP	CP
AP-348	45	38607	(TGTT)5	CTTACATGGGAATGCCTTCAG	59	AAAGGTGCCATGAATTTGTCA	60	157
AP-349	45	39612	(AAAC)5	GATTTTTCCCTGCTTCCTTTG	60	GTGTCATATGCAATGTGGCTG	60	178			GP
AP-350	45	40021	(ATTT)5	TGCTTCGCTCTGTATTAATTTTCA	60	GGACATGAAGGGAAAGCAAAT	60	209
AP-351	45	43201	(TTGT)6	TCTCTGTACGAAGGCAAGCAT	60	CGCCCCTTGTAGAAGAAAAGA	60	206			GP
AP-352	45	60821	(AAAC)7	ACTGCTTCTTTCTCCCTCTGG	60	AACCCCTCTTAGGGAGCTTTT	59	216
AP-353	45	61100	(AAAC)5	CGGCACGGAAGTAGGAAATAG	60	CCATTCCTGGCTGTAAGTTCC	60	170
AP-354	45	61936	(TAAA)5	TGCAAAAGGTTTCTTTGCTCT	59	YGCAACACAAAAGTATTGCTGA	59	226		CP
AP-355	45	63195	(TTGT)6	TGTGACTGCTTTTCGGTCTCT	60	CACGTAACTGCAACAGAAGCA	60	166
AP-356	45	64832	(AAAC)8	TTGAAGTCTTGCAGAAGCAAA	58	TCAGAGGTCCAAAGTAAGCGA	60	152
AP-357	45	64983	(AACC)5	GCAACAGTCACAAGGTTACTGAA	59	ATTTCCCCAGTGAAGGTTGAG	60	248
AP-358	45	65000	(TTTG)5	GACATTTGTAGAGAAAAATGCTTGT	58	CAGCAGCCTCACACAGTAACA	60	161
AP-359	45	65499	(TTTA)5	GGGGAGTGAATGGAAAGAAAG	59	TCTGCTATTCATGTTCCCACC	59	241	CP	CP
AP-360	45	71852	(TTCT)5	GCTGTTTGGCTAAGAATGCAG	60	TGTGGTGCTACAGTGGTGTGT	60	173	CP	CP	GP	GP
AP-361	45	72407	(AAGG)6	GCAACTTAGAGCCACGCTATG	60	ATTTGCTGCACACAACAATGA	60	204	CP	CP
AP-362	45	77406	(ACAA)11	GGCAGACATCATTGCACAAAT	60	GGAATTACTCTGGTTCCTGCC	59	162
AP-363	45	78397	(TTTG)6	AAGACCCCTTAAAACCTGCAA	59	TGTTCAAGTTCTGGAAACAAACA	59	225	CP	CP
AP-61	46	136	(TTTG)6	GCTCTCAGTTGAGCAAACCC	60	TTCGTGCTTCTTGCTTTCCT	60	230
AP-364	46	1272	(TATG)5	GGTCTGGTCATATTCCACTGC	59	TTAGGTCTTACTGACATTTCACTGG	58	152
AP-365	46	2911	(TCTA)8	AGCATTTGCTATGACCGTTTG	60	GTTCAGTCCTTTGAGTGGACG	59	177		CP	GP	GP
AP-366	46	6981	(AATA)5	GCAAGAGAAGGAAAAATGAAAATC	59	GCAGGAGGGAAGGAAAATAAG	59	150
AP-367	46	9356	(TTTG)6	GATGCAGGGATAAACTCCACA	59	ATTACCCAGGCACTTGCTACC	60	191	CP	CP
AP-368	47	2111	(AAAC)5	CCACAGCACTTCTTTGCTTAGT	58	AGGTTGTTTCCTTCCTGTGCT	60	162		CP
AP-369	47	2377	(TTTG)5	GGAAAGATACGTTTTGCCCTT	59	TCTCAAATATGGGTGTGTTTTCA	59	164
AP-370	47	7974	(AAAC)6	ACGGAACCTGTACTCAAAGGG	60	TGGCAACAGCACATACTACGA	60	249
AP-371	48	8495	(ATCC)5	TGATGATGAAGCCATGAAATG	59	GCAAGGACATCAGAAAATGGA	60	154	CP	CP
AP-372	48	14180	(TTTG)5	AAGCAATCCCTGCACACATAG	60	GAAACCGTAACTCCAACAGAGG	60	179
AP-373	48	15657	(AAGG)18	TGCAATCACCATACAACAACAA	59	AAAGGCCTGAAAGCTGAACTC	60	164
AP-374	48	15759	(AAAC)5	TGCCGAGCAGATTCTATCAAT	59	CCCTGAGTCACTACTGGGAAT	58	217
AP-375	48	22175	(CAAA)5	CAGATGCGCAAATGATATTGT	58	GAGCTTATTCCCTGTTTTGGG	59	176		CP
AP-376	48	24895	(ATCT)12	TTAGGCCAGAGCCCATAATTT	59	TCATTCTTCACCTGAATATTGGAC	59	151
AP-377	48	29468	(TTTG)5	CACAAGAGACTCAGACCAGGG	59	CTGTTTGATCCTCCTCTTCCC	60	151			GP	GP
AP-378	48	31650	(AATA)6	CCCTTCCAAGTGGAAAAGAGA	60	CGTAAGTGTTCTGTGCCAGGT	60	158				GP
AP-379	48	31737	(GCTC)5	ACCGTGAGGGCTCCTTTG	61	GAGGGAGAAAGAGAGAGGGG	59	150
AP-380	48	32417	(TTCT)8	CTGTCAGATTCGGGGATTTTT	60	GGCATTTAGAATTGATTGGCR	60	183
AP-381	48	35293	(TTTG)5	TGCTTGCTTTGGCAAAATTAC	60	CCAGGTACATTGAGAGAGCCTT	59	201
AP-382	49	3243	(AGAC)8	CACAGCTTCCTGGTTTGTTGT	60	GCGTTTCACTTGCTTTTCTTG	60	227				GP
AP-383	49	3720	(TTTG)6	ATGCTAAAAAGCAAGCAGATCC	59	ACCGTGGCATTCCTCCTATT	60	150
AP-384	49	5336	(AAAT)6	GAATCACTTTGTCCTCATGCC	59	GCTGCAGCTCTCTTCATCAGT	59	160	CP	CP
AP-385	50	2285	(AAAC)6	CTCCCGCAGTGATGAATTTTA	60	AGTCATGGCAGTAATTGGTGG	59	197
AP-386	50	7969	(AGTA)6	TTTTATGATRTTTTGCCGGTG	59	TGGTTTGAATAGCCTCACCAT	59	217				GP
AP-387	51	5758	(TTAT)6	CCACAACTTTGGATTGGATCA	60	AATAAGGCAGGAAGGGAAACC	60	176
AP-26	51	6430	(GATA)7	TGGGGAGCAGAGTATTTTTGTT	60	AGCCACGAAAAGTGAGCCTA	59	237			GP
AP-388	52	3665	(AAAC)5	TATGGGGTTTCAACAAAACCA	60	CTTCCATGGTGTGCAAAATCT	59	178
AP-389	53	2921	(AAAT)7	CAAAACCCACCGAGATGACTA	59	CTTCAAGTGCCCCAAAATAGC	60	243
AP-390	53	6122	(AAAC)5	TGAGCGCCATATAGTATCGGT	59	GGACTGAAATACAGACGGTGG	59	227			GP
AP-391	54	3861	(AAAC)5	GATACCTGATGCTGTCCCAGA	60	CAAATTTTCCCGTTTCAGGTC	60	175			GP	GP
AP-392	54	7316	(CAGG)5	AATGTGTGCCTACAAACCAGC	60	CTCCTAGCAGGGCCTTACACT	59	247
AP-393	54	12068	(TATT)5	GCTGTCTCAGAGGGGAGATTT	59	CTTGTAGATGGGCGTCACATT	60	194
AP-394	54	14635	(AAAC)7	ACTTTTGGAGCAATCAAACCC	60	GCTGCTTTAAAAATGCAACCA	60	190		CP		GP
AP-395	54	14887	(TTAT)5	GGCGACTAGTGAAAGCAAGTG	60	GGCATCAAAACTGAGAATGGA	60	246
AP-396	54	31886	(TATC)13	TCACTGCAGATCAATACGCTG	60	AATCAGATGCGTCTGGGTACA	60	222
AP-397	54	32040	(GATA)10	CAAGAGATGCTGAACAGAGGG	59	TACGAAGTGGTGGTGAAGACC	60	217	CP	CP		GP
AP-398	54	33067	(TTAT)5	TGAGTTGCCACCAGTATGAGA	59	TTCTCATTGACAGATGCCTGA	59	234
AP-399	54	33611	(TTAT)5	ATTAGGGGTCTCAGCAGTGGT	60	AAATGCCATGAGACATAACGC	59	208			GP	GP
AP-400	54	33886	(GTTT)10	GAAGGTTCAGAGTGCATGAGC	60	TGAGAGCAAAACACAAGGAGA	58	183
AP-401	55	671	(AAAC)5	AAAAGGAGTGTAGGGTGTTATGTG	58	AGGCTCCAAAAGTGGTTGTTT	60	199
AP-402	55	727	(AAAC)6	TTATGCTTGTCTGTGCTCGTC	59	AGGAAGTAGGAAAGAAAGTCAGGT	58	154
AP-403	55	2932	(CTTT)6	TGGAATAAGCCCACTGACTTG	60	CTGTACTCCCAGTTGAGTGCC	59	245	CP	CP	GP	GP
AP-404	56	3009	(TTGT)5	ACAAAACCAGAGGAGCCATTG	61	AATGCATTCCTGTTTGGATTG	59	156
AP-405	56	6096	(TTTG)5	AGAGCTATGTAGGGACCCTGG	59	TCTCTGGAGCCATTTTGAATTA	58	202
AP-406	57	3440	(CTTT)6	TGTGCAAGGCTGTGTTGTTTA	60	GTGAGCTGCAGAGGTTAGGTG	60	203
AP-407	57	7061	(TACC)5	CTGCAACACAGAGGCACACT	60	CAGAGGGCTGCATCCATATTA	60	162			GP	GP
AP-408	57	16926	(TTGT)6	CTGCCGCTAAGGATCATACTG	59	CACATTCAACTCTATTGTCCTGAAA	59	249
AP-409	57	20266	(TTTG)5	GCCACTGATCCTGCATATCTT	59	TCATGCATCTGTTTCTGTGGA	60	217		CP
AP-410	57	22532	(AAAC)7	ATGGGGTGACACAGGAACATA	60	GAGTTTACTTGTGCAGCTGGG	59	176	CP
AP-411	57	29375	(AAAC)5	GAAGCTGCATAGTTCACTGGC	60	GTGTCAAGGCATGTGAAACCT	60	165	CP	CP	GP	GP
AP-412	57	31350	(AATA)8	TTTCCCTGAATCAATGCAAAG	60	GCACTGGTGCTAAGACTCCTG	60	234			GP	GP
AP-413	57	34028	(TGTT)6	GGCACACATAAAACCTTTTGG	59	AAATATATGCCAAACCACAGCA	59	213	CP	CP	GP	GP
AP-414	57	37415	(CTGC)5	TCTCCCTGCAGGAAAACATC	60	CTGACAGCAAACCCAAGGTTA	60	160
AP-415	57	47970	(TTTG)5	GAAACCAGCTCAAAACTAACACA	58	ATGGCATACGTGAACAGGAAG	60	162		CP		GP
AP-416	57	48313	(TTGT)5	TTCCTCCCTCCAAATCAAACT	59	TCCCATCTGCAGTATTTCATCTT	59	226
AP-417	57	49518	(TTTG)5	GTTGGGTTTTGTTCGGTGTTT	61	GTGGGGGCAGAATTAGTAAGC	59	164		CP		GP
AP-418	57	49674	(AAAC)6	CCAAATCACCTCCCTAATGGT	60	TGCTGATATCACTGCAGCAAC	60	199			GP
AP-419	57	51507	(AAAC)5	GGGAGAAAATAGGAAGAACAGGA	59	TGAGCCTAGGAAAGGAAGAGG	59	249		CP
AP-420	57	51764	(TAAA)5	ATCCCCTGTAGGTTCCTCTCA	59	TCCAAGTCATGGAATGTCAAAG	59	194
AP-421	57	52645	(TTTG)5	AAATGGTTCTGCTGTCAATCG	60	TCCCAGGCTTGAGATAAACAA	59	228			GP	GP
AP-422	57	56365	(TTGG)5	GCTGAAGCATTARCAGTTCCC	59	AAGAAAAACAAACAAACCAAAACC	59	199	CP	CP
AP-423	57	64757	(TTTG)5	TCCGTGTATTTCATCTCAGCA	59	TACTGCCAAGAGAGGGCATAA	59	218
AP-424	57	72836	(TTTG)5	GGACAAATAGAGGGGTTTGTTTT	59	CTGTTCAAAACCCAGGTGAAA	59	223
AP-425	57	76941	(AGAT)12	CACATCCTTTCCCTCTCTTCC	60	GAAAGGAGCGTGCCTAGTTTT	59	180			GP
AP-426	57	92233	(TATT)6	GTCTGCATTTTCTGCGCTAAG	60	CTCCTGTAGATGGTCAACCCA	59	187
AP-427	57	92501	(TTTG)5	GCATAGCTGGGACAGCAATTA	60	AGTTTGCACTGTTGGCAGTTT	59	247
AP-428	58	4540	(AATG)5	GCTATTGCCAGCTCTCTTTGA	59	CATACCCAGTCCTCATGCACT	60	236
AP-429	59	5089	(ATTT)5	AGAGATGCCCACTGATGCTTA	59	CCTGAAATGATAAATGCCCAA	59	159	CP	CP	GP	GP
AP-430	59	9083	(TTTG)5	AAACCATGCTGTTGACACTCA	59	GGCAGGTAAGGTCCTTTGATT	59	183
AP-431	60	12156	(TTGA)6	CATTGATGAAATCCCACTGCT	59	TGCAATGTCTACATGCCTCAG	59	155
AP-432	60	14016	(TCCA)6	GAGACACGGGAGGAGGAATAC	59	TTCACATCAAAGCGTGACAAG	59	170
AP-433	60	17861	(AGAC)10	GCTGAGCATCAGTCACAACAA	60	AGTTAGGGTGGAGCAGAGGAG	59	158
AP-434	61	12857	(AGAT)5	CTCTCCCCAAACCAGCTAAAG	60	TTATCTGCAAAGATGCAGGCT	59	226
AP-435	62	9816	(TAAA)5	TGGWGGTAAATTCCTTTTTGG	60	AAGTTGTGGGGATTCCTGTCT	59	191	CP		GP
AP-436	62	11286	(CAAT)6	CAGGTTTGGTCCATTGAGAAT	58	GGGTTTCTRTGAAGAGAAGGAAA	59	150
AP-437	62	12653	(AACC)5	TAAGAGTAGGCTGGCCACAGA	60	TGCCTTGAGGTCATACAAACA	59	160	CP		GP
AP-438	62	17826	(GTTT)5	AATAGGCCCACTTTAGGCAAA	59	TCAGTGCTTTGCTCTGTGAGA	59	154	CP	CP	GP	GP
AP-439	62	22133	(ATAG)11	AACACTTGGTCACAGCCCTAA	59	TAACATTTGTTTGCCACTGCC	60	204
AP-440	62	22431	(TTTA)5	CTTTCAACTTCTCCTGGGGTC	60	CTGAACCAGATTGGCAGTTTC	59	198
AP-441	62	23039	(AAAT)5	TGTGTGCATTGTCAGATAACCA	60	ATTTGCTCTGGGAGATGGAAG	60	179
AP-442	62	23445	(TTTG)5	ATGTTCAGCACGGAAAAGATG	60	GCTGAGGAAGTTAATGTGTCCC	60	231			GP	GP
AP-443	62	24108	(AACC)5	CTGTGGTTTGGACTGTTGGTT	59	CAAAGGAAAAGTGGAGAAGGG	60	184	CP	CP
AP-444	62	24981	(CAAA)5	ATCCCTAGACAAACCTGGCAT	59	GAGACGAGGCTGAATGAAACA	60	217	CP		GP	GP
AP-445	62	26257	(TTTG)5	ATCCTCAGCAAGGAACTGTGA	59	TGGTAGCAGAAACTGAGTGGTC	59	196
AP-446	62	31044	(TAGA)5	CCCAAGCTAACCCTTGTGAA	60	GTGCTGGGGTCTCACCAATA	60	200
AP-447	62	40130	(AAAC)5	CCTTTCTTCTCTCCAGCCAGT	60	CAACCTGGTAGCTTTGCAGAC	59	200
AP-448	63	450	(AATA)5	ACATGACCAGAATTAAAGAATCCC	59	TGTGACTGAAATAGTCACGCAA	59	150
AP-449	63	16071	(CCAT)6	TGAAACATCCTGGCTGAAACT	59	GCAGATGGTCTGGGTAAACAC	59	234		CP		GP
AP-450	63	17461	(AAAT)6	TGAAGTCCTGCTTCTTTCATCA	59	TTGTGGGATCAGAAGTAACCG	59	198
AP-451	63	35496	(AAAC)5	GCATGCAAGTACCGAGTTTGT	60	ATATTCAGACTGCTGGCATGG	60	194
AP-452	63	36556	(TAAA)5	CCATGACCAGACAACCAGTCT	60	GCACCAGGAAATCATACAGGA	59	199	CP	CP	GP	GP
AP-453	64	305	(TTGT)5	CCATCTGAAGGGAATGCCATA	62	AACTAAGCACTGCTGAAGCAAA	59	150
AP-454	65	7214	(TTGC)5	TCTGCTCTGACCTGTCTACTGC	59	TCACGGATGGAAAAATTGAAA	60	163
AP-455	65	7522	(ATTT)6	AAGATGGAAATCCATGGAAGC	60	GAGGGGGACAGTCCTTACATC	59	181			GP	GP
AP-456	65	7600	(AATA)5	TAAAATCCCGGGAGAGACATT	59	TAGTTATGGACAAATGCCCGA	60	165
AP-457	65	16107	(TTTA)5	TCATCAGGGCTATTCCACAGT	59	TACTGCCTTCAATGGCACTTC	60	218			GP	GP
AP-458	66	8766	(GTTT)5	CATAACTGATGGGGTTCTGGA	59	AACCAGAAGCTAACCCTGCAT	60	166				GP
AP-459	66	27220	(GAAA)5	TGTCACTGGATCCATTTAGCTACT	59	AATTCATGTGGGTGTTTCCAA	60	239
AP-460	66	27259	(ATTT)5	CAACCACAACACTGCTGCTAA	59	ATGGGATATTCTGGAGGGATG	59	175	CP	CP	GP	GP
AP-461	66	36874	(AAAT)5	TGCTAAATGTGACCATAGGGG	59	TTTCTGGGCACAAACCATTAG	59	196		CP	GP	GP
AP-462	66	38278	(TCCC)7	CCTCCTGCATACAGGCTTTTT	60	AGCTGAGGCTTTTCTAGGTGG	60	174			GP	GP
AP-463	66	43993	(TTTG)5	GGGATGCTCGTTTCGACTT	60	CGGATATGCAAAGAAAACAGC	59	150
AP-464	66	46996	(AACC)5	CATCTCCTATGTGGAAAGGCA	60	GGGCAGTATCTGTCAGTCCAA	60	198
AP-465	66	48811	(AAAC)5	GGCCAGCCTTTCATAATAACC	59	GTCAGGTCACAAACCAAAAGC	59	154
AP-466	66	54317	(ATAG)7	TGCCTTTAGAAAGGGATTTGG	60	TGCACCAATGTAACCAACAGA	60	235			GP
AP-467	66	56299	(AAAC)6	AGTTGTACGCAAATGTCCACG	60	ACTCTGCCAACACAGGTATGC	60	176				GP
AP-468	66	59121	(CAAA)5	TCAAGCCAAGTTCTCACTTCC	59	GCAGCATTATGCCTTTCATGT	60	222	CP	CP	GP	GP
AP-469	66	60081	(AAAC)5	TCCCAGAAGATGCTGGATGTA	60	GCCAGGAGTCCTAAATTCTTTTT	59	248			GP	GP
AP-470	67	6778	(TTTA)5	CCGAAAACAGAACAGTAAGGG	58	TCCCTTCTGAATCCTAACACAAA	59	153
AP-471	67	13223	(AACC)6	CCACCAAACCCCTTATAGCAT	60	AAGTCAGGCACTCTTCACCAA	59	192			GP	GP
AP-472	67	23780	(GTTT)6	TTGGAAGAAATTGTGACAGCA	59	TGGACTGTTAATGTCAAAAGCA	58	151
AP-473	67	25771	(TCTG)6	GCTGGGTTTTACAAATTACGGA	60	CCCTGGACAAATCAAAGTGAA	59	189
AP-474	67	28258	(CTGA)5	ATTGGAGCACAGTACCAAGGA	59	CACTGAGCTCCCTGTTAGGAC	58	179
AP-475	67	43200	(AATA)6	AGGACCACTTACTGACCCCAC	60	TCCTGGCCTTAGCTTTGTGTA	59	158
AP-476	67	44380	(GCAC)5	CTCAGAAGCAAATGAGCAACC	60	GGGACGTGGGACAACAACT	60	160
AP-477	68	7602	(CCAT)7	TGACCATGCAGCTAAAGACAA	59	TGATTCTAAAGCAAGGTGAGGC	60	209
AP-478	68	8447	(TAAA)6	TAGCAACCTTCCTTGGAAATG	59	TCCTTSTGAAATAAAGCCATGC	60	164	CP		GP
AP-479	68	9180	(AAAC)5	CAGTGTTTGCAGGAAAAGTGA	58	TAAGTCACAACTTCCCCATGC	59	249
AP-480	68	11562	(TTGT)5	TCGCTCTGTGCTGGTTCT	58	ACTCCACTTCAACTGAAGCCA	59	196
AP-481	68	15739	(GACA)5	GGCTAGTATACTGCTGTGGWGG	60	TAGCCAACTTGAAGACTCAACAGA	60	150
AP-482	68	16474	(AATA)5	GCCCAGTAGTCAAGCATGTGT	60	GCCCAACATCAATTCAAAGAA	59	194	CP	CP	GP	GP
AP-483	68	17490	(AAAC)5	CTGTCTCCCACAACAAGAAGC	59	AACCACCATCTTTGAGGGTTT	59	184
AP-484	68	20701	(ATTT)5	CGAAATGCATTCAAACTGTCA	59	TTTTTGTTAGCTGGTGGGAGA	59	212			GP	GP
AP-485	68	21753	(CTCC)5	TGCATTTATCCCATCATTGGT	60	CTGCACAGAAGAAATGTCCGT	60	243
AP-486	68	23037	(AAAT)5	ATACGGGAATGCCTGTTTCTT	59	GCAATTCGAACTTCTGTGAGG	59	172	CP	CP
AP-487	69	1867	(AAAC)5	GGCCTCAAYATTTTGGAGAAA	60	TCCCAAAATAAAGCCAAAGAAA	59	177
AP-488	69	2349	(TATT)5	CTCCTACAGGCTCATGCAAAG	60	TCTTGGAATTCACTGATGTCTGA	59	227
AP-489	69	2740	(TTCT)6	GCTGAGATAGCTGGTTTTGGA	59	TGACTTCCTGCCAATTGACTC	60	168
AP-490	69	2937	(AAAT)5	GACCCAAAATGCTCTTTCTCC	60	CCCAGGGGAAATATGTTTAGTC	58	231			GP
AP-491	69	3491	(ACAA)5	GCCTTGGAGTGACAAAATGAA	60	TCATCTCTGTCTGCCTGTTATATCT	58	173			GP	GP
AP-492	69	4805	(AAAC)5	AGCTTTGACGTGTTGCAAGTT	59	TGTTTTGGTTTGTTGTGGGTT	60	157
AP-493	69	5005	(TTTG)5	CATAATTTTGGKGGAGTTGGG	60	AGCACAAAACCAGAGTTTCCA	59	150
AP-494	69	6162	(TTTG)5	GCACGYGTAAATACGCTTTGT	59	TGTTTCCAAATATGGGCTGTT	59	217
AP-495	69	6425	(AAAC)5	TGCTATGCAGCTGACAACAAG	60	TGGAGGTATTTTATGAACTGTGAAA	59	180
AP-496	69	10447	(AAAT)5	GCAGCATAGAAGTGGAGAGGA	59	CTTTCCCTAACAGATTATTGGTTTT	58	186	CP
AP-497	69	11582	(ATTT)5	AGCCAGATTGGTGGTTGTATG	59	AGTTGCCAGTTCTGTCAGCAG	60	204
AP-498	71	299	(GTAG)6	GTTCAGTGTTTGTGGGGAAGA	59	AGGGGAAGATGAGGAAGATGA	60	150
AP-499	71	10418	(GAAT)5	GTCATTAACCCGTCCATACCC	60	TGTTACTGAGCCCATGGAAAC	59	197		CP
AP-500	71	13847	(TGAT)5	GATGCAGGTGCTTGTTAGAGC	60	CAAATGTGTGGCAACTTAGGG	60	187
AP-501	71	15724	(TATC)6	TCAAAGGTGCATAGGCAATTC	60	TGGCTGATTTCACACATGTATTC	59	180			GP
AP-502	71	20083	(AACC)5	GGCTCTTCGAGCTTATGTCAA	59	AAGCCTTTTTCAAAATCCCAA	59	222	CP	CP
AP-503	71	37172	(CTAT)7	CTTTTCAGCAATGATACCCCA	59	GGACAATGGTAAAGGCACAGA	59	220
AP-504	71	50165	(TTAT)5	CCCTCAGATTACTGCTTGGAA	59	AAGTCATGAAAAGCTTGGCTTC	59	220			GP	GP
AP-505	72	669	(AAAC)5	TTCCCAACTGAAATGAAAGGT	58	CTTGCAGTTCCCCTTAGATTG	58	150
AP-506	73	1883	(AAGT)6	TCAGTGTCCTTGTGCTGACAC	59	TTGCCGTTCGATGTTACTTCT	59	232	CP	CP
AP-507	73	4086	(AATA)5	TTTCCCTGCAACTTTCACATC	60	GGCAGTAGAAGGCACATTTTG	59	236			GP
AP-508	74	2331	(TTGT)6	GGTAAAACAGGGCCTAGTGCT	59	GTGAAGTCCATAAAAATGTCCCT	58	193
AP-509	74	9611	(TCCA)12	AGCTGTCCCAGAATCTCACAA	59	AAGTAGATGGATGGGCATGTG	59	242	CP
AP-510	74	9680	(TTAT)7	TGCTGATTTTTAGTTCCGTGG	60	CTGGAGGCTTTCTGCTGC	59	169
AP-511	74	12853	(TTTG)9	TGAAACCTGAGAAATGGGAAA	59	TAGAAAATCATCCTCCCCTGG	60	157
AP-512	74	18783	(TTTG)7	GGTGGATCTGACCTTTCCTTC	59	GGTCCAGGTTGTCTCAGGATT	60	188	CP	CP
AP-513	74	19297	(AAAT)6	TGTCAAGAAATTAGCTGTAAGACCA	59	TGTGGCTTTTATTTTGTTAGAATGA	59	209
AP-514	74	19413	(TATC)13	TCAGCAAAGGCCTGAAAAGTA	60	TCAGCTTCTTCAGTTTGCATGT	60	223			GP	GP
AP-515	75	853	(TTGC)5	TGACAGCTGGAGTATGCAGAA	59	TCAATCTCATGCCACAAATCA	60	197			GP	GP
AP-516	75	11213	(TTTG)5	GGGGAAACTCAAAAGGAGTTG	59	CGGACAAACTGATAGCCATGT	60	195
AP-517	75	19036	(AACC)5	TTTTGCCTGACAATCTTCCAG	60	CTGTAGCCAGATGGGTTGGTA	60	218
AP-518	76	3459	(AAAC)6	CAGGTTTGCTACCAGGACGTA	60	AATTACAAAAGAGGWTGGGGG	60	192
AP-519	76	5559	(AAAC)5	TCTCAAAAGTGTAAACACCCCC	60	CTTTTTCCGAGTGCATGAGAC	59	234
AP-520	76	6011	(AAAC)10	GGCACACATAACTGGGAAAGA	59	TGAGAGGGGTCACAAGTCTGT	59	219			GP	GP
AP-521	76	6683	(CTAC)6	ATGCAGTGGATGGAAAAGACA	60	CTCACTGCTGCATACTTGGGT	60	216
AP-522	76	7460	(GGGA)5	GCTTACTAGGTTGGTCAGCCC	60	CAGGCTGCAAATAAGGAACAG	59	178	CP	CP
AP-523	76	12494	(AAAT)5	TTTGTGCCAAATGATGTTTTT	58	CATAAACCACTTCAATCCCGA	59	178
AP-524	76	12720	(TTTA)7	TGTGACTATCTRCTGGGGCTC	59	CCCTCCAGCAAAGGTTACTCT	59	219
AP-525	76	12986	(TAAA)5	CAGCTCAGCTCAGGAACCATA	60	GCAGCATTTGCAGTTGTGTT	59	151
AP-526	77	3780	(TAAA)5	TGTGTAACAGCAAAAGTGCCA	60	TACTGTACCAAGCATCTGCGA	59	191		CP
AP-527	77	9248	(GTTT)5	GGCATGCATGAAATAAATCCA	60	AATAGCTCCAGACGGGGATTA	59	168	CP	CP	GP	GP
AP-528	77	21142	(TTCC)5	AGGACTTGGAGTTTTGCCATT	59	TGTGCCAGTGAGAATTCGG	60	188			GP
AP-529	77	21675	(TGTT)5	TGAACAAATGATTGACCTTTTACG	60	GCCATCATTTAAGCAGTAGCA	58	169
AP-530	77	25260	(CAAG)6	CTGAATTTGAAAGAAAGAAGGCA	59	CAGCATCTCTGCCCCCAG	62	152
AP-531	77	28138	(GTTT)5	CTGATACACCCCTTGTTGGAA	59	TTTGCACAGGCTACATTTGAA	59	182
AP-532	77	29801	(AAAC)7	AGATTGAGATCCCGGAAATGT	59	CCCTTTGAGGAAAGGAAAGG	60	160
AP-533	77	30063	(AAAC)5	TCCATTGTTTTGCTGTTTCAA	59	TGCACAGGATAAAGCCATCAT	60	170
AP-534	77	30246	(TAAA)5	CAGGACATTATGTGCACTGCC	61	GCTTGTCAGGTATTCTTCAATGC	60	160			GP
AP-535	77	35216	(AAAT)5	GTAGGAAGGGGAACAAACTGC	59	ACGGCATACACCAGAAACAAA	60	197			GP
AP-536	77	35847	(TCCT)11	TGAAAAGATTAGCTGTGAATCCTG	59	AGCACTGCAGTCAACAAGACA	59	155				GP
AP-537	78	72	(AAAT)5	GTCACAAGCTGAAAATCAGGG	59	ATTCCCTCTTAAAGCAGGCTC	58	211
AP-538	78	1542	(AAAC)5	TCAATTTAGGGCTTCCAACCT	59	AAACTGGAACAGAGTGCAGGA	59	162
AP-539	78	5558	(ATGA)11	AAGCTTTGTCTGATGCTGTGC	60	TACCAAGCTACGCTACCACTG	58	150
AP-540	78	10192	(GGAA)16	ATGAAAATGGGACCAGGAAAG	60	ATCRGCAGATGCTGAGAAAAA	59	195
AP-541	78	11409	(GTTT)5	ACGGAGTGTATCCTGTGCRTC	60	AAACAAACCACACCACCCC	60	159
AP-542	78	13767	(ATTT)5	TGACAGGGAGACAAAATCAGG	60	RTGCATCAGGAAAGTGACACA	59	233
AP-543	78	15799	(CAAC)5	TTCTGGAGCCAGGAGAATATC	58	TTATGGAAAAGATGGCACTGG	59	186				GP
AP-544	78	17371	(ATGT)5	TACGCTCTTTCTCAGGACGTG	60	CAAAAAGCAGAGACAGACCCA	60	174
AP-545	78	18237	(TATT)8	CAGATTACCTGCAGCTCTAAACA	58	TTTAGCCCTCTCAGCAGAAAT	58	214
AP-546	78	26276	(AATA)7	TCCTGATTTAAAATGGAGACTCAG	58	AGACAATTCATCTGGTGTGGG	59	161		CP		GP
AP-547	78	35369	(GTTT)5	AACAATTTGATGGTTTTGTTGG	58	GATTTTCAGGAAGCAGTGTGC	59	150
AP-548	79	66	(TGTT)5	GCCCAAACTGGCTTATAAGATTT	59	AAACAGTGGGGAGAAAGGAAA	59	174				GP
AP-549	79	4014	(TTTC)5	TGGTTGTGAACTTCCAAGATG	58	ACCCATCCATGCTACTTTTCA	59	247
AP-550	79	5338	(AGAT)10	GATCACCCCTTTGAATTAGCC	59	TTCCCATTCCATTCTTTCTTTC	59	195
AP-551	79	5474	(GTTT)5	TTCCTCTGAGTTTGGATGCAC	60	TTCCTTCATGCTTGGACTCAT	59	226			GP	GP
AP-552	79	5755	(TTTG)5	GCATCTTCCCAGTGTGTTTGT	60	AGGCATGAATTATACCCCCAG	60	187	CP	CP	GP
AP-553	79	24542	(GCAG)5	ACCTGCTTAGAAATGCTGGCT	60	ATCCCAGTGTGGTGTTATGCT	59	228
AP-554	79	29091	(ATTT)5	GTCTCTCTTGGCTTCGGTTCT	60	GCAGAAACTCACGACAGTCAA	59	174
AP-555	82	606	(CCAA)5	AATGGGGATAGCAACAAAACC	60	AGCTCTGAATGATGCTCCACT	59	183
AP-556	83	505	(AGAT)12	CTGATTCCCCAGACATGCTTA	60	TGTTTTCTGTCTGAAGGGTCC	59	166
AP-557	83	2375	(AGAT)6	AGGTGAAATTGAGCTGGTGA	58	TGCTGTAACCACATGCTGAAG	59	161
AP-558	83	5788	(TTGT)5	GATCCCTACAACAGCGATTCA	60	AGCTGCTTCCTTTTGATTGGT	60	209			GP	GP
AP-559	83	5808	(AAAC)9	GGCTTCACCACATCTTTACCA	59	GGTCTGAAAAAGACCTGCACA	60	206			GP
AP-560	83	6082	(CAAA)5	CCCATTGGCTTCTGCTATGTA	60	TGGCATCACATYTCCAAGAAT	59	168
AP-561	83	7937	(TTTA)5	CTCTTTCGTGCTTCACCCAG	60	TTCTGGCCACATATTAGCAGG	60	157
AP-562	83	10827	(TTAT)5	TCTGTCAGACATGAGGGAAGC	60	GTTCCCATGCTACGTGAAACA	60	181
AP-563	83	11363	(TTTA)5	TGTTTAACCATGTGGAATGGG	60	TTGTAACCAACAGGAAAATTGC	59	157
AP-564	83	13504	(TTTG)6	CAGCCTGATTTCTAAAGCCCT	59	CACATCATCACCCACTGATTG	59	151
AP-565	83	14391	(GTTT)5	TTGGATGGGTTTCTTTTTGTG	59	TTAGTCCTCCTGAAGCAGTGG	59	153
AP-566	83	18764	(ATAC)6	AACAGAGGACAGCAGGTCAGA	60	CGTGCACTGCAAACAGATACT	59	176
AP-567	84	8297	(AAAT)6	AGCTTTTTGCAAGGAAGTCTG	58	TCTGATTAGCACCCAGCAGAT	59	213				GP
AP-568	84	13707	(CAAA)5	GAGGTTTGTGTGTTTGGTTTTT	58	AAGACTCCCAGGAATTGGAAA	59	178
AP-569	84	16634	(TTTG)7	TATTTGGGGGAAAGAGGATTG	60	TGTGGGAGTTTCCAAAATCAG	59	203			GP
AP-570	84	18232	(TTTG)5	GCTTCGAAAAATAAAACCCCA	60	CAGATGCAGACAGGCTGAAAT	60	207				GP
AP-571	85	3370	(AAAC)5	GCAAGAACATCACAAAATGGC	60	AGGGCCGTACCTATGCTATTG	60	192
AP-572	85	7862	(TTTG)5	CTGTGACCCAGTCCAAAATTC	59	ACAGGTATCAAGCCACTGACC	59	162	CP		GP
AP-573	85	9131	(AACA)5	AGGATGAGTCCTTTGCACTGA	59	CAGGTTGCTCAGAGTGCCTAT	59	176	CP	CP
AP-574	85	10751	(TTTG)5	TCTTATTTGTGGCACCTCGAC	60	TCTTCACCTCCCCAGACCTAT	59	152
AP-575	85	11322	(TTTA)5	TCTTTTCCCCTAAACTTAACCAGA	59	TTGCTGCCTTTAGTCAGTTAAAA	58	205
AP-576	85	13101	(TTGC)5	GAAGTACTTGTGCGAGGAGGA	59	GCTGTCTCACGCAAAACAAGT	60	167
AP-577	85	15853	(TAAA)5	TTGAAATGTTCCCTTCATATCTCA	59	ATTCTTTCTTTCCCAGCCACA	60	217
AP-578	85	28043	(TTTG)5	CACAGTCACCTGTGGGTTTTT	59	AGTTTTGCCTCCTCACCTTTG	60	196				GP
AP-579	86	4145	(TATT)5	CTGAACTTGCAGTGAGGGAAG	60	TGCCACACTTTCCTTCTGTCT	59	222				GP
AP-580	86	8989	(TTTG)5	ATTGTCCTGCTGATTCTGTGC	60	GGAGTCTTCTTGCAYGGTTCT	59	240			GP
AP-581	86	9275	(AAAC)5	AGTTCCCAGGAAAGACCAAAA	59	AGAGGCAAGGTGGCTCTAAAC	59	200
AP-582	86	15928	(AAAC)5	CTGTGGAGCTTCTCTGTGGAC	60	CAACGTTTCCAAAAGGCATAA	59	232
AP-583	87	681	(ATTT)5	AAGCACCCAGGTATTTAGGGA	59	TTCAAGCAGACCAATGCTTTT	59	162	CP		GP
AP-584	87	17621	(AAAC)5	GCAGTCTTTCGGTATTCCCAT	60	GATCAGCATCTCACCCTACCA	60	233			GP	GP
AP-585	88	3639	(AAAC)6	GCTCAACTCTTCATTGTGCAG	58	TTTGTCTGACATTTCTTGCACTT	58	163
AP-586	88	7413	(AATC)6	TCATTTCCTCAGCAGTCAGGT	59	TGCCATGAAGGCTTAAGACAG	60	165
AP-587	88	12100	(TTGT)5	GTTCATCAAACCTGAGGATTTCTRT	60	AATGAAGCTGTGCCTCGTGT	60	150
AP-588	88	16871	(AAAC)5	CTGTCCCACAGGTAAAATCCA	59	CATGCAGAGGCTATCAGGAAG	59	170			GP
AP-589	88	17022	(AAAC)6	ATTGCCAGTGATCCTGAATTG	59	TTCAGCATAAGCTCAAGCCTC	59	215		CP	GP
AP-590	88	17678	(CCTC)5	TGTCACTGGCAATACATACTTCTTT	59	AGATGGCAGGTTCACCGT	59	150
AP-591	88	17799	(AAAC)5	TGACAGCAAATACAGGCAATTT	59	AAAGTATGCTGGCAGTCTGGA	59	250
AP-592	89	3481	(TGGA)8	ACTGTGATGGATGGATGGATG	60	GCAGTTCTCTCCACCAATCTG	59	166
AP-593	90	4777	(ACAA)5	AGGCTTCACATGATAGCGAGA	59	GGCAAAGGAAAATAGGGAACA	60	244				GP
AP-594	91	10067	(AACA)5	ATATCCACCCATCACTGGTCA	60	TCGTCTTTTGCACTTAGGTGTT	58	156
AP-595	91	10489	(TCTG)5	GGCAGCAAATACAATGGAGAA	60	CCCAGTCTTTTCCTATGAGGC	60	230			GP	GP
AP-596	92	1224	(AAAG)5	ATTAACGTTCAGCCCTGGATT	59	GTGCCTAATCTGCAAAGCAAG	60	235		CP		GP
AP-597	92	16290	(AGCA)5	ATACCTGTGCTCATCTGTGGG	60	AATGAGGTAGCACCCTGGACT	60	227	CP	CP	GP	GP
AP-598	93	7483	(CAAA)5	TCAACATCAGGGCTTTTATGG	59	GTTGGCCTACTTCTGGGAAAC	59	166
AP-599	94	12155	(TTTG)5	ACAAAAACACGTTTCACTGGG	59	AAGCAGAGGCCTGAATTCTTC	59	185			GP	GP
AP-600	94	13510	(TTGT)5	ACCTGGACGATAAGCTGACAC	59	AAACGGTGTTTTTCACTGCAC	60	181
AP-601	94	13609	(TTCT)7	CTTCTCCCCTCTTTCTCTCCC	60	TGAGTTCATTCATCACATGGC	59	152	CP	CP
AP-602	95	1645	(TTTG)5	CAGAATCTGAAGTCCTGATACAAAA	58	GCAAAGGATTAGGTTATCACAATG	58	284			GP
AP-603	95	7898	(AAAC)5	GAGGTCAGTCTTTGGGGGTAG	59	AAAAATGTTTTCCAAATCAAGACTC	59	150
AP-604	96	6974	(TAAA)5	TAATGATGTCACCCAGTCCCT	59	TATTTGGAGGAAAAGCAGTGG	59	152
AP-605	96	13886	(GAAG)6	GTCTGGGATTTTCTGTAGAGAGC	58	GACCCTTAAAAGATCAGGCAAA	59	151
AP-606	97	1539	(AACA)5	TTTGGATACAGCAGATTGATGG	59	TCTGGAAAGGTTCCAAGTACC	58	186
AP-607	98	7570	(AAAC)5	AAAGGCATTAGAGCAGTCCAA	58	GGACTGGACATCATTTGGTTG	60	189
AP-608	98	10520	(AACT)5	ATGGCCCAATAATGGAATAGC	60	CAAAGCTGGCCACTGTAAAAG	59	218				GP
AP-609	98	10990	(AAAC)5	TGCTTACATCCCTTTATGCAA	58	TCTTGATCAAAAATCTGTGCCT	58	198
AP-610	98	13581	(GATG)7	ACTTCCCCTCAACTGAAAAGG	59	TGTTAGCCAAGAGTAACCCCC	60	155			GP
AP-611	98	13696	(ACAA)5	TTCTTCTGTGCCTCTGGAAAA	59	AACTTTTCAGTTTGTGAAGAATGC	58	234
AP-612	98	13815	(AAAC)5	TCCCTGCTTAAACTGTGCTGT	59	TTTCTTACGCTCCTCCTTTCC	59	163
AP-613	98	14177	(TTGT)5	GGGTTTGTTTGTTTGTTTGCT	59	GCAGTCAGGAGTGAGAGGATG	60	238
AP-614	98	14369	(TTGT)5	GAATCCTTACTGGGCTTCACC	59	AGAATTCCGAACACACAGGAG	59	177		CP	GP
AP-615	98	16715	(AAAC)5	CTTTTGGGCTCACCATGTAAA	59	TGGAAAGGATTTAGTGGGGTT	59	206	CP	CP
AP-616	98	16805	(TTTA)5	GCAAAGCTMCTTTTCTTTGCTT	59	TGGCTCTGATTGTCCCATATC	59	169			GP	GP
AP-617	98	23099	(CAAA)5	TGATGCAGGACAGACAAGATG	59	TTGAGCTAATTCAGGAGCAGG	59	165	CP	CP	GP	GP
AP-618	100	7423	(TTGT)6	TTTCAGAAACTGCCTTTGTTG	58	CCTGCAACTTTATCTCCTGACA	59	182
AP-619	100	22333	(ACAA)5	TTCCGGTATCAGATAATTCTACACA	58	TGCTATTCAGGGGAGAAGTGA	59	174
AP-620	100	25482	(TTGG)7	TGTCAGTTGTTTGGGATGACA	59	CAAAACAGGTGCCATGGTTAT	59	241	CP	CP	GP	GP
AP-621	100	26906	(CATC)5	ATTCCTTACTTTTGCTGGCAC	58	CCTGCTCTCATCTGGATGAACT	60	225
AP-622	101	351	(GATA)11	CAGCAATCTATTTCATCCACCA	59	GAAGCATTACTCCTTTGGAACAA	59	225
AP-623	101	2710	(TTTG)6	TTCCTGAGACATCAAAGGCAT	59	AACACTACCTGTGCTCCCGAT	60	153
AP-624	101	10441	(TTTC)5	TTGATTGTAATGGGAGGGTTTT	59	GAATTTTGCGCAAGAAACCTA	59	175
AP-625	101	14975	(ATAA)6	GCCATTCACTACTCCTGCTGT	59	CGGCTCTCTTAGGACAGTCTTG	60	156
AP-626	101	15118	(TTAT)5	AGCCACAGATATATAGGTTTTAGGG	58	TTCATCCAGGAAGTGTTTTCAA	59	209
AP-627	101	19981	(TTGT)5	TCCCTGAACATAAACACTTTCTGA	60	AAAAAGAAGGACCACGTCATGT	59	235	CP	CP
AP-628	101	21420	(TGTT)5	TCAGACGAAAATGTGTTGGTTC	60	TTTGGATGCTACACAATGCAG	59	186
AP-629	101	21941	(AAGA)5	AATAAGGGAAAGGACAGTGGC	59	AAGTGCCTCCTTCTTGCCTAC	59	167	CP	CP		GP
AP-630	101	25095	(TTGT)5	CCCTTCTGGCAAGGTGTAAAT	60	CAGATACCTTGCTGCACTGAA	59	170
AP-631	101	27379	(AAAC)5	CATTCAAATTTGCCTATTCGG	59	GGAACGTACATGTCACAGGCT	60	168
AP-632	101	29460	(TCAA)6	AAATGCTTGCCAGTCACTGAT	59	GCCACCTCTGTTGTGAGATTG	60	213		CP	GP	GP
AP-633	101	40238	(GCAG)5	TGAGCTCTGATCTGACATTTGTG	60	TTTGATGCTCTTAATGCCAGC	60	228				GP
AP-634	103	778	(AAAC)5	AGTGGTGGTCCCAGAGTTTCT	60	TCAGAGCCCTACACTACCCCT	60	220			GP	GP
AP-635	103	1155	(TTTA)7	TCCTGCTTTACCCRTTCACTC	59	GCCCCTGGCTAACTGTAAAAC	60	229
AP-636	103	3675	(GTTT)6	AAAAATTATTTGGCTTTTACATTGG	58	CTCCGCAGATTTTGTCTCTTG	60	210
AP-637	103	4340	(TGAA)5	TGTTAGACAGCTGTTCCCCAC	60	AAGCCTCCCTCGACACTTAAA	60	186
AP-638	103	16513	(AAAT)5	TTGATGGACACATACAGGCAA	59	ATTTGATGGATTTGTTTGGCA	60	229	CP	CP
AP-639	103	27908	(GTTT)5	CAGCTGTTTTACCGTGAAAGG	59	TATCCGGCTGTTGTCCATTAG	59	162				GP
AP-640	103	28344	(TGTT)6	CATACATGGTGGAGAAAAGAAGG	59	TTCCTGACATAGAACTTTTAATGGG	59	150
AP-641	103	32724	(AATA)5	TGGTAATWCTACAGCAACTTTGG	58	TTCACAGAAAGCACACAATGC	59	185
AP-642	103	32759	(AAGA)6	TTACCAGGGTGATTTGTCTTGA	59	TTACACCAGTGGACTGATAATGC	59	150
AP-643	104	2459	(TTTA)7	AAAGTCTGCACTTTGTTGCRC	59	AGGGACTGAACATGACACTGG	60	160
AP-644	105	5277	(ATAA)5	ATACCCCAAATGCTGGTTCTC	60	TTGCCTTCTGTAACACACCAA	59	222
AP-645	105	6792	(TGCT)5	AACACAGCAAAGATGGGTGAC	60	TAGATGGGGATGCTGTCAATC	59	236
AP-646	105	8173	(TTTG)5	TTTTGTTTGGGTTTTGTTTGG	59	TAGAAAAACTGCAAAAGGGGG	60	156			GP	GP
AP-647	105	9026	(AAAG)5	CTGAACAAAACATTTCAGGGG	59	TTTAACAGAAATGCCGGTAGG	59	202
AP-648	105	9034	(AAAT)5	TTCCTGTAATGGTCAGGCATC	59	TTGATAAATTTTACGGCTCTTGAA	59	243	CP	CP
AP-649	105	9818	(GAGG)5	TCAGAGAAGCAGAAGAGAGCG	60	TTGCAGGGGGTTATAGCTTTT	59	183	CP	CP		GP
AP-650	105	10074	(AGAT)5	TGGAGTACTTTTTCCTCACAAACT	58	TGGCACAAAGATACAAATGGA	59	245
AP-651	105	12226	(AAAC)5	TCAGGATAGGATTCACAGGACA	59	AGTCCTCTTTTCTTACTATTGGCAG	58	217
AP-652	106	4435	(CATC)5	GAAGGAGGAGTTTGCTTTCAA	58	TGGGGTTAAACCACGACAGTA	60	152				GP
AP-653	106	6347	(TTTA)8	AATGTCCTGAACACTCCTGCT	58	GAACTTTGAAATGCAGGTGGA	60	209	CP	CP		GP
AP-654	108	1564	(AAAC)5	TGCTTCCTCACAGTCACAAGA	59	CAGACTGAAAGTGGTCTTGCC	59	234			GP	GP
AP-655	108	10694	(AAAC)5	ATCTGTGTCGTCCTGCTCTGT	59	GATCTACATTCCTTGGACGCA	60	230			GP
AP-656	108	13380	(CCAT)7	TTCAAGCCATCAGTTACCACC	59	CACCAACCTGATTGCCTTTTA	59	220
AP-657	108	20293	(TTTG)5	TGCCAAGTTCCCAAGTTACAG	60	TGGCATTGCTTTAACACCTTC	60	246	CP	CP
AP-658	108	20329	(CTTC)5	GCATATACAGAGCTGAGGGCA	60	GCTGACAAAGCCATTTCAAAG	59	155
AP-659	108	24024	(TTTG)5	AAATGGTACCTCATAGGAGCAAG	58	CCTGTTTTGAACATTTGGTGC	60	154
AP-660	108	25417	(AAAC)5	TGTTTGGGATCAAGAGAATGC	60	GCACTTTTCCAGACTAACTGCC	60	190
AP-661	108	29931	(AACT)5	GCTCACTGTAGACCAACAGCA	59	AGGGCGTTATTCCTTCCTACA	59	248	CP	CP	GP	GP
AP-3	108	30780	(ATAA)7	AAGCAGGGAAACCATACAAAGA	60	GGTCTGAGTAAGGCTCTTCAGG	59	167	CP	CP	GP	GP
AP-662	108	32680	(AAAC)5	TATTCTGCAGGTGAAGCAAGG	60	CTTCAGGCAGAATTCAACTGC	60	163				GP
AP-663	108	33387	(TTAG)5	GAGCCATTAGCAGTGGAGAAA	59	ATCGTAGCCCCAGATTTGTTT	59	154		CP
AP-664	108	40053	(ATTT)5	TCAGTCCCTGGAGAACAAATG	60	CCAAAGTCTTCAGCAAACTGC	60	234			GP	GP
AP-665	108	40146	(CTTG)6	TGCTGCTTTTCGATTTTCTTG	60	ACAAGCTAGAGCAACACCTGG	59	150
AP-666	108	40694	(AGGA)5	TTCATGTTACTGGAGATGGGC	59	ACAAGCACCTTTGAGGATTCA	59	200	CP	CP	GP	GP
AP-667	108	46265	(AATA)6	AGCCGGTTTTGTAACCACTTT	59	AAATAATGGGGTGGGAGTGAC	59	217	CP	CP	GP	GP
AP-668	108	48709	(CAAA)5	AGCACCCCACAAAAGCAGT	60	TAGGCTTCTCTGTCCTTGGGT	60	164
AP-669	110	3935	(GTTT)5	ACAGAAATCCATGCACCTGTC	59	GCAGTGTTCAAGAAAATACAAATCA	59	180
AP-670	110	5055	(ACAA)6	ATGCAAGTAATGAAAGGCAGC	59	ATGAATCGCCATGAAGTAACG	59	197	CP
AP-671	110	5598	(CAAA)5	TCAAACTCAAGATGGCCAAAC	60	ATTTTCATCCTTTTGGGTTGC	60	183			GP	GP
AP-672	111	3842	(GTTT)5	GCTTGCCTTCCTCACTGGTAT	60	TTAAGCAAAAGTACCCAGAGCA	59	224
AP-673	111	6959	(TGTA)5	CTAGAGCTGTGCTGGACCTGT	59	GCAGCTTCATCTTTCAGCAAC	60	162
AP-674	111	11665	(TTTG)5	CTTTGGTGGAATTGCTCACAT	59	TGTTGGATAAAAGGCAACCAG	59	236			GP	GP
AP-675	111	14151	(AAAC)6	TGAACTGAATGCTCTTGGGAC	60	GATCTGTGAAGGATGCCAAAA	60	224			GP
AP-676	111	17448	(AAAC)6	TTATGCCATGGATCAATCTCC	59	CTAAGGGTTGAGTTGTGGGGT	60	161	CP	CP
AP-677	111	18390	(GTTT)5	AACGAAAATTCAAAGCCCACT	59	TATCTGGGAGCCATGAATCTG	60	152			GP	GP
AP-678	111	18522	(TGTT)7	TATAATGTGCTGGGGGTATGG	59	GATCAAGAATTGCAGAAGCCA	60	227
AP-679	111	18930	(TTTG)6	TTTTAAAGGACCTGAAATGCAGA	60	GACACAAATTGGATGCCTGTT	59	166	CP	CP	GP	GP
AP-680	111	19248	(GTTT)5	GCATACCATCAGGATAGGTTTTT	58	GGGTAGAACAGCGTTAGCCTT	59	234
AP-681	111	20814	(TAAA)5	CAGGTTGATCAGGTTATTCTTCAA	59	TTGCACTTTAGGCAGTTTACAAG	58	233
AP-682	111	21331	(TTTG)7	TGCACTGCATCTGAAAGATTG	60	TCTCAATGAAAGACTAGCAGGAA	58	249
AP-683	111	21614	(TTTG)5	WCACATTATCACCCAGGAGGT	59	GGGTATCTAAAAAGCCCCACA	60	203
AP-684	111	24647	(TAAA)5	GCATTCTTACTCTGTCTCTTCCAG	58	TCTAATCCTGCCCTGAAAAGC	60	206
AP-685	111	25251	(AAAC)6	TTGGGATTTATCCAAATTGCC	60	CCTGTTTCAGACCATTGTCCA	60	209			GP	GP
AP-686	113	931	(AAAC)6	TTCTGTGACTGGCTTGAGGTT	59	GGTAACCTTGAGAAGCAAGGG	60	203
AP-687	113	2029	(GTTT)6	CAATGMCTGAGCAATCAACCT	60	AAAGTATGACAAGGGACCATCC	59	209			GP
AP-688	113	7734	(TGGA)5	GGGAGAAAAGTCAGGAATTAATCA	59	TTACTGGTATCGCCATGAAGG	59	247			GP	GP
AP-689	113	10083	(AAAT)5	TGGGGCAGATAGCCCTACTAT	59	CCTGCTTTTTCCATTTTTCGT	60	165			GP	GP
AP-690	113	12418	(AAAC)5	TTCTTAAGAGCTAGAGGGCCG	60	TTGGTCCACACCAAAGACAAT	60	199
AP-691	113	15713	(AAAT)5	CCACTGTTGCAGCCAAATAAT	60	CAGGCAGTCTAAAATGCTCCT	58	217	CP	CP
AP-692	113	16006	(TTTG)6	TCAAACTGGGTTTCAATGTGG	60	ACGGATACAAAGCAATTCACG	60	185				GP
AP-693	113	25593	(TGTT)6	TGGGCTGTTTGCAAAGAATTA	60	AATCAACATAYAGCGCTTCCA	59	157
AP-694	113	28550	(AGTG)6	CAAGAGGACATGCTTGCTGTA	59	AGTGTGAGCAATGATTTTGGG	59	220	CP	CP	GP	GP
AP-695	113	29310	(AAGC)5	CATTACAATCCAGCCAGCAAT	59	TGTATGGCCCTAGACCAACTG	60	230
AP-696	113	31790	(TTTG)5	TGGGAAAATATGAGCAGCCTA	59	TCACACATCACCCTGTCTGAG	59	174	CP	CP
AP-697	113	34130	(AAAC)6	TCTTGAGGTCGACAAGGTGAT	59	GGTTTTTAGGTTTGCGAGCTT	59	164			GP	GP
AP-698	113	41714	(AAAC)5	AAGCAGCTGGAGAAAGAAAGG	60	GAAAAGGTGTTTGGGGTTTGT	60	183			GP	GP
AP-699	113	43857	(TTTC)6	GTTCACTGGGATTCACATGCT	59	CAGCCTTGGCCTGATAAAATA	59	183
AP-700	113	46275	(AAAC)5	TTAATCTGACAAGCCCCACTG	60	TTGCAAAGGGTGATTTCYCTA	59	188			GP	GP
AP-701	113	47555	(TGTA)5	TCCAGCTGAGAGTCAGGAAGA	60	CCTTCAACTTTAATTTTGATGCAC	59	152
AP-702	113	49981	(ACAG)5	GCAATGGAAATGGCATAGACT	59	GGTGTCATGCAACTGACTGAA	59	167				GP
AP-703	113	52089	(CAAA)5	AAAAATACCCAGGACATGCAG	58	TTTTTAACACTGTGGCCTGTG	58	156				GP
AP-704	113	55056	(ATTT)5	AGCAAAAGTTGCTTGTTGGTG	60	TGCAGTGCCAAATAGAAAATG	58	228		CP
AP-705	113	56587	(GGAT)5	CCCTTAGGAACTTGGGAACTG	59	ACAAGGGAGGAGTATGGGAGA	59	229	CP	CP	GP	GP
AP-706	113	62356	(AAAG)5	CATAAAAATACGCCCAAAGCA	59	CTTTTCCATGCTCTGCATGTT	60	216
AP-707	113	80306	(AAAT)9	TAATGGCATTGCCTACCAGAC	59	CAAAGCCCAGAGGATTTGATT	60	244	CP	CP	GP	GP
AP-708	113	88267	(TCCA)11	CCCAACTTTATAGCTGAYGCC	59	GCCTTTGGACCTCCATTGTA	59	246		CP
AP-709	114	7843	(TCCA)5	CAGACCTCTGTCAGTCCATCC	59	ATGTGGGAGAAAGCTACAGCA	59	224
AP-710	114	12031	(TCTG)6	ATTTGTCTCCCTACCCCACAC	60	TAAAGGGTTGTCAGCTCTGGA	59	153		CP
AP-711	114	16273	(ATTT)5	ATGTTAGCGTGCAAAAAGCAT	59	TTCCGGTTAAAGGTGAACTGA	59	171		CP
AP-712	114	17790	(GACA)5	TTGGTGATGAGTAATGCTCCC	59	GGACATGTGGATCCAGTTAGG	59	191
AP-713	116	5432	(CATC)10	CCTATTCCACCTTCTCCCAAC	59	TGAGGGATAAAGTTTTCTGCG	59	193
AP-714	116	12750	(TTTG)6	ATCCAGTGTTGCCTTCAAAAG	59	GAAAACCACAGAAACCTCCAA	59	170
AP-715	116	17065	(TTAT)5	TGTTTCCCTTTATTTGGCACA	60	TGGTGAGACACAGTGAATTTTTC	59	191	CP
AP-716	117	1121	(TTTG)5	CTGGAGCAGCCTTATCAGCTA	59	TCTGCCTTCTCGTGTCTTCTC	59	218
AP-717	117	6244	(TTTG)7	GTTTGATTGTGCTGGGGTTTT	61	CATCCTTAGGGACAGCATGAA	60	214
AP-718	117	6855	(AAAC)5	CTTTGGGAAAAATCTGTGGGT	60	TTCTGGTAAGTAGCCTGTGCC	59	169			GP
AP-719	117	8585	(ACAA)6	TGTGGCTGTTGTCACCATTTA	60	GAAGCCTCCAGCACAAAAAG	59	214
AP-720	117	9837	(CAAA)5	CCACTACATTCGTTTTGCCAT	59	GACATGGGAACCATAACGAAC	59	216
AP-721	117	19366	(TGTT)5	CGTCTAGCCAGTGGAGCAATA	60	CCCTTTCTAGGTGGTGTAGCC	60	161
AP-722	117	23699	(AAAC)5	GGCATCTGGTGCATAGGTAAA	59	TCGCTCTTTTAGGTTTTGTGG	59	165
AP-723	117	26953	(TATT)5	GTCAGCTTGGCTGTTCTGTTC	60	TACCAAACAGTCTGGGAGCAT	59	159
AP-724	118	5659	(TTTA)7	ACCATTTGGTTTTGGATTCCT	59	TGAGACTTCATTAAAAATCCCCA	59	164
AP-725	119	22	(TTTA)5	TTGAACCAGGAAGTAAGATAAATCC	59	TCTTCTGCTCAAAATCCAACC	59	161
AP-726	120	9969	(TATT)5	TCTGCTGTTCCACTTTTCCAT	59	CTTTCCTAGCCACGAAGTCCT	59	189			GP	GP
AP-727	120	10775	(TGTT)5	GAGGAGAATGAGGCAGGAAAG	60	ATGCCATTCRTTATTTGGGAA	59	169				GP
AP-728	120	10906	(AACA)5	AACCTCTTGGAAGGAGCTCAG	60	GTCCTGAAAGAGCACAACTGC	60	241	CP		GP
AP-729	120	15756	(AAAC)5	TGCAAATTCCTTTTGCAAGTT	59	GCAGTAGTGCAGAACTGTGTTG	58	168
AP-730	120	15808	(AACA)6	GTAATCTGCTGTGGAGGCTCA	60	CAGTTGTTATTCATGGCCCAG	60	168
AP-731	120	32959	(CCTT)5	GTCGTAAGAGGCAACACGAAG	59	GGCTATAGACACCGAAGCAAA	59	236			GP	GP
AP-732	120	39259	(AGAC)5	TCCCATTTTCAACAACTTTGC	59	CCCTATCAGGGAGAACAGGTC	59	214
AP-733	120	45127	(TTAT)6	AGCACCATGTGCTTCTCTTTG	60	GCAAATCATTCTTGCAGGG	59	222
AP-734	121	2533	(TTGT)6	GAGGTCAGATTTTGCTTGTACG	58	TCTGGACAAGCTAAGCACAGG	60	151
AP-735	121	4742	(GATA)10	TGACTGGCTGTATTATTCTTTTGAA	59	ATTACATAATGGGCCTGGGAA	60	217
AP-736	121	5057	(ATTT)5	AGCCTTGGACACAGTGTGATA	58	TTACGGTTGGTAAAATAAACTTCAA	58	239
AP-737	121	5312	(AAGG)6	CACTGTGTGGTTGCTTATTTTGA	60	ATTGCTGTTTCTGCCTCCAC	60	250
AP-738	121	9067	(AAAC)5	AAAAGGGGAGTTAGTTGCAAAA	59	TTTTTCCTGATCCCTTTGGAG	60	156	CP	CP
AP-739	121	10227	(TGTT)5	TTTTGGAGYATTCGCTTTGAC	59	CATGTTGGGAGTGTGGATCTT	59	181	CP	CP	GP	GP
AP-740	121	14625	(AAAC)5	TAGAACCAGTATGAGGCAGCG	60	CAACAAGGCACTGATTAGCTTTT	59	156
AP-741	121	17733	(TGAA)13	ATGTGACCTTCCCTTGAACCT	59	TGAAAAGTTCCAGGCTAGCAG	59	205
AP-742	121	17748	(GGAA)11	GGGAAGGAAGAAAAGAGAAAGG	59	TTGCTGAAGGCTGAGAAGAAG	59	242
AP-743	121	23573	(AAAT)5	ATAGAGTCCAGTCCTTCCCCC	60	CCAGAAGGCAATGTTTTGAAG	59	242		CP	GP	GP
AP-744	121	26565	(TTTG)5	CATGTTTGGGTATAGAGTCTTTGG	58	ACGGACACTGAATATGCAAAA	58	219
AP-745	121	36206	(AAAC)5	GAAGGGGAAAAAGCAACCATA	60	CTTTTCCTTTTTAAGTTGTGGGA	58	155			GP
AP-746	122	6205	(TCCT)8	AGTCTTGGGACCAYGTATTCG	59	AGGAAAGGCTGGGTAGACAGA	60	239
AP-747	122	25340	(GCCT)6	TTGCGCACAGTAAATGTTCAG	59	CATCTGCCTTCCCCTTCTATC	60	242	CP	CP	GP	GP
AP-748	123	5471	(AACC)10	CCTGTTCAAGAGGAGCAACAG	60	GAAGACACTTGCCTGAGGATG	59	181
AP-749	124	2997	(TTTA)5	TCAAGCACTAAAGTTGTTTGGG	59	GGCCAATCAAAGAAATCTGCT	60	226
AP-750	124	12301	(TATC)5	AACCATTGATGTAGTCGCCAG	60	ACCTCCTGCAATTTATTTGGG	60	184			GP	GP
AP-751	124	16589	(TTTG)5	CTTTTGCATGACTTTCAGGTTT	58	TAAACCATCACCCAGTTGCTC	59	173
AP-752	124	19760	(TTTG)6	TGGGCAAACATGCTTTAATCT	59	ACAAGGGCCTCTGAGGTGATA	61	177
AP-753	124	23626	(AAAC)6	AGCTTGACCAAGGTCACACAG	60	CATCCCCTGCATTAGAACAAA	59	221
AP-754	124	26093	(GGAG)5	GCTTCATGCAGGCAGTAGG	59	TAAGCCAGTCCATTTGTGCAG	61	150
AP-755	124	35630	(TTTG)5	TTTAAAAGTGGGAAAGTGGGG	60	TTGGAATGAAATTGAAGCAGTC	59	150
AP-756	124	36139	(AAAC)5	TGAATCTCCTGCAGAGTAGCC	59	TGAATGCTAAACAAGTGGCAA	59	214
AP-757	124	36249	(CAAA)5	TTGAGCATTTCAAAAGAACAGC	59	AGACGGTGTAGCCAGAAGATG	59	236	CP		GP	GP
AP-758	124	37396	(AAAC)6	TGTGTTATTGGCTCCAAATCC	59	CCTATTCTTGTTTTCTGCCCA	59	244
AP-759	125	1475	(ATTT)6	CCACTCAGCTGTAAACCCAAA	60	CTTTGTTATCATCTCAGTCCCG	58	243
AP-760	126	1089	(GTTT)6	GATGGGAATTGCTGATTGAAA	59	ATTGGCAAATTGCAGCATAAC	59	215	CP	CP	GP	GP
AP-761	127	961	(GTTT)5	GTAAGAATGCATGAGCAAGCC	59	AAGAAGAGCTCATCCCTGTCC	59	200
AP-762	127	1880	(AAAC)5	CTCAGCGACAATTTCTACGCC	62	CGCTCGGATCAACTGGTCT	61	151
AP-763	127	3863	(GTTT)5	TGAGAGTGAGAAGGATGCAGA	58	TGAGCATGTGCAAAGAAAAAG	59	155
AP-764	127	7835	(TATT)6	TGCAGTGTCATGAGTTGTTGC	60	GGAGGAGTTGCATGGTATGAA	59	166
AP-765	127	9498	(AAAC)8	TTCAGGAAATAAAATGAAAATGAGG	59	GAGAACTGAGTAGACAGCCTGGA	60	220			GP	GP
AP-766	127	9533	(TATC)12	TGAGTTGGAAACACTTCCCAG	60	AGGCCCAGAACATGAAATGTA	59	157			GP	GP
AP-767	127	12122	(TTTA)6	AAGGGCAAAGTTCCAGATGTT	59	AATCACAGCAGCCAGCTAAAA	60	236			GP	GP
AP-768	127	15120	(TTGT)5	CAGTGACACCTTCCCACAACT	60	TAAAGGAAATTTAACGGGCCA	60	171			GP
AP-769	127	19135	(AAAC)6	AACCAGCACATCTGATTAGGC	59	AAAGCTCATCCAGCAGTCTCA	60	217
AP-770	127	19842	(AATA)5	CTCCCAGCTTCATACCATCTG	59	GGGGTGGCTGTAATAAAGAGG	59	151			GP
AP-771	127	20463	(ATCC)11	TTCTCCAACAGCTGTATTTGTGAT	60	TTTTGCTTCAATTTGCTTTGG	60	205
AP-772	127	24901	(TTTG)7	AACCTCTTTGCCTCAAACACA	59	GGAGAAGGCTGAGAAAAGCAT	59	233
AP-773	129	2539	(GACT)9	ATTTTGTGAGGGGGTGCTTAG	60	TATTTTTAGAAGGGGCAGGGA	59	248			GP	GP
AP-774	133	4879	(ATGT)6	AGTGCTGCAGAAAAACAGAGC	59	TGTTTCCTCTGCACTGTACGA	59	174
AP-775	133	5173	(ATCC)11	CTTACCCGTCCCAAGGTAGAG	59	GGAGTGCTGGGATGGATAGA	60	169
AP-776	133	5317	(TTTG)5	AAACCTCTGCTAATTTTCCAAGAA	59	AATAAACCCTGACCCAGCAGT	59	187
AP-777	133	7445	(GTTT)5	TGCATCTGTTCCGCTTTAGTT	59	TCCATGGACCATCATTGACTT	60	233
AP-778	133	9118	(TGTT)6	TTGTGCAAGATGATGAGAAAAGA	59	TTTCTGCTTTGCAACTGAATG	59	177
AP-779	133	10209	(AAAC)6	TCTCAGTGGAACTGGCTTTGT	59	ATGATGGCCAGCAACTTTATG	59	156	CP	CP	GP	GP
AP-780	133	10666	(ATAA)6	TCTTCATTTTTGGGAACATGC	59	AGGAAAGGTAAAGGATCTGCTG	58	238
AP-781	133	12598	(GAGC)5	TGCTTATGCATGCAGTTTTTG	59	CCTTTCCTGATGTTGTGGGTA	59	178
AP-782	133	15782	(GAGG)6	GAAAGAGGGAGAGCAAAGAGC	59	GATGAGCAGCTATCCCACTTG	59	168
AP-783	133	15988	(GTTT)7	ATTTGCTGGTACTATGCCGTG	60	CGGAGGTTGCACTTGTTAATG	60	194	CP			GP
AP-784	133	19053	(AGGG)5	TGCTTAAGGAAGGCAAATGTT	58	AGCTGTGAAATCATGGCAAAT	59	216			GP	GP
AP-785	134	1446	(TTGT)6	GCTGGAATCCTTCTGCTTCTT	59	GCACCTCACTATGCTAACCAAG	58	250
AP-786	134	1827	(AACC)5	TCCAAAAACAACCAAAGAAACC	60	GATTGTTTACTTGGGGGAGGA	60	176
AP-787	134	1839	(AAAC)5	TGTTGTCTGAGATCCTTTGGG	60	TCAGACACAAGATTGCACGAG	60	247
AP-788	134	3356	(ATAA)5	GAAAACACAGAAAATCCAGGC	58	AGATCATGGAGAAACTGGGGT	59	159
AP-789	135	44	(TAAA)5	GAAGCTTCCCTTTCCTTTTGA	59	ACAAGACATCCCCCATAGGAC	60	223				GP
AP-790	135	2422	(AAGT)6	TCTGGATTTTCATCAGATGGC	60	AGGGATTTTATGCTTGGTGCT	59	245	CP
AP-791	135	13355	(TACC)5	CAAGCACAGTCCATTTTCATTT	59	AGAGGCCATATTCAACTCCGT	59	160
AP-792	136	1545	(AAAC)9	AGGGGGACTAGTTCTTGCTGT	59	AGGCATTTATGTTCCAATCAGC	60	150	CP	CP
AP-793	136	3955	(GAAG)5	TGTGTTTCATTTAGTTCTGCGG	60	TTTATAGGCCATCTCCGCTCT	60	186	CP	CP	GP	GP
AP-794	138	6680	(AAAC)5	TCATGTTTTGTGCTTTGGAGA	59	CACCAGAGAAAAGTACACAGAAGG	59	242			GP	GP
AP-795	139	4045	(TATG)5	GCTGTGTTTGGTTTCGTTTGT	60	AGGGTCACCTTCCTACCTTCA	59	193	CP	CP	GP	GP
AP-796	139	4443	(AAAT)6	TATAGAAGGAGTGGGGCAAGG	60	AAAATTGTGCAGAGGAAAGCA	59	168			GP
AP-797	140	1658	(CAAA)6	ACAGTGTGAGATTCTGCCAGC	60	GGAATTTTGCACATGATTCCTT	60	161			GP	GP
AP-798	140	1732	(TGGT)5	TCTTGCTTAATGCATCAATGGT	59	TGAGGTTGGAAAGCTAGGACA	59	207
AP-799	140	3753	(TTTG)5	AGCTTATGCTGTGAAGTGGGA	59	ATCATCCTGTTTCTCAGTGGG	59	179
AP-800	140	4295	(AAAT)8	TACTGCCTCTCAATGACCACC	60	CATGAAAGGGATATAGCTGCG	59	151
AP-801	140	8730	(TATC)6	GGATTACRCTATCCCAGGTGC	60	TGATTCCCTTGAGAGCAGAAA	59	150
AP-802	140	9322	(AAAC)5	TTTTTCCTGAAACAATTCTGATGA	59	TCTAATGCCAGCTCTCTTCATT	58	187
AP-803	140	9411	(AATA)6	AGTTGCTAGACATGGCACTGG	60	GGCAATTATGGCTGCTTTCAT	61	230
AP-804	140	9741	(GAAG)5	CAAGAAATCACTTTGTAACCCAA	58	ATGGTATGAGCAGCACTGAGC	60	170		CP		GP
AP-805	140	10016	(AAAC)8	TTAAATGTAATGCAACATCWGCT	58	GCCAAGTAACTGGACTGAAAAA	58	178
AP-806	140	10089	(AAAT)5	AGACCACAAAGTGTTGCTTGG	60	CAACATTTTCCTTTTGCTGGA	60	182			GP	GP
AP-807	140	10394	(AATA)5	TCATCAGTCCCACAGTTCAGC	61	GCCTTGCCGAGAGAAGAGTAG	60	214
AP-808	140	11281	(AAAC)7	GACCCCTTGCATTTTTCTTTC	59	TGTCAAAGCTTCCCAAGTGAC	60	156
AP-809	140	15567	(TTTG)5	GGAGTCATTTTGGACTGCTTG	59	GAACTACAATGCACATCCGGT	59	188		CP		GP
AP-810	141	9190	(ATTT)5	AGGTTTATCCCAAAGCCTCCT	60	TCACTTAGTTGATTGTTCCCCA	59	168
AP-811	141	19419	(TATT)5	AAAATTGGCTGTCTGAAGGTG	59	GGGGGAAAATAAACACTCCAA	60	173	CP	CP
AP-812	141	20428	(ATAA)5	GCCTTGTGGGATTGAACACTA	59	ATCTAACCTTTGCCTTGCAGC	60	160			GP	GP
AP-813	141	22341	(TCAC)10	ACAACCCRTAGTGGATCTGGA	60	TTCTGACTGACCTTCCTGGAC	59	204
AP-814	141	23763	(TATT)5	ACTCCAGCTACCTGATTAGGGTT	59	TCAGCAATATTCTTCAGGAGGC	60	150
AP-815	141	25065	(TTTG)5	TGAGGTGACTTTGGTTTTGTTG	60	TGGGTGTTCATATACAGGGGA	60	209	CP	CP
AP-816	141	27231	(GGAA)8	TTCTGTTTCTGAAAGGAAAATATGA	58	CCAGACTGATAAGGGGACATTT	59	177
AP-817	141	30191	(TAGG)9	CCAATCTCATGGTGTATGCAA	59	ATGAATGYGCTTTTCCTGGTA	58	217
AP-818	142	1422	(TGTT)5	CAAGCAGGTCATAGGTCCAAG	59	AGCTGMTGAACCAACCTGTCT	59	240				GP
AP-819	143	506	(AAAG)5	TCACAAAACAGAGAAAATATAGGCA	59	CACTTCTGTGGGGAGCTGTAG	59	185
AP-820	145	4602	(GTCT)6	CAGAGGTGGTAGGCATCAAAA	60	GACTCTGAACCAAGCATGACC	59	220			GP	GP
AP-821	145	7689	(AAGC)5	TTTTGTGTGCTGTATTTCCCC	59	CACCTGGTTGTCAGAAAGGAG	59	207
AP-822	145	22040	(ATAA)5	TGTACCTTGCTGACAGAGCCT	60	CATCACTTGTTATTCCATGGGT	58	246
AP-823	145	23235	(AAAC)5	CCCAAAATTGGCAGAATGTAA	59	GTGAACCCAACATTTGCTTTG	60	157	CP		GP
AP-824	146	694	(TTTA)7	TTGCCTTAATTCACTAATTCCCTC	59	CAAGGGATCAAAACTCTGGC	59	150
AP-825	146	881	(TGGT)5	GCCTTTTGCTGTATGGCAGTA	60	TTTTCAGTCCCATTCTTGCTG	60	178			GP	GP
AP-826	146	1959	(AAAC)6	AACCCCTGTGCTAACTGTCCT	60	CATTAGGATGCCTAAGAGGGC	60	187
AP-827	146	2906	(TTTG)5	AGCTTTGGCTGTTTTTGTTTG	59	TGCTTGCATTATAACACAAATCC	59	186	CP	CP	GP	GP
AP-828	146	3368	(AAAC)6	TGCAATATGTTCAAGCAAGGA	59	AGTCCATGCATATTCACCTGG	59	171			GP
AP-829	147	650	(TTTA)5	TATTGAGTCCACTGCTCCCTG	60	AAAGAAGCCTACACCTGAGCC	59	233			GP	GP
AP-830	147	742	(TGTT)5	TCATAGATTCAATCCGAGGGA	59	GAGGAGGTTTCTGGTGTTCCT	59	162
AP-831	148	2163	(TATT)5	CTGTTCCTCTTGCCTGAGATG	59	AACCTGGTAGGCCAGAACAGT	60	153	CP	CP	GP	GP
AP-832	148	2872	(TGTT)5	TAAGGGATTGGGATGGGATAG	59	TCTTGGCTATGATCGCTGTTT	59	181
AP-833	149	175	(TTGT)5	TCCCTTTAAAACATCTTCCCC	59	CCAAAAGGAGCAGAGAAGGAT	59	234			GP
AP-834	149	2189	(ATGG)6	CTCACCAATAGCTGGAACGAG	59	CAATACGGCATGTCCTGAAGT	60	250			GP	GP
AP-835	151	4243	(AAAG)5	GGATTAGCYGAGATCCCAAAG	59	CTGTTCCAAAACACAGGAGGA	60	246	CP	CP
AP-836	151	6252	(GATG)5	CTGTAGGGCTGTTGTGGGATA	60	AGCCTTGCCATAATGTCCTTT	59	245			GP	GP
AP-837	152	400	(AAAC)5	TTTGCACCAAGCACTAACAAA	59	GATAGTGATCCTGCCAAGCCT	60	167
AP-838	154	4696	(TGGA)5	AACTCGAAACTTAAGCCAGCC	59	CCCAGATGTTGAATGCTGTTT	59	194			GP	GP
AP-839	154	11006	(TTTC)5	TTCCCAAATATGTCAAGAAAGTCA	59	ACTGAAGGAGGTCCAAAGAGC	59	248
AP-840	154	12088	(GCAA)6	AGTCGTTTTAAAGGGCTGCTC	59	TCTATGTCATACCCTGCCGAC	59	193
AP-841	154	20784	(CAAA)5	CCCGGCAAGAGTAAGCAT	58	GGGGACCRTAACGCTTTTATT	59	192
AP-842	154	24332	(CCTC)6	ATTCCTCATCTCCTCCTGAGC	59	AATACGATGGGGCTGCTAAGT	60	230
AP-843	154	25104	(AAAG)6	AGGAAGCAATATCTCAACGCA	59	CGTTCAGAATAAGACGCTGCT	59	181				GP
AP-844	154	25733	(AAAC)5	AGAATGAGACAAGGTGGCTGA	59	TCACATTTTCCAGTTTTTCCG	59	226			GP
AP-845	154	26731	(AGAC)12	AGAGGCTTTGTGGAGAGAAGG	60	ACAGTATTGGGAGGGCAATTC	60	217
AP-846	154	29340	(ATTC)6	CTGGTGCTGGAATAGCATCAT	60	CTCGCAGGTAGACACCTATGC	59	205			GP	GP
AP-847	154	30768	(CTTT)6	GACATCTGGATGGGTTTGAGA	59	TTAAACACGAAATGGGATGATG	59	246
AP-848	155	16947	(TTTG)5	TAACACCGCATGAATTTAGGG	59	GGAGGCTGATCACTCAAAAGY	59	186			GP	GP
AP-849	155	23193	(TTTA)5	CCCAGAGCTGGATTGCTAGA	60	ACGAGTATCCCATCTGCACAC	60	212
AP-850	156	4804	(GTGA)6	GCTTGAGCAAAAGTGAGATGG	60	AGGGTAAAGGACTGCTCCAGA	60	217
AP-851	156	9676	(TTGT)6	TGGAAGACTTTGCTTTCTGGA	59	TGCTGGCCAGTTGTAAATAGG	60	151
AP-852	156	15820	(AAAC)5	ATGACATCCTRCCAAGAGTGG	59	CTCAATTAGAGGCTGAGGCAG	59	187
AP-853	156	19811	(TATG)5	GCTAAGGAAATTTGGCAGGTC	60	CCTAGCTGTTGYACATGCCTT	60	223	CP		GP
AP-854	156	20626	(AAAC)6	TGGAAAGGAGGTCTAGGAGGA	60	AACATTTGGCTTTGAATTTCACT	59	193
AP-855	156	21103	(GGTT)10	GAAATACAACCGACACCATCG	60	TTTGAAGGCTTTGACTTTTGC	59	178
AP-856	156	28439	(TATT)6	AGCCATAGCAATGCAGTCTCA	60	CAAGAAATTCATCCCGTTCAA	59	194				GP
AP-857	156	29568	(TTGC)5	AAAAAGCCTGACAGAAAAGGC	59	GCAAGCAATACCCCTGTAAAA	59	168
AP-858	157	8562	(AACC)5	GTGACAGAAGGGCATCAAAAG	59	CATGACTTTGAACCTGCACAA	59	157
AP-859	158	363	(GTTA)5	AACAAGGAAGTTTGAACCAGGA	60	GAAATTCTGAAAACAAGAAAACCC	59	203
AP-860	158	766	(AAAT)5	GCATACCCTAGATATCTGAAGCC	58	CTGGCACATCAGACTTTCTGC	60	150
AP-861	158	1139	(TATC)9	AAGACCTGCAATGGGTCTTTT	59	CCAGGAAATCTTTTGAATAGGC	59	203			GP	GP
AP-862	160	478	(AACC)5	CCCCTTTAAGTAATCAACCATGA	59	TTGCAGACAGAAGCCTGAGTT	60	170			GP	GP
AP-863	160	6542	(AAGG)6	AACCATTTCTCAGGCCCA	59	ATACGGCTGCAAAAACCAAC	60	182
AP-864	160	8790	(TTTA)6	TTTGTGTGCAAATGAGAGCAC	59	GTGCTTTGAGGTGAAGAGACG	60	207			GP
AP-865	160	24550	(TATC)6	AAAAGTGTGTGTGTATGTGTGGG	59	GTCCAGAGCCAAGGAGAGAGT	60	179	CP	CP		GP
AP-866	160	25039	(TTTG)5	AACGCATCTTATCGCTGTCAT	59	TGCTGCTTTTAGTTCTAGCGG	59	153
AP-867	160	26557	(TTGT)5	ATAAAACCCTTGGCCAGCTTA	59	CGGGAAAACTCAAACAAAACA	59	231			GP	GP
AP-868	160	26688	(GAAG)5	GGAGGTCATCTATTGYGTCCC	60	TGCTTCACAAATGAGAGGGAT	59	249		CP
AP-869	160	31456	(TGGA)12	TACCTGGGAGGGTTATTGTCC	60	CAAAGTAGTCCAACTGTTTTAGCAC	58	216
AP-870	160	39861	(AAAC)8	TCGACCTGTGTTGTATGCATTT	60	GGGTGGAGGGATGGAATAGTA	60	246
AP-871	160	46641	(GTTT)6	AAAGAGGAGGCAAAGGATGG	60	GAAGCAGAGGTGAACAACAGC	60	163
AP-872	160	48888	(TAAA)5	GCAAGTATTCGATATAGACCTTTGG	59	CTTTGACCGGAATGGAAAAGT	60	166
AP-873	165	134	(TTTG)6	TTCATGTAAAGCTGCAACGTG	59	TGCAGGACTTGGCTTTATGAT	59	152				GP
AP-874	165	2573	(GTTT)6	TACAAAAATCACGCCATGTGA	59	CTGCGATTTCAATCCTCAGTT	59	151
AP-875	166	2439	(GTTT)6	AAAAGCAACATGGAAAAGCCT	60	AAAGAAGCCGCTATGGAAGAC	59	199
AP-876	166	10270	(TCCT)5	ATTGGGGCACTATGGGAATAA	60	CTGGTTTGTTGCAGACACTGA	59	217	CP		GP
AP-877	166	13709	(AAAT)5	TTGGAAGCAGAGTCATTCACC	60	TCAGCAAATATTCTTGCAGGTT	58	156			GP
AP-878	166	14312	(ATCT)5	TACCTTTCAAAGTGTGCCACC	60	GAAAAAGAGAGAAACAGCCAGG	59	153
AP-879	166	25856	(CAAC)5	AACACGTAACCTGACACGTCC	59	AATTTTAACCCTCCCTCCCC	60	152
AP-880	166	26158	(AATA)6	CTGCTCTCGGATTTTGCTTTA	59	GCAGCAAATGTGGTTATGTCA	59	247				GP
AP-881	166	27969	(AAAT)5	CCTCTAGGAGAACAATTGCCA	59	CACTGATGGGAAACAGAAGTACA	59	225
AP-882	167	1421	(AAAC)5	ACAGCTGAAGAACCAGCTGAA	60	GGGCTAGGCTATAATGCTGTG	58	245
AP-883	167	16446	(TATT)6	TTTATAGGTGAACGTGGCCTG	60	TTCCCTGCAAGTAAAAGGACC	60	210	CP		GP
AP-884	167	21195	(TTTG)5	GCATTGATTCATTCTAGCCCA	60	ACTTGGAAGAGCAAGTGACCA	59	212			GP	GP
AP-885	167	28551	(AAAC)5	TGGAACCATCCAGTAAAATGC	59	TGAGCAYGTGTGTGTGTATGG	59	234		CP	GP	GP
AP-886	167	29082	(TTTG)5	CTGTCACTTTCACAGCTGCC	59	CACACTCTTCCTTTTGGCTTG	59	213
AP-887	167	37377	(AAAT)5	AGGTCAGGACTTTCCTCCTTG	59	GTCTGATCGAAACACCACCAT	59	162
AP-888	167	39243	(TATT)7	GTACTACTGCCCATTGCTGGA	60	CAGGGCAAGCACAAATAATGT	60	234		CP	GP	GP
AP-889	167	41692	(TGTT)5	ATAAAGGAGTAGGGGGAAGGG	59	GACAAAGGGGGAAAAACACAT	60	205
AP-890	167	44475	(GTTT)7	GACCCTATTTTTGCGGACTTC	59	TGGACCTTTGCTCTGAGACAC	60	248
AP-891	168	5630	(CTTC)5	TGCTTGGTGAATACTGCAATG	59	GCAGAATGTGTTTGTGGGTTT	59	243
AP-892	168	9003	(AATG)5	TGGGACACCAGAAAGATCAAG	60	TCCTTCTCAGCCTGTCCTACA	59	240
AP-893	168	9007	(TTTG)5	GGCAAGCAATGCAAAATACAT	59	GACAGCAGATGTTAAGCAGGC	60	232			GP	GP
AP-894	168	9079	(ATCT)5	CCCAATGATTAAGCTATCCTGAA	59	CCATTTTCCAAGGCTTTMTGT	60	239
AP-895	168	11026	(TTTG)5	TTGTGTGGGAGTGCAGTAATTT	59	TTCAGTGTTTCCAAGTCCACC	59	174
AP-896	168	11604	(TTTG)5	TTCCATTGCAGGTATCATTTTG	59	GCTTTATCAATTCAGGTGCCA	60	179
AP-897	168	12773	(TCCA)6	CAAAAGGCTTTCTTACCGCTT	59	CTGCTGCTGCGCAATCTC	62	150			GP
AP-898	168	13861	(ATCC)9	GCTTAACATTTTTGCTGCCTG	59	AATGGTCTGACAAGGGTAGGG	60	179
AP-899	168	26562	(CATT)5	TTGATATTCCAAGCCTGCATC	60	GGCAGTGCATTGAACAAGAAT	60	241				GP
AP-900	168	27937	(TATC)12	TGCATGTGCAGGAAGTGAATA	60	AGTTGCACAGAAAGTGAGGGA	59	183	CP
AP-901	168	29297	(AAAC)5	TGGGCAGGTAATTGAATGTGT	60	GGCATAATCACCATCCACAGA	60	218			GP
AP-902	168	29705	(AAAC)7	ATTCCTTCACGACCACTTCAG	59	TGTTTGTTTGGCTTGGTTGTT	60	153	CP
AP-903	169	419	(GTTT)5	CAATGATCAATCTCATTTCTTTTCC	60	AAAGCTTTTGGAGGCCAGTAA	60	211			GP
AP-904	169	758	(TATG)5	CAAAAGGGTGTTGCTTGATGT	60	TCATCCTTCAAACTATAATGGACAA	58	248
AP-905	169	1035	(TAAA)5	TCCTCCTTTAAATGTTGGTCAAA	59	GTGTGTCCAAGAACAAACACG	59	220	CP	CP
AP-906	169	3424	(ACAA)6	GCTTTCTCACACATGTAGGGC	59	TCATTGAAAAGATAAACCCATAGAA	58	193
AP-907	169	5178	(ATGG)7	TGTCAYAGTTGTTTGTGCAAATG	60	TTGAGTTGATGAATGCCCAAT	60	214	CP	CP
AP-908	169	5243	(ATAG)5	TTGGTAAGCATGGTCTTCAGG	60	TTCCTGGTATAAAACAAACTTCTGA	58	212
AP-909	170	10502	(TTTG)5	ACAACATGATGAAGGGCATGT	60	ACGGACTGTGTTAACTCGCTG	60	219				GP
AP-910	171	6209	(AAAC)7	GCAAAAGAAGGAGGAACTAAAAA	58	AAGGACCTCCATCTCCTTGAA	60	225
AP-911	171	6769	(GTTT)5	AGGTTGCAACATGGAGGTTTA	59	TCATGGAAGCACTAACCAACC	59	207
AP-912	171	32840	(AAAC)6	AATTCGAAAAGGGCAAGGTTA	59	GCTRCTGCAAGGAAGTATGGA	60	172
AP-913	171	34806	(CAAA)5	ATAAAACCCATCGTCCAGGAG	60	GGAACATCATCGCAGGGG	62	166	CP		GP
AP-914	172	1528	(AAAC)5	TGGTCTGGTGGTTTTTAAAGG	58	TCAGCTTAGTGGAAGATGAAGC	58	161
AP-915	172	3764	(TTGG)5	CRTGCCACACCAGAATGTAAA	60	GTTTTGCTCAGAGTACCGTGG	59	153				GP
AP-916	172	5600	(TATC)12	GCAAAATCCAGACCAGTCAAA	60	TGCACAAACATGTACAGAAGACA	59	168			GP
AP-917	172	27226	(AGCA)6	AAATGATCACAAAGGCCTAGC	58	TGCCTTTTTGGAAAGACAACA	60	247
AP-918	172	29709	(TTGT)6	AAAGCAGTATCTCCCTCCTGC	59	CCAGATATCATCCTGAAATGGA	58	223
AP-919	172	32762	(GTTT)6	TTTTTCGGTTCTCAACATTGG	59	AAAGGCTTAGGAGGTTTTCCC	59	213				GP
AP-920	172	33955	(AAAC)5	CAAAGCTTCTGAAAATGGCTG	60	CTGGCTTCCAGCTGTTTCTAC	59	191	CP	CP	GP	GP
AP-921	172	36020	(TTGT)5	GCTAGAATTCGTATGCTTTGGG	60	AACGTGTTTTTCTCCTTGACG	59	225
AP-922	172	41333	(AAAC)5	AAAAGAAATGGGAAGCTCTGC	59	TGCAGCTGGCTAAAATTCTTT	59	199
AP-923	174	25434	(AATG)5	GAATCCATTCATACCTCCGGT	60	ACACAATGAATGTGGTCCAGG	60	195
AP-924	175	1855	(TATG)5	TATCCCTCTGAGTGAAGGTGC	59	AGAACGATCCAAGGGTTGAGT	59	183
AP-925	175	8440	(TGTT)6	GTGGTTACCCAGGAATGTCAA	59	GACCATTCCTTCCAGGAAAAT	59	234	CP	CP	GP	GP
AP-926	175	16152	(TTAT)8	CGAAAATCTGAGGGGTTTAGG	59	TGCTTGTTCAGTTTGATGCAC	59	219
AP-927	175	17353	(CAAC)6	TATGGCTGTATGCTGCTGATG	59	TGATATTGCAAGAGCATTCAGTT	58	204
AP-928	175	17736	(TCTA)5	GCATTGGAAAGGCGATATGTA	59	AAGCGTGAAACATGGATGAAT	59	194	CP			GP
AP-929	175	24201	(ACAT)8	AAATATTGCAAACCGAGCAAG	59	GTGGAAACATCCAGAAAGCCT	60	150
AP-930	175	24629	(AAAC)6	TGTGGTACCTCGCTATATGGG	59	TTTCTTTTCCTCTTTGTGGCA	59	160
AP-931	175	26091	(AGAT)13	GGGTCCCTATTCCCCTCTTAC	60	GCAGTGCCTTCTTTGGCTTAT	60	204			GP
AP-932	175	26493	(GATA)11	GCATTTCAAAGCAATCAGGAG	59	AGGTAAACTGCCTCTTGCTCA	59	201	CP	CP	GP	GP
AP-933	175	26743	(AATC)6	TGACCTGGAGAACAAAACAAAA	59	GTGTAAGGGCCCAAGAGAATC	59	176				GP
AP-934	175	26749	(CTGC)5	GATCTCAACAACAGCCAGGAA	60	GCATAGTGTGGATGGAACGAT	59	211				GP
AP-935	178	4417	(AAAC)5	AGGCATGCACGACATACTGTT	60	CAAGAAGGAAAATTCCTCTGACC	60	157
AP-936	178	7993	(TAAA)5	AAAGCAAGGGAGAAGCTCAAG	60	AAATTGGAAGTGTCCTTGCCT	59	229
AP-937	178	12210	(TTTG)8	ACATGCCTCCATTGTCTGAAC	59	CAAACAACTTTTTCACCGAGC	59	231	CP	CP
AP-938	179	10191	(TTTG)5	AAAATGTGAAGGGGACCAAAC	60	TGCATTTTCTAATGTGTTGCG	59	222	CP		GP
AP-939	180	346	(GGAT)11	CTGGAGAAGTGGGTCCATGT	59	CAGTATCCCCCAGTCCTTCTC	59	181				GP
AP-78	181	266	(TATC)6	CCACTGCAGTATCCCATTTTT	60	GGTCAAAGCTTACCATCCCA	60	196
AP-940	181	1604	(CAAA)6	CCCACAGTGAGCCATAAAGAA	60	TACGGCAAGCTAGTGGAAAGA	60	173				GP
AP-941	181	5197	(AAAC)5	AAGTTGAAGTGTGCCAGTCAGA	59	AGCAGTTTGCACATTTTCCAG	60	191			GP	GP
AP-942	181	10700	(TTTC)5	CTGAGGCTAAGCAAATTCCTG	59	AGTTTTGGAAATCAGGCCACT	59	191
AP-943	181	10798	(TTTG)5	TGTTTTGAATCTGACCCAGGA	60	TCCAAATCATTGTCAGAGCCT	59	213
AP-944	182	4602	(TGGA)5	CCGTTCATCTTTTGCTTTTGA	60	AGGCAAAATACCAGAGGAGGA	60	207		CP		GP
AP-945	183	5367	(GAAG)6	TGTGCACACTGGTGGAACAT	61	AGCCTGGGGGATATCAGAATA	59	154		CP		GP
AP-946	183	11702	(TATT)7	CAATTTCACGGTGCCTCTCTA	60	CTGTCACAGTGGGGAAGAAAA	60	202			GP	GP
AP-947	186	772	(AAAC)5	AGCTGTGGAGATTGTTTACTGG	58	AACAGCCAGGGTAGTGAAGGT	60	216
AP-948	186	5739	(CAAA)5	GCTTGAGCTTCAACAYGCTTT	60	CCTTGTGCAGGAATTTGAAGT	59	243
AP-949	186	5930	(TTTA)5	AAAGACCCAGGCTGTTTGAAT	59	CCTGTTACAAYGGGAAACCAG	60	242
AP-950	186	17800	(CTCC)5	CCTTTTCTCCTCCTGCCTAAA	59	TGATGTTTCAGGCCAGCTCTA	60	208
AP-951	186	18968	(GTTT)5	TAGGCTCCCAGGCTAAGAAAC	59	CAGGCAGTGCTGTCAAAATCT	60	170
AP-952	186	32590	(AAAT)5	TTGATGTATGCGGAGGAAAAC	59	GCAGATCTCTTGGAAAGGGAG	60	245	CP	CP	GP	GP
AP-953	186	33751	(AAGG)5	TGGTTCTAATTACACTGGCGTG	60	GCTGTTTTCTTCCATACACTTGTC	59	168
AP-954	186	40753	(TATC)8	TACAACAGGAGGGCTTTGACA	60	TTACCAAGATGGCCATACAGC	59	184
AP-955	186	44895	(ATTT)5	TGCATCTGTAGCAGACACCTG	60	TCCCATTTAGTCAGGATGCAC	59	155	CP	CP	GP	GP
AP-956	188	6024	(CCTG)5	AGGGACAGGGACACTGAATG	59	CAAGGGATCCAGGTACTTTGC	60	165
AP-957	190	3503	(TTTG)6	AATTTGCTGAAACTGCAAGGA	59	GTCTAGCAATGCTTTGGGTTG	59	202
AP-958	190	8628	(ATTT)5	CTTAGCCACAGGTCACATGGT	60	TCCAAAGTTTAAATGCATCCC	58	166
AP-959	190	12117	(CTTC)10	TACTCCTGCAGGGACTTTCAA	59	GCTGGTCTTTTCCCCACTAGA	60	167
AP-960	191	5344	(TTTA)5	TCAGTTCCCATCAGACCTCAC	60	ACGACCTTTGGTTGCAAAAC	60	176	CP		GP
AP-961	192	661	(TTAG)5	ACATGGAAGTCAAGAGCAGGA	59	AAAACAGAAAGACCCAGCCTC	59	209
AP-962	192	1696	(TTTG)5	GTTGGGGGCTTTCTGTGTT	59	TTGTCACAACATTGTGTATTCTGA	58	154		CP
AP-963	192	3498	(AAAC)5	TGGAAATGGCACTGTGTTAAA	59	ACAGAAAGGACACAGTTATATGGG	58	164
AP-964	196	534	(TATC)9	TGTTCAAATCCAGGTGTCAGA	59	ATGGCAATGTTTAGGGAAAAA	58	191
AP-965	196	1392	(AATA)5	GGTTAAGCTTTCCTCGCACTT	59	GCCAGTTGTTATGTTTTTGGC	59	239			GP	GP
AP-966	196	1671	(TGGA)8	TCATGGTATACCCAGTTGTCATC	58	TCTGTTCCATGATCTTCCCAG	60	248
AP-967	196	1810	(TAGA)5	CCAAAGTAGATTTGCTTCTGATG	58	CTAGGTTAGCCAGGCAGGACT	59	223
AP-968	196	1882	(TTTA)5	TAACATACTTCTTTGCTTTAATGGC	58	TCTGATTTTTATTTGAAGACTGCAT	58	150
AP-969	196	3576	(AAAC)5	TCCTCTGCCTCAAATTCCTTT	60	AATGAAAACCTTCAGGTAAGGC	58	173
AP-970	196	4502	(CATA)5	CTACTGGCTGTCTTGTGCTCC	60	ACAAATGATGATTCTGGGCAA	60	175	CP	CP	GP	GP
AP-12	197	236	(GAAG)5	AGGACAACGAGGCGAGAGT	60	CCCTCCACCCTTTCTCTCTT	60	212
AP-971	199	5779	(AGGG)6	GTGTTGGAGCTAGTGCTCGTC	60	GATCCTTTCCATCCTTTCAGC	60	169
AP-972	202	1014	(AGAA)6	CACTTGGTGAGCTTGTTAGGC	59	GACCCATAGGAAAACACAGCA	59	173
AP-973	202	7584	(GTTT)6	AGCCTGTGTGTAGGAATGTGG	60	GATCCACACTGAAGTTTTGGAAG	60	192
AP-974	202	9365	(GTTT)7	TTTTTATGTGGCAAAAGCAGG	60	AGAGCTGGTGCTCTGTGTGTT	60	201
AP-975	202	14079	(TGTT)6	CCAAGGGCTGTATGTTTCTCA	60	ATGAACTGGGCAAAGACTTCA	59	211				GP
AP-976	202	17300	(TTTA)5	CCAGTTGCAGAACCTTGTCTC	59	GGTGGTACCAGTTAGCACTGAA	59	225
AP-977	202	21521	(AGAA)9	GGGAGTTTGTTTGGAGACCAT	60	TCCTTTGCTATCTGTCTGTCTGTC	59	201
AP-978	203	102	(ATGG)10	TGGAGAATGATGGATAGCTGG	60	GGGAAGGGAAGGCTTAAGAAA	60	155
AP-979	204	726	(AGAT)5	CCCTCAGAGCAGTAAATGAAAGA	59	TGGAAAAGGTGAGAGGACAAA	59	224			GP	GP
AP-980	204	5563	(AACC)5	GCCGAAACCAGGACATATCTA	59	GCCTAATACCATTTTTATGCCC	58	161
AP-981	205	626	(TTGT)7	TGAGGCACTTTCCTTCTGTCT	59	ATTGCTCCGTGAACTTCCTTT	60	197
AP-982	206	562	(ATTT)5	TTGTGTGTGGAGGAAACATCA	59	CCTCAGCAATGCTTTTGTCTT	59	239	CP	CP
AP-983	207	9585	(GATG)5	TGATGGAAAGCACTGAAGAGG	60	CAAAGATGACAGCCTTTCTGC	60	234	CP		GP	GP
AP-984	207	14623	(ATTT)5	AGTGCAGGACTCTGGCAGTTA	60	TTCGACTAAATCAGGTTGCTCA	59	164
AP-985	207	15904	(CAAA)5	GCCTGAAGTCATCAAATACTTCCT	60	GCTTAGGTTGAGGGGCATTAG	60	156		CP
AP-986	208	1659	(ACAA)5	GCAAAAGGGAAAGAAAAGGTG	60	TTCCTTCTACGTTAAATACCAGTCA	58	158
AP-987	208	1701	(AAAT)6	CCTGGAGGTGGCTAGTGTGTA	60	GCATATGCTTTCAGAGTCCAAA	59	240
AP-988	209	15401	(ATGG)5	GGCTAGAAACAGGCTAGGAACA	59	TTTGGCTTGCTTTAATTCTGG	59	177	CP	CP
AP-989	209	17166	(AATA)5	GCATCAGACATGATGAATCTGC	60	CAGTGCCATGAAYGTTAAGGA	59	179				GP
AP-990	211	8002	(ATTT)5	GAAACCAAAACATTGGAACGA	59	AATCCTTCTGTCCCACCAAAC	60	186			GP
AP-991	212	82	(CAAA)5	GGAGTTCCAATTAGGCTCCAG	60	AAATTCACAATGCTGACCCTG	59	230			GP
AP-992	212	1849	(TATC)6	TCCCTTTCTAGCATGAAGACAAA	60	AGACAGACAGACGGATGGATG	60	224
AP-993	213	3264	(TATT)5	ATTTGAGCCCATTAGCTACCC	59	TCCACAGTGAAAACAATTCCC	59	197
AP-994	215	7682	(TATT)5	AAATCCCAATATTCAAAGCACA	58	GCTTTTCAGGAACTCCTGTTATGTA	60	206
AP-995	215	8327	(TTTA)5	ATGAGTTCCCATAGCCTGCTT	60	GTGCTTGGCATAAAACCGATA	59	211			GP	GP
AP-996	216	1314	(AAAT)5	TGAAAGGAAAAAGGTGGTGTG	59	AAGGCTTCTTTTACAGCAATGAA	59	238
AP-997	216	4546	(TAAA)5	CTGGTGATGCTTCATGACTGA	59	GGAAGCCTTGGAGCTTAATGT	59	231	CP	CP	GP	GP
AP-998	216	10623	(AAAT)5	TTGAGTGTTTTGCAGTCCTGA	59	TATGACAACGGGCTATGATCC	59	171			GP
AP-999	216	12677	(TTTG)5	TTCATGGACCTGAATCTGCTT	59	TTGCCMTTGATTTGTGTGTTT	59	243
AP-1000	216	19749	(GGTT)5	CTCCAGGCATCAGCAAGTAAG	60	TCTCCAGCAGAGGCTACCAC	60	205	CP		GP
AP-14	218	157	(AAAC)5	TGGTAAACAGTCACACGGGA	60	CCAAAACTGAGAAGCAACCC	60	224
AP-1001	218	1625	(TAAA)6	GGGGAGGTGGAGAATAAAGGT	60	TCCTCAGTTGGATCCTTCAAA	59	166			GP	GP
AP-1002	218	5314	(GATT)6	ATGCAACCACTCTCTAGCCAA	59	ATGGATAGCAAACCATGGACA	60	177
AP-1003	218	11377	(AAAC)5	ATTCTGCAGTGCTTCTTCCAC	59	CTCCAAAACTGAGAAGCAACC	58	160
AP-1004	218	26164	(AAAG)7	TGGTCAAACTCCAAAGATGCT	59	AAGGAGAGAGAGGCTGCCTTA	59	162			GP	GP
AP-1005	218	28670	(AAAC)5	GCTTTGAGTTGTGGGAATGTG	60	CCCTTTTCTCGCAGTCTTTTT	59	158			GP	GP
AP-1006	220	9851	(TTTC)12	CAAGAATCAAGTCACCTCCCA	60	ATTTTACCTCAGCCCTTGGAA	59	234	CP	CP
AP-1007	220	16137	(AAAC)5	TGAGAATTGCAGAAGCCCTTA	59	AAAGACAAGGCTTTCCTCTGC	60	174	CP	CP	GP	GP
AP-1008	221	586	(AGGA)5	GGGGGAAAGAAAGAAAGACAG	59	GAGGAGCTCAGTGACAGAAAAA	58	171
AP-1009	221	3258	(TTTG)6	CAGCTGCTGGAACTAATGGAG	60	TAAGCCCTAGGCTTTTGCATC	60	172
AP-1010	222	3746	(TTTA)5	AAAAACGCAGTGCTGAGGTAA	59	TGCAAAATATTCAGCAYGTTAGC	59	213
AP-1011	222	17953	(AAAC)5	CAACCGCCTGGTACTACTCCT	60	GGAGGTTGGTTGTTTTGGTTT	60	160
AP-1012	222	19612	(TTTG)5	GCACTGTGGGTTTGCTGTAAT	60	TGGAAGAATCAAGGGGAATTT	59	180	CP	CP	GP	GP
AP-1013	222	25531	(CATT)5	GGATTAGCAGAATGGAGAGCA	59	GGCAACTTCAGATGGTCCTAA	59	194
AP-1014	222	27678	(TATT)5	GGAACTACGTGATTCTTTGAGGA	59	GGTGTTCACAAAATGCACCAT	60	172
AP-1015	222	32959	(AGAA)5	TGTTTTGTGTCTGTCCCCAAT	60	GGGGGCAATATTTGTCTCTCT	59	152	CP		GP
AP-1016	222	33814	(TTCC)5	TGCTTCGTTACAACCTGACAA	59	CATGTGTTTCCTCAGGCACTT	60	156	CP	CP
AP-1017	222	34730	(AAGA)5	CGGAGAGGAACTGTGRCATAA	59	CAATGGGGCAGGTAATAACAA	59	166	CP		GP
AP-1018	223	9129	(ATTT)5	TGTTTTAATGAGCCAAGAGCAA	59	GCAATTGCAAAGTTTACCATGA	60	215	CP	CP
AP-1019	223	10101	(GGTT)8	TTGGAGACTTCTGGGGACTTT	60	AGCTGTGATTCACTCCTTTCAA	58	177			GP	GP
AP-1020	223	12878	(ATAC)5	TTTGTCTGCAGAGACCACAGA	59	AAAATCACAGGAAGTGTTTAGCA	58	203
AP-1021	223	15591	(TTTA)6	CAATGAAGTCAGGAAACTGCC	59	GGAATGCGTGAAAGACATGAG	60	249
AP-1022	226	3762	(AATC)5	GGTGGTTGGCTCAATTACTCA	59	TCAATATGGGGCACTTGTCAT	60	158
AP-1023	226	6990	(TTAT)5	GGTTTGCTTTAAAATGGCAGTC	60	ACTGCTGCTCAAACGCACTAT	60	163
AP-1024	226	14444	(TTTA)6	AGTCTTCCACTTGGGTGTGTG	60	AATGCCCATCTTTCAGTCCTT	59	186	CP	CP	GP	GP
AP-1025	226	16080	(TTTG)5	GTACGGTGGAGCCTAACCTTC	60	CACTACCAACCGCAAAGAAAA	60	240			GP	GP
AP-1026	227	13606	(TCTT)6	TGTGTTGTACCTACCCAAACCA	60	TTCTTCCATCTCAAAATCCAAAA	59	150
AP-1027	227	14345	(TGGA)11	AATCAGAGTTGGAAGCCCTGT	60	TGTCCAAATCGCTAATCAAGC	60	202
AP-1028	227	18288	(AAAT)5	GTCTTGGAAAGGGGAGAACTG	60	TTTCTGCTTCTTAATGCCGTT	59	188
AP-1029	227	19947	(TTTG)5	TCTAGGATGTCACACAACTGCC	60	TGTTGCTATGGTGATATTGATGG	59	150
AP-1030	227	23835	(GAAA)5	AACCATTCTCAAACAGGGAGG	60	CAAATTCCACATAGCAGCACA	59	186	CP	CP
AP-1031	230	224	(TATT)5	TGATCAATGTACCTGAGAGCAGA	59	ACTAGCGCGCATTAGCGT	59	156
AP-1032	232	993	(TTTC)5	CAGGAAAATATGCTTCGCTTG	59	TCCAAATGGCATTCATKACAG	60	224
AP-1033	232	10061	(TTTC)5	TTCCCCAGACTTTGAGAGGTT	60	GGTGTGCCTTTTTAAGATGAGG	60	218			GP	GP
AP-1034	232	17876	(TGTT)6	GAGGAGAGAAAGAAGGGTTTTG	58	AAAACAGTGACCTGGAAGGCT	60	212
AP-1035	232	23442	(AACA)5	GACAGGCAAGCGATRTATCAA	59	CAGGGCTAAAATTCAGGCAAT	60	152		CP		GP
AP-1036	233	1824	(GAAT)8	GTGCAAAAGCATTTCCTTCAG	59	TAATACCACTGGCCGTGAAAG	60	202
AP-1037	238	4423	(TATT)5	TGGGTTCAATACAAATGGTCC	59	GCCCAGGCTGACTGTGTAATA	60	197		CP
AP-1038	238	5355	(CCAA)6	CTTTTGGATCATTCTCCCCTC	59	TCTTCTCCAGTGCTTACAGGG	59	150			GP
AP-1039	238	5570	(AATA)6	TCCACATGAGACATCCCATTA	58	GCTTCGCAGTGAAAGTTTTTG	60	176		CP		GP
AP-1040	238	7887	(AATA)5	GCAAGAAAGAGCCTCAACTCA	59	GACTAGCGAGGGAAAATCAGG	60	235		CP	GP	GP
AP-1041	240	4045	(AAAC)8	AGTGGGATTGAAGGAAGCATT	59	AGGAAGGGAAGTTTGCTGAAG	59	156				GP
AP-1042	240	7323	(ATTC)5	ACCAACCTTTCTTTGGCATTT	59	CCAAACTACGCAGGGATATGA	59	227	CP	CP
AP-1043	240	7660	(ATTT)6	CTGCAAGTGAGATTCCCCATA	60	GTTGTGCAGTTTGTCGGTGTT	61	163	CP	CP
AP-1044	241	274	(AAAC)5	CAGCGATGGAAGGATAAATGC	61	TCATACCACTCTGGAATTTGTTTT	58	151
AP-1045	241	7512	(ATTT)5	TGGTTGTGAGAACTCCTGCAT	60	GGGCAAGATCTTCTCATCTTCA	60	155
AP-1046	241	14840	(GAAG)5	TTGAGCCTGTGGTTAGCGTAG	60	TACAAACGCTCCRTGATTTGA	59	218
AP-1047	241	18346	(ATAC)5	GCTCTCCATCTTCCCTCTGTT	59	TCTCCACAGCTCCTCAAGTGT	60	155	CP
AP-1048	241	18414	(ATCC)9	CTTTGCATTTTAAGCCACCTG	59	TATTGAACACTGAGGCTGCAC	58	169	CP	CP	GP	GP
AP-1049	242	2349	(AAAG)5	AGCCTGTGTGAGTGAGAGACAG	59	AAGAAGAGCTTGTGACTAGAGACG	58	152
AP-1050	242	2522	(TTTG)5	CTGCCCAGCAGCTACTTTTAT	58	CAACAGCTACCTCCCAGAGAA	59	157
AP-1051	242	3624	(TTTC)6	CGAAAAACTAACTCACCGACG	59	ACGCCAGAAATACACACTTGG	60	217	CP
AP-1052	242	4485	(AATA)5	AAAGTGGAAGTTAACATTGCTGA	58	AACACCTCCTAAAAGGCCTGA	60	150
AP-1053	242	4736	(TTTG)6	TGGTACTGAAGTGCTGAACCAT	59	AGACCAATGCCATCTTCTCAA	59	158
AP-1054	242	6738	(GAAA)7	AGGTTCCTGTTTTAAGGCCAA	59	TGGGTCTCTGTTGTCATCCTT	59	181			GP
AP-1055	242	8271	(ATAG)9	GCAATCAAAAGGAGTGGAACA	60	CAAATGTGCAGACAGCAGAGA	60	234		CP	GP	GP
AP-1056	242	10010	(TTGT)5	TTCCTTGCTGAAGCAGACACT	60	CCTGGAAGAATTTTGGAGAGG	60	208	CP		GP
AP-1057	242	18892	(GATA)10	CGGGTCAATACCAAAGAGTGA	59	TGTGGCAGGAAAGAAGAGGTA	59	175			GP	GP
AP-1058	242	20103	(TTTA)5	GGAACAACTATGCATTATCCCA	58	ATGAGTGGGTAGGCCAAAAAT	59	238	CP	CP
AP-1059	242	20574	(TGTT)8	GCGTTTGGTTGTTCTTGAGAG	59	GTTCAAGACCAAAGGTCTCCC	59	228			GP	GP
AP-1060	244	7136	(TGTC)5	CAGTCTTGAGAGCAGTGGGAG	60	AGCCTGTTGGACACATACCRT	60	240
AP-1061	244	15490	(GGAA)5	GTGAGATTCCTTTCTCCGAGG	60	TTGCTGYATCCAGACACGTTA	60	152
AP-1062	244	15687	(CAAA)5	TCTCTGTGAGGATGTCACTGC	58	CCATCTTCATTAGATCCAGGAGA	59	210
AP-1063	244	16580	(ATTT)5	ATAATTCCTCGCTCGCTCTTC	59	CAAAACCTGAGGAGCACAGAA	60	168	CP
AP-1064	245	277	(GCAG)5	GCACCTGCTGAGCGTTGT	61	AGGCTCTTACAAGGGCAATCA	61	150
AP-1065	247	347	(TTCC)18	ACAAACTGCTGTGGATGTTCA	59	AAAGGAAAGGAAAGGAAAGGG	59	164
AP-1066	247	1262	(AAAC)5	AGTCTCTTGCGTTTCAGAGCC	61	TCATTACATGTCGCTTTCCAA	59	177			GP	GP
AP-1067	247	2776	(GTTT)5	TGATTTGAGGAATTCTGCTGG	60	TGATGGTATGGGTCTTCTTGC	59	174				GP
AP-1068	247	4270	(CTAT)6	GCAGAAAAATTTAAGGGTAGCCA	60	CTACACGGTTGGTTGTGTGTG	59	236
AP-1069	247	4391	(AAAC)5	TCTTAAGCCTTCCTACCCTGC	59	ATGCAAGAGGAAAGGCTGTCT	60	205			GP	GP
AP-1070	247	6247	(TTTG)5	CAGAATTCCAACTGAACAGCA	58	TTCATCAAGCTTCATCACTCAGA	60	235			GP	GP
AP-1071	247	8508	(AAAC)5	TTTTCTTGTGCATTGAGGGAG	60	TCATCCAAGATGACAACTCCTG	60	180
AP-1072	248	2635	(ATTG)5	ATTTTTGTCGTCATGAGCTGC	60	CCAGCTTGTTGAAAGATTTACTCA	59	200
AP-1073	250	23	(AACA)6	TTGTTTCCAGTCAGCTTATAGCA	59	GGTAGGCAGGAAATAACTGGC	59	171		CP		GP
AP-1074	250	1507	(AAAC)7	TATGGTATGCCTTTGATCCCA	60	AAAAGCTAGGTGAGCAGGAGC	60	166
AP-1075	250	1710	(AAAT)5	TATGCTAGCAGCCATGTGTGA	60	TTTTTCTTCCCAGCACATTTT	58	202
AP-1076	252	2419	(GATG)6	TCTTGGGAGAGGGACAAGAAG	60	AACAGACATTTTCGTTCCAGAGA	60	150
AP-1077	252	4100	(GGGA)6	CCTTCCCTCATTCCCTGTTAAT	60	TGTCTGAGGACGATGATGACA	60	160
AP-1078	252	6089	(GATA)16	AGGGGGTTTGAGCATTAGAAA	59	CTGCCATCAAAGGAGTTCAAA	60	225			GP	GP
AP-1079	252	6112	(TCTA)13	ACGGTTTATTCAGCTTGGACA	59	ATGCTTATGGAGGAAAATGGG	60	222
AP-1080	253	711	(GGGA)5	CCTAGGGCTTGAGTGATGATG	59	CACTCGTTTGGTTTTGCAGAT	60	174
AP-1081	255	1454	(AACT)5	TAAATGAAATCCCATTGCAGG	59	TTGCTAGGTAAAGCTTGGGTG	59	161	CP		GP
AP-1082	256	3853	(CATC)5	TTCTGGAGAATGATCTGGGAA	59	CAGCAACCCTTTCTGTTTTCA	60	161
AP-1083	256	4786	(TTGT)6	CTGGATATATGTTGGCAGCGT	59	AAATAGAGTGCCAATCAGGGG	60	231				GP
AP-1084	256	5258	(TTTC)5	GGTTAGATGCTGCTTCTGTTCA	59	AGTACATCGTTTCAGGCCCTT	60	236
AP-1085	256	8027	(TCTT)7	TGCTTGAGAAAGATAGCCACC	59	CATCGGATTTTTCCATTTCCT	60	247			GP
AP-1086	259	1356	(AAAC)6	AAAACTGCGATTCCCAAAAGT	59	CTCCCAACGAATTGTGGTTTA	59	179
AP-1087	259	3579	(GGAT)7	GCATGCTGAGGTATCCTGAAA	60	CCCAGTATCACAAGTCAGGGA	59	152
AP-1088	262	8780	(TAAA)5	CATGGAGAAACTGCAGAGGAG	59	AACTGAAGGAGGGAGAAGCTG	60	182			GP	GP
AP-1089	263	8637	(GATG)14	CAAGGGTGTTTCACTGCTGAG	60	CGTTCACTTGCTTGGAGGTAG	59	218
AP-1090	264	985	(TTTG)6	ATATCTTTTGGGTTTTGGCGT	59	CGCCTTGTCAGTATTTAGGCA	60	233
AP-1091	264	6063	(AAAC)5	ACAGCAAGTCCCAACTAGGCT	60	TGAGCCCATATAACAAGCACC	59	220	CP	CP	GP	GP
AP-1092	264	6263	(AAAT)9	AAATGAACAGCTCACTGGGAA	59	GAGGCAAYTGAGTGCAGATTC	59	197
AP-1093	267	2527	(ATTT)5	TGACTGAGAAATACCATGTTGTCAT	59	TTCTTATTCCTCTCCCAAGCA	58	171
AP-1094	267	20503	(AAAC)5	TCAGAGACCTCTTATAGTCAGTGGA	58	YAGTTTTCAGTGGCAGGACAA	59	210
AP-1095	267	21494	(TTTA)6	GTTTGTGCCAACAAATATGCC	60	GTAAAAGGGTGCCATTTCCAT	60	187
AP-1096	267	21645	(TTGT)5	TTTCCTGGATTTCGTTGTTCA	60	AGTCTGGGAAGTGCAAAGACA	59	215	CP	CP
AP-1097	267	22232	(CTGT)5	GAAAATGACAGAGGCATTCCA	60	TAAGGCAAAAGAAACCCAACC	60	177			GP	GP
AP-1098	267	22314	(TTTG)6	TACCCATCTGCTATCCACTGC	60	AAGCATTCTAGGACCCTTTGC	59	233			GP	GP
AP-1099	267	22483	(TATC)11	CAGCCAAATCCCAAACTTGTA	59	ATTTGTCATTTTTGCCTGGTG	59	188			GP	GP
AP-1100	267	24280	(GGAA)6	TGTGCAAAGGTCTGACCCTAA	60	TTGGACTGGATATCTGAAGCG	60	150
AP-1101	267	25448	(AAAC)5	TCAAGAAGCTACACTGTTTTAGGAA	58	AATAAAGGCATGCTGTGCATC	60	162
AP-1102	267	25875	(TAAA)6	TCAGAACAGTTGGAACTACCCA	59	GTTACCGGCTGGTACTTGACA	60	190				GP
AP-1103	267	27246	(TTCT)18	GTGACACGAGTGGAACCTTGT	60	AGAAAGGAAGAAAGGAAGAAAGG	58	183			GP
AP-1104	267	29470	(TTTG)5	CTGGGTTTTTGTGGGTTGTTT	61	CTTGGGCAAGTATGCAACAAT	60	222	CP
AP-1105	269	7134	(TATT)5	CTCTCTTATTCCATGGGAGGG	59	GTGAGTGCCAAACCGAATTTA	59	195			GP
AP-1106	269	9362	(ATAG)5	TGCACGTCGGTAAAATAACCA	61	GAGTCCCTTCTCCTTTAAGCG	59	155
AP-1107	270	4909	(GGAT)5	TCAATCGAGTTTCGCAAAGAT	59	TGTGGCCTTCCTACTCCTGTA	59	214		CP
AP-1108	270	6601	(AAAC)5	TGTCCACAGAGGTCTCTCACC	60	TGATCTTGACATCACAGCAGC	60	248			GP	GP
AP-1109	270	7939	(TATG)6	TCAGCTGCTCTGAATTGGTTT	60	GCGGAGGAACTAGAGAAGCAT	59	157
AP-1110	272	5581	(AAAC)5	GTAGGGGACAGGCCATGTATT	60	CTCATTGGGTCCAATCTGCT	60	226
AP-1111	273	6634	(AGAC)6	CAGTCAGTGGAAAAGCTGGAG	60	AATTAGAATTTGGCAAACGGG	60	153
AP-1112	276	1092	(GTTT)5	TTTTCGGTGGTGTTGTGTGT	59	CCACCCTACCAGCTGTCTCTA	59	221			GP	GP
AP-1113	277	2849	(ACCA)7	CTCTTTCCAATGCCAAGATGT	59	GGAATWCTCTGGTGGGTTTTT	59	157
AP-1114	277	4159	(AAAC)5	GTGTCCCTTAAAGCCTTGACC	59	TGGAAGTAGCTTGGATCCTCA	59	230			GP	GP
AP-1115	277	5010	(AAAT)5	TGTATTTAACCCAGCACAGCC	60	GGTGAGCAATTGCATTGTGTA	59	199			GP
AP-1116	280	4788	(CCTC)5	TAAGACCTGAGAAAGTGGGCA	59	GACAGCTTCAGCTCTGGTGAG	60	214
AP-1117	286	22438	(TGAT)5	AAACATTTTAAAGGCACATGAACA	59	TAATCTGTCCCAAAATGCCAC	59	160
AP-1118	286	31680	(TTTG)5	TGGGAACTTTTCCCTTCTGAT	59	CCTCTCTGGCACAAAGTTTCA	60	199			GP	GP
AP-1119	286	33609	(GTTT)6	AGACTGCAGATGGCAAGTGTT	59	CTTGCTGGAAGAAGAGGGAGT	60	213
AP-1120	286	44777	(AAAC)5	AGGACAGATTGATGTTCTGCAA	59	CATGACAGCTAAGTATTTTTCCCC	60	157
AP-1121	286	48833	(TGGA)12	TCATGTCTGAATTGCATTGGA	60	GGAGGCTGTCTAACCTCCATC	60	207	CP	CP	GP	GP
AP-1122	289	6390	(TTTG)7	GATGCATTCCCTCTGTTTTCA	60	CCTAATGGCTTTTTGCTCTGY	60	201
AP-1123	289	8091	(CATC)5	GACATTTTCAAGGCAGTCTCG	59	ACTTACATGCAAACCCAGCTC	59	169			GP
AP-1124	289	10461	(TATT)5	GGACAGCCCATTAGGTTTCAT	60	GGTGTGAAGACTATGAAAGACCC	59	214
AP-1125	289	10802	(TTGT)5	ACTAGTTTCCGGTTTGGGTCT	59	GATTTATGTCACGGTGATGCC	60	186
AP-1126	289	10818	(ATAC)6	TCAGGAGAAGTAAAATAACGGAAAA	59	ACTGCTGTGATGTGCAAAATG	59	192
AP-1127	291	852	(GGAT)14	GACCTGACACTCGGTGACAAT	60	ACACAAAGCACCACCTCATTC	60	240				GP
AP-1128	294	5886	(ATTT)5	GCCAGAAGCCATACAAAGACA	60	ATTTTTCCTGCAATCATTCCC	60	153		CP		GP
AP-1129	294	10531	(TTTG)7	ATTGAATTAGTTGTGGGGCCT	59	CAAGACACTTCCCTTCTGTGC	59	150	CP	CP	GP	GP
AP-1130	295	1570	(ATTT)6	CATGGATTTCACAGAAGGGTG	60	ACGTGAAGAAATCAGTGGTGC	60	213	CP	CP
AP-1131	295	1772	(TTTA)6	ACTCTTCCAATTCTCTCCCCC	60	ATTGAACTGCATAGCACTGCC	60	190
AP-1132	297	2940	(CAAA)5	CAAAGTACTGGCTCCAAAGCA	60	CTAAACTGCTGGGTAACACCG	59	176			GP
AP-1133	297	4490	(AAAG)5	TGAATTGAAAAGGAATAACCAGG	59	ATTGTGAGAGCAATCGTGACC	60	187
AP-1134	298	1108	(AAAC)6	TTTGAAAATTTTGGCTGCAGTA	59	TGCGTTAGCTTCTTGCAGATT	60	249
AP-1135	298	1906	(AGAT)12	GAGGACCACAGACATCCTGAA	60	AGTGGGAGTGTGAAGTGGATG	60	225
AP-1136	298	8168	(TTTG)5	TGTCTTCTGAAATGCCAGCTT	60	GCTGTTTGAGGTTCCAAGGAT	60	178
AP-1137	298	13560	(TATT)5	TTCACACTCTCTTTCCTCCCA	59	GGAGCGGAATCTAGACCTCAT	59	156
AP-1138	298	15546	(AAAT)6	AATACTTTGGTTGTGGGGGAG	60	ATCTGAAATTTCCTTGGCCTG	60	217
AP-1139	300	12578	(TGCC)5	ACTGTGGCATACAACGCTCTT	59	TGCACACCTGCATCTCTTATG	59	246
AP-1140	304	7985	(TCCT)5	AARCGGAGAGACAAAGCAAGA	60	CATATGAAAAAGCCCGACCTC	60	182
AP-1141	306	8948	(ATGG)11	TCTTCGACTTCATGGAGAAGG	59	AGGCATGAATGCTTGAATTTG	60	157
AP-1142	306	12071	(TTTA)5	TCCAGGCTCTAAACAAAACCTC	59	GCCACTCAAGAAGGCTGAAAT	60	155
AP-1143	307	1029	(TATT)5	GAAGTTCCACCTGTTTCTCCC	59	AGATGTGGAGGATTGAACTGG	59	217	CP		GP
AP-1144	307	1167	(TAAA)6	TCCACATCATGAACTCAAGCA	60	TTGTTACAGGAGCAGCAGGTT	59	166
AP-1145	308	8297	(ATAC)5	TGGCTGCATTTGTAACTGAAA	59	TCCTTTCAGAAATCCACCAAA	59	202
AP-1146	308	22089	(AATA)6	GGTGGGTTTTTGCCAGATTAT	60	CTGTGGAGGCCATACTTGAAA	60	235			GP	GP
AP-1147	312	3719	(AAAC)7	ACATGGGAGTAACTTTGGGCT	59	TTTAGGGGATTTAAATGTTGTTTTG	59	173	CP		GP
AP-1148	312	5047	(ATTT)7	GCTGATTTGAGACCTACTTGGAA	59	CACCAGGCTCATTGTTATGGT	59	249		CP		GP
AP-1149	316	2217	(AAAC)5	AATCGGAGTTTGCAAGCACTA	59	TCTGGTTGCTGTTTTCCTACG	60	192
AP-1150	316	2871	(TATT)7	AATGCCATCTTTTGGTTAGAAAA	59	AAGTGAAAACATTTCAACAAGCA	58	169		CP		GP
AP-1151	316	8604	(TTAT)5	CAAAGTTAGGAAAGACCATCGG	59	TCCAAGCATGTATTGTGGAGA	59	210
AP-1152	317	2432	(GTTT)6	TTAACAACTGCTGCAATTCCC	60	TGGATTGTCAATGCTGTACCA	59	188
AP-1153	317	5976	(ATTT)5	ACTAGGGCTTTGATTGGGGAT	61	GTGTGCACAGAACCCTACTGG	60	242
AP-1154	318	7337	(GAAA)5	TTCTCTTTTGGACTCCTGCTTT	59	AAGAACAAAGACCGAGCAGTG	59	182
AP-1155	318	22170	(AAAC)6	AAATGGCCTGGCTTATGAAGT	59	TTTCATTTCTAGCGTTGGGTG	60	221
AP-1156	325	579	(TAAA)6	TATTGGGACATCCCATTTTACA	59	CCAATTGTGCAGGTATGTGTG	59	150
AP-1157	325	628	(AACA)7	GTGCCCCTTTGGAATAAAGC	60	TCTGCAATTAAAAGGGCAAAA	59	156				GP
AP-1158	325	2453	(GAAG)5	CAAAATCGCAACCCTTGACTA	60	TAACAGTACCGTCGGAAGCAC	60	246
AP-1159	327	4312	(TTAT)5	GGGTTTGGATTGAGGAATAGC	59	TTGCACTGACAGCAAAGTAATG	59	176
AP-1160	329	229	(TAAA)5	AAAAAGGTGATTGGAAGGCAT	59	TTGTTCAAAAGGTGCAGAAGC	60	181
AP-1161	329	2436	(AAGG)15	GGAAGTGAGAAAGACAGAAAGAGG	59	CAGTGATTCTGGCTACAGGCT	59	172			GP	GP
AP-1162	335	1010	(GTGC)5	TAATGGCTCTGCTTTGTTTGG	60	TGTTGACTATGAAGAACGGCA	59	205			GP
AP-1163	335	2123	(TTTG)6	TGAGCTTCAGAGAACTGGTGA	58	GAGTTAGCTACCACAGCACGC	60	151
AP-1164	338	1065	(ATCC)5	ACATTCATCCACCCGTATAGC	58	ATCGGAGCGAATTTGGAAG	60	151
AP-1165	339	1857	(CAAA)5	GGAAAACCTCCAAGAAAAAGC	59	CGCTTTGCATCACGGTATATT	59	152				GP
AP-1166	340	1646	(ATCC)13	AACATGACCCCTTTTACTGGG	60	GAGATACTTAAATGACAGCCTTGGA	60	226
AP-1167	342	471	(TTTA)5	TCTTGAATTCCGTTGACTTGG	60	CAGAAGAAAAAGAACGACAAACA	58	154
AP-1168	342	4117	(TTGT)5	CAGTTTGATTAACCTGGGCAA	59	CTGTTTGCACTCTGCATTGAA	60	190	CP		GP	GP
AP-1169	342	7443	(TAAA)5	GCATCTTCTTTGAAGACTGTGCT	60	TAACAACTTGTCCAAAACGGC	60	240
AP-1170	342	8777	(AAAT)6	TGGAGCTAAATCCCATTCCTT	59	TGCAACACACCTAAGCACAAG	59	186
AP-1171	342	11733	(TAGT)6	TACAGCTCTGTTGATGYTGGG	59	AAAACTCTCCTGCAAAGATTGTG	59	167
AP-1172	342	13491	(AAAT)5	TGTGAGATGCCCTATTTCAGG	60	CTCGGAGGTAACTGAGCTGTG	60	217			GP
AP-1173	342	15059	(TAAA)7	GCTTCTCTCTTACACAGCTGAAGTT	59	TCAAGACCTTGTGGGAACTACC	60	177
AP-1174	349	1310	(TTGT)6	CCGTGGTAACACTCTAGTGCC	59	GAGGACAGCAAGCAGTACCAG	60	179
AP-1175	353	12476	(ATTT)5	TTTGAAATCACAAAAAGCTGGA	59	CCATGGGAGTCAGCAGTTCTA	60	230
AP-1176	356	1486	(TATC)5	GAAGGAGTTTCCTTTCCCTCC	60	CGTGGTCTTTTACATCCTCTGA	59	218
AP-1177	356	2098	(GTTT)5	TTTTCTGTTCCCTTGCTGAGA	59	TCTTCTAGCTTTGGGAGAGGG	59	215	CP	CP	GP	GP
AP-1178	356	5260	(AAAT)5	AGTAACRCAGCTGTCCTTCCC	60	CGCAGGAAATAGTAACGCTTG	59	206
AP-1179	358	4332	(AAAC)6	CCCACTGATGTTAACAGAGCC	59	AATGGCACCTGTAAAATTGGA	59	222			GP	GP
AP-1180	358	5175	(CATA)5	AGCTGCAGAGCCATTACAAAA	60	CTTCCATGAACAGCCTAATGC	59	209			GP	GP
AP-1181	358	17244	(AAAC)5	CCATTGGCATCACTTGCTTAT	59	AATGGTCTCTCCACAGGGTCT	59	195	CP	CP
AP-1182	359	7470	(TGTC)5	GGAATAAGGGGAAGCGTTGAT	61	TTCAGCTCTCCGTTCTCATGT	60	187		CP
AP-1183	360	2238	(AATA)7	CCTTAATGAATGGCAAGCTGT	59	ATAACCAAAGCATGAAGTGGC	59	165
AP-1184	360	2700	(TAAA)5	AGAGATGGGGAGTGGTTTGTT	59	CAACATTTTAAAACCCCCTCAG	59	151
AP-1185	361	3936	(AAAC)5	CTRTTTATTCCCAGGGATTCG	59	CCACTTTCCCACCTTTCTAGC	60	218	CP	CP
AP-1186	361	6181	(AAAC)5	GAGAATGGTCCACAGGATCAA	59	TCATCCTTTCTTCCCACTGAG	59	188	CP	CP	GP	GP
AP-1187	363	344	(TGCT)5	TGCATGTAATATGGCCGACTT	60	AACTCCACCGGTCGAATAAAT	59	225	CP
AP-1188	363	772	(TAAA)5	AACTAACTCCCATGAGTACTAGCCA	59	TGATCTTAGAGGTCTTTTCCAACC	60	212
AP-52	367	53	(AAAC)5	GCCTCAAACAGGACAGAAGC	60	GGAATGGCTTCTGGTTGAAA	60	216
AP-1189	367	1595	(AAGA)10	CACTTTTTCCAGCTGGCCT	60	TCTGCCAGTCCTGCACTAACT	60	241
AP-1190	367	4141	(GTTT)5	TGTCCATTGCACTAGAAAATGC	60	TGCTTTAACACAGCCTGAATG	58	172	CP		GP	GP
AP-1191	368	3034	(GGGA)6	TACATTCCTGGTGTCAGGAGC	60	GCATGGGTGCTATACCATGTC	60	190
AP-1192	368	3986	(AAAC)5	ATACAGGTTTCACCCTCCACC	60	RTTGTCTTGGTTCCACTCAGG	59	155			GP	GP
AP-1193	369	1283	(TTTG)5	CTGGATTTGGGGTTTGATCTT	60	TCAACTTCCCAATCAGAAACG	60	241
AP-1194	369	2098	(AAAC)6	CTAAAACAACATGCTGGCTCC	59	AAGAGATGCTCTCCAAGAGTGG	60	163	CP		GP	GP
AP-1195	372	7574	(ATTT)6	CCCACTACAGTTGGCCTGTTA	60	GCATGAATTCCCTAGTGCTGA	60	211	CP
AP-1196	374	1171	(AAGA)5	TGGAAGTTAACCCAGGAAAGG	60	CTAATGGAGGATTAGGCAGGC	60	210			GP	GP
AP-1197	374	4467	(TTAT)5	TAGGCTTTGCTTGTCAGATGG	60	GTTTAGATGGGCACTTTGCAG	59	176
AP-1198	374	7339	(TTTG)5	GGATTTAGACAGTTTCAGGCCA	60	GAAATTTGCCTTTATGCAGGA	59	156
AP-1199	374	9587	(AAAT)5	CAATGCAAAATTCAGAAACAACA	60	CCTGCTGGTGCTCACTTAGTT	59	151
AP-1200	380	212	(AAAC)6	TGATAGCTTCTCTTCCTCCACA	59	AAAAAGCACACAGGCTCTTCA	60	174
AP-1201	380	856	(TAGG)6	GCCTCAGAAGCATCTAAAGCAA	60	CTATGGCACTCAGCATGGATT	60	216			GP	GP
AP-1202	380	1163	(ATCT)11	GGAACTGTGTAGAGCCTTCCA	59	ATGCACAGATCCTGTTACCCA	60	212			GP	GP
AP-1203	380	2096	(GTTG)5	TCTGCTCATTGAACTCCACAA	59	CAAGAGCAATTTGCCAAAAAC	59	151	CP	CP	GP	GP
AP-1204	381	987	(TTAT)5	TGAATTGATTCAGCTGTTCTTGA	59	GGAGCCTAGTGCCACACTGTA	60	232
AP-1205	383	4595	(TAAA)6	ATGGTGTGGAAAGAAAGAGAGAT	58	TCAGTATGTGAGCAAAAATGGG	59	153
AP-1206	383	7840	(ATGG)5	GAGATGTCAAGTGCCAGGAAG	59	TCACCTCTGCATGGCTAAACT	59	153			GP	GP
AP-1207	383	10170	(TTTA)6	TGAAAGGGAGGTGAAACAGTG	60	GTAACTGGAMAAAGGGTGGGA	59	220
AP-1208	386	10313	(TTTG)5	CAGTGGGACAAGTCTTTGCTC	59	CTTCTCCCCTCCTTCTTCCTT	60	150			GP	GP
AP-1209	387	6310	(AAAT)7	GGTGCCAAGTCAACAAATGAT	59	GACGTCGTAGCCTCCTGTTCT	60	207			GP
AP-1210	389	842	(GAGG)6	CAATGGCAAGAATCATAGGGA	59	GAGCAAAGTCTCTCATGCTCG	60	201	CP		GP
AP-1211	392	249	(AAAG)6	AACGTGCTGATCTACAGACATAGC	59	CTTAGAGCTCCTTGATCTGCG	59	184
AP-1212	394	491	(TTTG)6	ATTTGGCGCATATTAGCACAG	60	TTGCCAAGAAAAGACAGTGGT	59	161
AP-1213	394	2891	(TTTG)5	ATTGCCTAGCCACAATGCTAA	59	GCTGCTGCGAAGATACTCAAT	59	156			GP
AP-1214	395	2764	(ATTT)5	TTGACGTAGGCAACACCTCTT	59	AAAGAGCCAAAACCCTGAGTG	60	221		CP		GP
AP-1215	398	396	(AAAC)6	TCCGTGACAGCATTCAGTTTA	59	GCCATTAAATCTCTCCCTTGC	60	250
AP-1216	398	1306	(AAAT)6	CTAGGGCTTTCTATGCCTGCT	60	GCCAGAAAATTATGCTGTCCA	60	189
AP-1217	399	6713	(TGTT)6	AGAAATACAGGCCAAACCAGG	60	CCATTCCCTTTTCAACACGAC	61	150	CP
AP-1218	399	7719	(CTGT)5	AGCTGGGTGATACCTAGAGGC	59	CCCACTCCTTCCCTTCTACTG	60	167
AP-1219	399	9159	(GAAG)5	TCGCTGAGCTCACATCAGTTA	59	ATGTTGGTTCCAGGAGTAGGC	60	243			GP	GP
AP-1220	402	6008	(ATTT)8	CGTGTTTGGAAATGAAAGCTC	59	AGGTTAGCTTCTCTTTGGGCA	60	153		CP		GP
AP-1221	402	10890	(CAGG)6	CGCTGCCAGTCCTACTCAC	59	GCCTGCACAAACAGAGCACTA	61	171
AP-1222	402	19134	(CAAA)5	GCTTGCAGAACTGGTCTCATT	59	TTGCGTCCTCATCTCTTGTG	59	227
AP-1223	402	24041	(TTGT)5	TGCTGCTTCCTTGAAAACACT	60	GGGAAATGCTCTCATCACAAA	60	218	CP
AP-1224	402	37743	(CAAA)5	AGCACCACAATGCAATAAACC	59	GGGTGGAAGGCCTTAGTATTG	59	182
AP-1225	403	3959	(AAAT)5	TGACAGAATTAGGAAGCTTATTTGA	58	GAAGCTAGAATATTCATCTGGGC	58	158
AP-1226	404	2619	(GTTT)5	TTTGGGCATTCTGACAACTTC	60	CAAGTAAGGCTGAAGCACCTG	60	188			GP
AP-1227	404	3343	(TTGT)5	AAATTGTTTTGCTTCACTGGC	59	GGGCAGGTAGGAAACGTAGAG	60	175
AP-1228	406	1081	(TAAA)6	TCTTCACTCTCCCAAGCAATC	59	AATGGAAATAACGGTTGCTGA	59	216
AP-1229	406	1232	(TTTA)5	CCGCATGTAGCCTCCTACTYA	60	AAGAAAAAGTCACAGGGGGTC	59	152
AP-1230	408	217	(AAAC)5	TTTTCGATGTGCAATTAAGGG	59	GCACAAGTTTTCACTCAAGGG	59	199
AP-1231	410	7617	(GGGA)5	TTCCCTCTACCATCCCATCTT	59	GTAAGCTCCCTAACCCCAGAG	59	233
AP-1232	411	96	(AAAC)5	CTATGAGTTGCTGTGGCCTTC	59	ACCGATCAAGTTACATGCCAG	60	234
AP-1233	411	2584	(GGAA)5	ACAAGGGAGGTTGGTTTCTGT	59	TTCATGTTTCCCAGACCAGAC	59	236	CP	CP
AP-1234	411	2767	(TTTC)5	AAGGACTTTGTGGCGAGTTTT	60	GAAACTCACTCCCTACCCTGG	59	167
AP-1235	413	6253	(TTAT)5	TAAGGCTACATCCACATTGGC	59	GGGGTTAAACAAGAGATAGTCCAA	59	150			GP	GP
AP-1236	413	10748	(GGAT)14	GAATTATCCTCCCTACATTGCC	58	TGGAGGGTCAAAGTCAAGAAA	59	150
AP-1237	424	6267	(AAAC)5	GGAACCCCATATGAGCTGTTT	60	CTTGTGCAGGATGTGGAAGAT	60	197
AP-1238	427	182	(AAAC)5	AAACAACCCCCAGACTACAAAA	59	GCAGGGGGTAAACATCTTCTC	59	203
AP-1239	427	1942	(AAAC)5	ATGACTGCAACCAAAAGCATC	60	ATACCCTCCTGCGTTTCTGTT	60	191			GP	GP
AP-1240	427	10952	(CAAA)5	TCTGCATTTGGTCGTTAACCT	59	CGTGGAAGTTTGAAGCATTGT	60	168			GP
AP-1241	429	6661	(TTTA)6	GCCAGAAAATTATCTCTTTAGCAA	58	TGAGTTCGCTTTCTGGTATGC	60	160
AP-1242	430	1825	(ACAA)6	AAATACAATGAATCAGCCCCA	59	ATTGTTTTAATGGGTTTGCCC	59	238
AP-1243	432	1023	(GCAG)5	TAAACACCTGGACCTCTGCTT	58	CAACTCTACCAGGATGCCAAG	59	204
AP-1244	433	1415	(AAAT)5	AAACAAAACAAATGCCCCAGT	60	TTTCCCTCACCACACAGACAT	60	221			GP
AP-1245	433	3118	(GTTT)5	ACCTGCAGAAGCATAGCAGAA	60	CAAACCAGTCAATGGGAATGT	59	242	CP	CP
AP-1246	436	3297	(AGAA)7	ATGAGCCCTTATACTCCAGGC	59	GCACCAAGATGGTCAGAAAAA	60	154
AP-1247	443	2325	(TTTG)5	GGCTCAGAAACAACCCATGTA	59	ACCCTGTGGGAACCATTTAAC	59	215	CP	CP	GP	GP
AP-1248	457	2101	(GAAG)7	AAATGGGAGACTCGGTGACTT	59	TTTTCTGGCAAGAGCATCAAT	59	244
AP-1249	457	5348	(AAAT)6	GTGTTTTCTCTCAGCCTGCAC	60	AAATCCATCTTGCTCACATGC	60	210			GP	GP
AP-1250	463	3406	(AATA)6	CACTTGGAGACCACTGGAAAA	60	CCATTTAGCCTTCCCTTTCAC	59	229
AP-1251	463	3672	(AAAT)5	GCTGCATATGGACTGATGGTC	60	TCAGGGACAGAACAATCATACTC	58	151
AP-1252	467	1147	(AAAT)5	GAGTTTAAAATGTAACCAAGAGCCT	58	CGAGTCTGCATTGTTTGAGTG	59	169
AP-1253	467	5087	(TCCC)5	AGGCAGCATATCCATCCATC	59	CCCTTTTCTTCCCTGCTTTT	59	181
AP-1254	470	672	(GGAT)5	TTTCACAGCTACACAGGCTCC	60	TTTGTAGCCCTTTTTGTCAGC	59	161	CP
AP-1255	470	1271	(AAAC)5	CCAAGGTCCTGATTTCCTCTC	60	AATGCCATTACAACAGCTTCA	58	183
AP-1256	482	2856	(CTCC)5	CTGGGCAGGGTGATAATGTAA	59	AAGTACGGGTAGCAAGAAGCG	60	185		CP
AP-1257	487	499	(CAAA)5	TCATCTTCCTCCTCCTCTTCC	59	GGTGACTGTGCCTTGTGAAG	59	182
AP-1258	492	215	(ATAG)5	AGAGGAAACAACCAYGACTGC	59	CAGCCTGTTTCAGGGTTGATA	60	211
AP-1259	494	929	(CTTT)6	CTCCAAAGTTGCTATGTTGCC	59	CCCAGTAATATCTGTAAGACCATGC	60	151
AP-1260	500	1954	(CAAA)5	GCTGTGATTAATTTGCCTAGTTTC	58	CAAAAAGCCTCCTCAAAATACTC	58	150
AP-1261	504	1866	(TTGT)5	TGAGAGTTTGTAGGGCAACAAGT	60	GCTGCATTCGAGTCTTACAGC	60	190				GP
AP-1262	505	3258	(TTTG)6	GGCTTCATTGCTTCTCTTGTG	60	CAATGAATTCTGAGGGGAACC	60	242
AP-1263	509	286	(TTTG)5	GCCAGATTGATCTGAACCAAA	60	GTCAAGAGGTGCTTGAGATGC	60	237	CP
AP-1264	535	423	(CTCC)5	CCTGAATACCCTGCCTTTGAT	60	GAAGAGGGAAGAGGCTGAGG	60	158
AP-1265	537	2563	(AAAC)5	ATTTTGGTGACAATCAGCAGC	60	CCTCTTGACAACAGTTCCTGC	59	224			GP	GP
AP-1266	540	940	(GTTT)6	GGCCTTTCTTATGGCTTGTTC	60	ACTTCCAGCCTACACCACCTT	60	167				GP
AP-1267	545	5837	(TAAA)5	AGATGCGTAGAGCATTTGTGC	60	CCTATCTCACTAGGATGTTGTTGC	59	162			GP	GP
AP-1268	551	79	(GACA)5	TAGAGGGACAGAAAAGGGGAG	59	TCTTCCGCAATAGCACTGTCT	60	213
AP-29	590	87	(CATC)5	CACATCCGTGTGTTGGAAAG	60	GTTGGCGTTAACTGGGAAGA	60	256
AP-1269	594	2316	(TTAT)6	TCACAGACCTCTTAAGCACCG	60	CCAAAGGATCAGCCTTACCTC	60	178
AP-1270	594	2653	(AAGG)8	TGCTATTTGCTTATCATGGGG	59	TGCATTTTCCTTTGTAGGTGG	59	160	CP		GP
AP-1271	606	1499	(TTTG)6	ATCTTTGCAGGAGATGGTGTG	60	TGTTGTTTCCAAACCCTGAAG	59	209		CP	GP	GP
AP-1272	610	2105	(AGGG)5	GGGGGAAAAAGGAAGAAAGAA	60	CCCCCATCTCTAAACCACCT	60	151
AP-1273	618	458	(TTTA)5	GGTCAGACTGGGCAATCAGTA	60	CTTTTGGAGGCTAAAGAGGGA	59	234		CP	GP	GP
AP-1274	618	1255	(CCTC)5	TGGGAAGTGAAAGAGCTGAGA	60	ATATTAGATTGGGTGGGGGTG	59	188			GP
AP-1275	621	228	(AAAT)5	AAAGAAGTTAAGGTCACCTCTCCA	59	TCTTAAAGGATCCTGTGGGATAA	59	189		CP		GP
AP-1276	621	2936	(AACA)5	GCAGTTTCCATTAATTCTTTTTCC	59	TTTGTATGGTGCAGGGAAGAT	59	220
AP-1277	635	1489	(ATTT)5	TGAACTCCCACACAAATGACA	59	CAAATGCATTCTGATATTCAGGTC	59	162	CP
AP-1278	664	9559	(TTTA)5	GGGGTCTCTGCAAAACACAG	60	GGCTGCAGGTATTTCACTTCA	60	179
AP-1279	664	12491	(ATCC)5	CCAATCCCCAAACTAGAGAGG	59	ACTGCCTATGCAGAGACCTGA	60	225			GP	GP
AP-1280	686	763	(AAAT)6	TCTACCAAACCCATTCAGTGC	59	TTAAAAGGCACCAACGCTGTA	60	204
AP-1281	709	39	(AAGA)5	TATTGGTCACTGAGGACAGGG	59	ATAACAGCGATTCCAACAGCA	60	164			GP
AP-1282	799	142	(GTTT)5	TGAAGGCAGACCAGATAAAGC	59	GTGAAGGTTCTGCAACCAAAG	59	235
AP-1283	812	474	(GGGA)5	CCAGCCACTAGTGTGGAAAAA	60	GGACACGTGTGGTGCTGTC	61	190
AP-1284	839	1501	(GTTT)5	CAATCACTGGTGTGGTGTTTG	59	AAGAAAGGCATTTGCCCATAC	60	163	CP	CP	GP	GP
AP-1285	870	164	(CAAA)9	ACGCCCTTACTATCATCCCTG	60	TCAGATCAGTTGTGAGCGTATCT	59	226
AP-1286	911	1224	(GTTT)5	AGGCGTTTCTCACCCTTTTT	60	AAGGAGCAAGATGTCCCTGAC	60	209			GP
AP-1287	1132	126	(GAAC)5	TGTGAGCCACATCAGACCATA	60	GTCAGGTTTTGGTGGAACAGA	59	150

## Sheet: GP
Locus	Scaffold	Position	Motif	FORWARD PRIMER1 (5'-3')	Tm(°C)	REVERSE PRIMER1 (5'-3')	Tm(°C)	Product size (bp)	FOWARD AP	REVERSE AP	FOWARD CP	REVERSE CP
GP-3	1	243	(TTTA)6	TTCCCCCTATGATTACATCTCC	59	TTGTCCATGACTGATGAAAACAC	59	181	AP
GP-5	1	300	(TATC)10	CAAACTTTTCCCCTTCACACA	59	GCTTGAGGGTAGGAAGGTGTC	60	217			CP
GP-7	1	1618	(TTAT)6	CCTTTTACTTCAGAACATGGTGC	60	GTGAAGGTGGGTCAACATCAG	60	222
GP-8	1	2668	(AGAC)7	TAGGCTTTGGGGAGAACAAGT	60	GACGCATGTACTGGAGCTGAT	60	250
GP-9	1	2955	(TTTG)5	AGTTTAAAAACAGCCCTTGCTT	58	AGCACAGCAAGAGCAGAAGAC	59	237
GP-10	1	3166	(ACAA)5	CTCTTTGCTTCTAATGGGGCT	59	TGTTAGTCTCCAGGGCTGCTA	60	183
GP-11	1	3356	(TTTG)5	GGAGGATCTTYGAGAGGGAAA	59	AGGAATTATTTCATGTCGGGC	60	219				CP
GP-12	1	3727	(TTGA)6	CCCAATAGGGACCTYAGGAGA	60	GAATTGCAACSAGGATCAAGC	59	152				CP
GP-14	1	7665	(TTAT)5	TAGCTGCAAGCTGCTCTCTTC	60	CTGACACCAGTCGATAAGGGA	60	214				CP
GP-16	1	7979	(CTCC)5	TAAGGAGAGAGTGGCTGGACA	59	CATGGAGAACAGCTGGAAGAG	59	162
GP-17	3	505	(AATA)5	AAACTTGACCCGTTACAGCAA	59	TCTCCCTTCCCATATTTCACA	59	218
GP-20	3	955	(GGGA)6	CACTGAGTCACTTGCCTCTCC	60	GATCCATTGCTCCTGCAATAA	60	192
GP-21	3	1793	(AAAT)5	CTCTCTAGGCACCCCYGATAC	60	AATACATGCCCTKCAGACAGC	59	174
GP-22	3	1994	(TTTG)6	GCCTTTCAGAGGGAAGTTCTG	60	CATCTATGTGCCCCTCTGTTG	60	183
GP-23	3	2065	(TTTA)5	TTGTGAATGTSACTGTTGCCC	60	GGTCTGAGTAAGGCTCTTCAGG	60	239		AP		CP
GP-25	3	2345	(TCCA)6	AAAGAGAATTGCCGCTTTTTC	59	GGCCAAGTGAAAATACACAGG	59	160	AP	AP	CP	CP
GP-26	3	2706	(TTGT)5	TTCAACACTCAGAATGGTCAGG	60	TCCTGTGGTTCTGGTAAAGGA	59	238
GP-27	3	2832	(TAAA)10	ACCAGTGATGTGTGAATCGGT	60	TCTGCCAGAAAGTAGCTTTTCA	59	209	AP	AP	CP
GP-28	3	3258	(TATC)5	GCTGGTGAGGAAAATACRTCG	60	TTGYTGAAGGAAATCTAAACTGAAA	59	237
GP-29	3	3298	(TAAA)6	TTGAGCCCCATAAAGGATTTT	59	CTCCCTCCACTGTTGTAGCTG	59	178			CP	CP
GP-31	3	3911	(CAAA)5	TGGCATGACTCACTGACACTT	59	GGATGATAGGGTTGGGATGTT	59	241			CP	CP
GP-32	3	3955	(AAAT)5	AAAGTAGTTTGGGATGCCTGG	60	ACACATGGGTCTTGTCTCCCT	60	246	AP	AP
GP-33	3	4090	(TCTA)12	AAAGGCAAGTGAAGCCTTGAT	60	TACGGTTGAGCTGCATAGCTT	60	249
GP-34	3	4238	(AAAC)6	GGTTTCCATGTTACCTGCTCA	59	TGCAATTTTCTGCCTTTTGTT	59	163			CP	CP
GP-35	3	4409	(ATAA)7	TATTTATGTTGGGGTTGTGCC	59	TTTACTGTCACAAAGTGCATAGAGG	59	204
GP-37	3	4453	(AACC)8	GTGAAACAAACCAGTGGGAGA	59	ATTTCCTAGTTGCCATTGCCT	59	161
GP-38	4	411	(TGGT)5	TAAAGTAAAGGCCTGGCTGGT	60	AACATGCTGCATACGATTTCC	59	208
GP-39	4	696	(TATT)6	TAGAAATTGGAGATGGCCTGA	59	CAGAGGTATGAATTTTGGCGA	60	189			CP	CP
GP-40	4	3569	(TTTG)6	ATGGGAGGGACATCATAGAGC	60	TCAAAAGTCCATTCTCAACGC	60	195
GP-41	4	3749	(TTCA)5	CTTTGCGGGAGAGGTATAGGT	59	TCTCGGGAAAGATCAGAGTCC	60	209
GP-42	4	3883	(AAAT)6	GAGCAGATCTCCCAGCACTAA	59	GGACTGTATTCTTCTTCCCGC	60	227	AP	AP
GP-43	4	4224	(CAAG)5	GACCAAATTGCATTTGTGTAATG	59	TGGGAAATTATTGTGGATTTCTG	60	178
GP-44	4	5238	(AGAA)5	TGTCCATCCTCCTAGCTTCTG	59	TTACTGTAACCTTTTGGGGGC	60	185
GP-45	4	6148	(ATTT)5	TGCATTAATCCAGAGGCAAAT	59	CAGCYACCTGTCATGAGTCAA	60	249
GP-46	4	7615	(TTTG)5	GGGTGAGGGGAARAGAAAAGT	60	GAAGCAAGCACTGCATTTGAT	60	189		AP		CP
GP-47	4	8480	(GAAA)5	GAGTGGCATGGTGATAAATGG	60	TGTGAGCTTTAGCCTTGGAAA	60	195
GP-48	4	9179	(AAAC)5	CTGGACGACAGACCTGAGAAT	59	GTGTGGACGATGACCTGATCT	59	226	AP		CP
GP-49	4	11121	(AAAC)5	TGCCACYCTTGGTAACAGAAT	59	GTGCAGGCACTCTGACTTCAT	60	226
GP-50	4	11147	(TCCC)5	AGGAGTTGCTTCAGCCTCAGT	60	ACAGAAATGATGGTCAATGCG	60	250
GP-51	4	11488	(AAAG)5	GAGAAATGGGACRACAACAGC	59	AAGGCATAAGCGCCATCTAAT	60	184
GP-52	4	11568	(TTTA)6	CTAAATTACCAGCCCTTGGGT	59	ATGCCTTCCAATTCTGTCTGA	59	222	AP	AP
GP-53	4	11903	(TTAT)5	CTGCATGTACACTGGCACACT	59	TTAAAGCCACCAACATTCTGC	60	191
GP-54	4	12216	(TATT)5	ATTTTCAGCTGTCCTTTGGCT	60	GTGAGCRTCAGATTGGGTTCT	59	200	AP
GP-55	4	12462	(ATCT)5	CAATCACAAACACCATTGCAT	59	GGGTGCAAATAACGTCACACT	59	190
GP-56	4	12780	(TAAA)5	CCCCCATTGAAAGTTTTTACA	58	AGAAGCCTGGCCTTTACTCTG	60	213
GP-57	4	13185	(AGAA)5	CAGCTGTTTCYAGTGCTGATG	59	TTTCAGGAACTGKTGCACTCT	58	174
GP-58	4	13225	(AAAT)6	CAGAGGCAAAGACAGAGCTGA	60	TCTAAAAACTCTTTTGGTCTGCAA	59	164
GP-59	4	14380	(TGTT)5	TGCTGTGTCCCAATCATTACA	59	GCTGGCACTGTTTCAAGACAT	60	221
GP-60	4	14574	(AACC)5	GGGTGCTTTTTACCTGCTCTT	59	CCATTACAATTCTTYAGGGGC	59	171
GP-61	4	14900	(TTTA)6	AACGAGCCCTTCTATCAAAGC	59	AGCTGTTGGAAGCATGTAAGG	59	169				CP
GP-62	4	15256	(ATTT)10	GCTCTTGRCATCTGTTCCAAA	60	AAGCATCAGTGAAGGAGACCA	59	163			CP
GP-63	4	17819	(ATAA)6	TCAGGGCTGCACTGTTTCTAT	59	CTCCTGAAGCAAGATCAGCAC	60	223
GP-64	4	17884	(ATAA)5	GCTACTTTCTCCAGTTCCGCT	60	TTGGGATGTTCTTTGAACAGG	59	241
GP-65	4	18622	(AGAT)5	ACACATGCAAAGTTTTGAGGG	60	CTTCAAAGGAGAAACCCCAAC	59	201
GP-66	4	19133	(TTTG)6	GGAAACCTCGGTGGGTATTAG	59	AGCTCATCACTGCAAATGCTT	60	239
GP-67	4	20708	(AAAT)6	TCCATGGAAGATATTTTTCACCTT	60	CTGGCAAAACCAGCTCTACTG	60	244	AP			CP
GP-68	4	21535	(TTGT)5	CTGTTGGGTTTTGTGCTGATT	60	GAGCTGCTTCTCACAACATCC	60	211
GP-69	4	22235	(CTCA)5	CCAATGCAAGGAAGTCAAAAC	59	GGAATTTCCCTAACCCTCCTT	59	204
GP-70	4	22317	(CCAT)7	TGACCCTTGGAGAGCAATAGA	59	ATCCCTCCAAAAGGAATTTGA	59	233		AP
GP-71	4	22450	(AAAG)5	CTTTCCACCAGCTTCAGTGAG	60	ATGGTTTACAGCCGTCACTTG	60	234	AP	AP	CP	CP
GP-72	4	22574	(AAAT)8	AAAGCAACCTTAAAAGAAAAGGAC	58	TCAAGATCTGCACAAAAAGCA	59	157	AP	AP
GP-73	4	22831	(TTTG)5	TTTTTGGTTTTGGCTAGGTGA	59	CCCTTTGTCATTTCAGGTTCA	59	186		AP
GP-74	4	23632	(GATG)11	GGGACTGAACTGAACCCAATTA	60	CAGAGCAAAAAGAAATCTGCC	59	247			CP	CP
GP-75	4	23873	(AAAC)6	AGTATCGTTGCCAGCAGGTTA	59	ACTCAATTTTCCCTTCCCAAA	59	231
GP-76	4	24007	(AAAC)5	ATTTCCCAGGCTTTACTGCTG	60	ATGTCGTTTACAACCAGTGGG	59	248
GP-77	4	24105	(CAAC)5	GAGGCAGCAATGGCTAAAAA	60	TCTGAAGACCTGAGGTTCCCT	60	153
GP-78	4	24293	(TAAA)5	AGCAGGTTTTCCACTGGCTAT	60	GATAACCTGTGAACCAAGGCA	59	232
GP-79	4	24896	(GTCT)5	ATGGAGCTACAYAGTTTGGGG	60	CAGCCTTATTCCCTACCAAGG	59	231		AP
GP-80	5	1120	(TATC)8	GACCTATCAGCAGATTGAGCG	59	CAGTGGGAAAACTTTCAACCA	59	159			CP	CP
GP-81	5	1322	(TTTG)5	TTTTCTCACAGGGTGGTTTTG	59	GGGAACTGAATTGTTTGGTCA	59	179
GP-82	5	1601	(AATA)5	TCCTAATTCYGGAAGGGCTTA	59	AGCATGCTTTTCTGGTTCTCR	60	181
GP-83	6	283	(TTTG)5	GACCATCTCTTCCTCAGGGAC	60	CCCAAGGAGGATGAATAGAGG	59	190	AP	AP
GP-84	6	615	(ATAA)7	AGAGCTGTTACCGTCTGCTTG	59	GGGCTGCAATAAGTACTGCCT	60	243	AP	AP	CP	CP
GP-85	6	934	(AAAC)5	TGTGACTGCGTCACTCAAAAA	60	ATAGTCTGCTGGCATTCTGGA	59	208
GP-86	6	944	(AAAC)5	TCAGGCAATATTTCATGGACA	58	GAGGTCTCTTCCAACCTTAATGA	58	154
GP-87	6	1011	(AAAC)5	GCGGTACTCCTTAAAAGCCAC	60	GGCCTGACTTGATAGCAGAAA	59	197
GP-88	6	1661	(ATAA)7	TGCCAAAAYAAAAATGGATGA	59	GACTAAGCTGTGCAAACCAGC	60	188
GP-89	6	1951	(TGAT)6	ACATGTTCGCTGATTTTGCTC	60	CATGTCAGCTAAAATGCAAAGG	59	195	AP
GP-90	6	2136	(AAAC)5	TGCTGAAAGGAACACTATTCCAA	60	AGGCTTGTGGTAGTTGAACAAA	58	150
GP-91	6	2236	(TTGT)6	TCAGAAAGGCTGTGTGTGAAA	59	AATGGGYGGTGTTCAGAAAAT	59	189			CP
GP-92	6	2279	(AAAC)6	GATGCCTCAGCTAGTTCCTCC	60	GCTGTCTTCTTTGCACTTTGG	60	249
GP-93	6	2533	(GTTT)6	GGTCTCTTTTGCTGTGAGTGG	59	GATCTCCCTGYCATGTCTCAA	59	235
GP-94	6	2577	(TTGA)6	CGGAAAATGAGAATCCACAAA	59	CAAACAATAACCCAGTGGAAAA	58	232	AP	AP
GP-95	6	2825	(TTTG)5	GTCTTCCTTTTGCCTCAGGAT	59	CTKTTCAGGCATCATCAGCAT	59	184
GP-96	6	3674	(ATTT)5	GGAGGGGAGGAGTGTCTTATG	59	TGGCCAGTTATGCTTTTTSCT	59	206			CP
GP-97	6	3776	(ATCT)8	CTGCCAATATGGAASTCTGGA	59	ATCTAGCAGGACACAGGCAGA	60	242				CP
GP-98	6	3790	(TATT)5	TCAAAAAGTCAGTRGAAGGGC	59	TCAGTTCTTCAGCAAAGCCAT	60	198		AP
GP-99	6	4894	(CCTC)5	CACCCTTTCTTCCTTCATTCC	59	ATTGGTGTGTTTCCATAAGCG	59	158
GP-100	6	5020	(ATTT)6	ACAAATGGTGTGTTCCAGAGG	59	TCAGACACAAATGACTCCCAA	59	239
GP-101	6	5267	(TTAT)8	CTTCCCTTAGCATGGGTGTTT	60	TCCCTTTGAACAGAGCACACT	59	186			CP	CP
GP-102	6	5565	(TAAA)7	TTTTTGGTTGGACTCGATGAC	59	TTTGTGATTCCAGAAGGTCCA	60	228
GP-103	6	5566	(TTTG)5	GACAGTCCAGTCTGGGTTTCA	60	AGCGCACAATGTCATAGGTCT	59	245
GP-104	6	5631	(AAAC)5	GTGTTATCTCCACCACCATGC	60	GTGGGAAARCTACAACAGGGA	60	212
GP-105	6	5740	(CCAA)8	ACRTTATCCAATGTGATGCCA	59	TGGTGTTGTTTTTGTTGTTTGG	60	247
GP-106	6	6583	(TTGT)5	ACTGCTTCTCTGAGTCCCTCC	60	TGGAAACAGAATCCATCCAAG	59	250			CP	CP
GP-107	6	8242	(TTTA)5	TGGATGCACCATATAGTCTGCT	59	AATTTTCAGCAAYATGGAGGG	59	164	AP
GP-108	7	1206	(AAAC)5	TGTCAGARTCCCAGTTTCCAC	60	TCTTGTCTTGCAGTTGGGTCT	59	246
GP-109	7	1306	(ATCC)5	TAAAGGCATGTTACTCCCCCT	59	AGTTTGACTGTGGTGACTGGG	60	227
GP-110	7	3501	(TTGT)5	GAGGACATTCRCACAAGCATC	60	ACAAATGCCCAAAAGGTTTCT	59	174
GP-111	7	5155	(AAAT)6	TTTTGAAATATTGCTCCCCAG	59	GCCAAATTAAAAACCGTTTCC	59	209
GP-112	7	5172	(TATT)7	CCAGCTGCAGGAGTGTAGAAC	60	CCCTACCTGTAACAYTGGCAA	59	217
GP-113	7	5487	(AAAC)6	TTTCCATGAAAAAGGCTGAGA	59	TACTTGTTCCAGAGCTCCCCT	60	168
GP-114	8	262	(AAAC)5	CTGCCTCTCTGGGATTTCTTT	59	CTCTCAGCCGCTATTCTGAAA	59	223			CP	CP
GP-115	8	796	(CAAC)8	CATGGTTACAGCCAGCATCTT	60	TTTGGGATGTTTGAGCTCTTG	60	249
GP-116	8	858	(AGTT)5	GGTCAAAACTGCCATTCAGAG	59	ACTGTCAGTTGCTTGATGTGC	58	158				CP
GP-117	8	1101	(ATTT)6	TCTCCCACCCATGTATGTAGC	59	TCCAAAGGCTCACAGTCATTC	60	166				CP
GP-118	8	1324	(TTTC)5	AAACTCCCTAGGCTGAACWGA	60	CTGAAGTGAGCAGAGGCAGTC	60	163
GP-119	8	1772	(AGAT)6	CTGAAAGCAGGAMTTCCACAG	59	CTCTTCTGAAATGGTGTGCCT	59	195
GP-120	8	2261	(AAGG)11	GAAAACACCCCTGCATACTCA	59	TGTTCGTCATTCAATGTTTTCC	59	223
GP-121	8	2276	(TAGA)11	CATTGCTTCAAAACAGCACAA	59	CCCTGTTACTTTGTACWGATCCA	60	216	AP	AP	CP	CP
GP-122	8	2905	(TTTG)5	TGGAAGAGTTTCAAAACAGAGGA	60	AAACCCAAAACATCCCCAAC	60	160
GP-123	9	93	(GTTT)6	TTCACCCTTTCCAAACTTGAG	59	GATGCAGCATAGAACAAAGGC	59	244
GP-124	9	189	(TCCT)13	TTGAAAGCCTTTTGCTTGAAA	59	GGAAAGGAGAGAGGAAGAGAGG	59	174
GP-125	9	189	(TTTG)6	TGGGACAAAACTCAGATCTTCA	59	ACAGACTGCCTGGCAAAGTTA	59	206
GP-126	9	238	(AAAC)5	TCCTGGCTTGATTAGGTTTCA	59	ACATTTCACATGCAGGCTTTT	59	233
GP-127	9	254	(TGAA)12	TCACCTGTAAAATGGACTATTTGC	59	CAGGAGGTCCTGAGAGAAGGT	59	246
GP-128	9	1059	(TATC)9	AGCAATTCCTGTGCTGCTTTA	60	TTCTTCTTCCTACCCCCAAAA	59	151
GP-129	9	1185	(TGAT)5	AAACTCCTGCTGACCTTGACA	59	ACTCTCCAGAACTCCTCTGGC	60	222	AP	AP
GP-130	9	2485	(TTGT)6	GTTGTGGGGGTTTGCTTG	59	GGAGTATGGGATTGGAAGGAA	60	210				CP
GP-131	9	2839	(TCCT)16	TCAGCTCAAGAAATGTGACCA	59	AGAAAGAGAAAGAGAAAGGAAGGA	58	220
GP-132	9	3870	(TTTG)6	TGGAAATTCCCCTCATTTTTC	60	TAAAACAGCCGCTTTCCTTTT	60	228
GP-2	9	3985	(AGTA)5	AGCACCACTCTCTCTTCCTCC	60	GCAATTTCTTTTGAAACCCCT	59	220	AP	AP	CP
GP-133	9	4213	(AAAC)8	TGTTCATAAGAGGAGAGGGGAA	60	TGCACTTYACCATTGTCCATC	60	224
GP-134	9	4390	(TGTT)6	ATCCCCACTTCCTGATGTTTT	59	AAAGGAAAGGGATAAGAAGGGA	59	182			CP	CP
GP-135	10	1445	(ATCT)11	GTAGCTCAAGGGGAGCTCTGA	61	TGCCTTCCAGTCAGTGAAATC	60	160	AP	AP
GP-136	10	1688	(ATAC)5	CACTGGGTGTCAATGTTGATG	59	CCATAATGGAGTCATGTCACAAA	59	237
GP-137	10	1734	(CAAA)5	GAGACTCTCAGACCCCTGCTT	60	TRCAAGACATGACTGACTGCC	59	212
GP-138	10	3432	(GTTT)5	AGCCTGTTGGTTTTGTTTTCC	60	TTCCTGAGCCAAACAAAAGATT	60	210			CP	CP
GP-139	10	5439	(CATC)6	GGATAGACCCCTGGTACTCCA	60	TTAGGACGTTAAGGCCTGGAT	59	157
GP-140	10	5531	(AAAC)5	TTTAGCACACCTTGCCAGAAG	60	AGGCCATCAGAGAGGAATCTT	59	250			CP	CP
GP-141	10	6963	(TTTG)5	TGATTTCCARTTGCCTCACAT	60	GCATGGTTGCTTGTCTTCAGT	60	211			CP	CP
GP-142	10	8573	(TGTA)5	AAGATCATCATGGACCAGCAC	59	TGACAGAAGAKAGTGCTTCGC	60	214
GP-143	10	8729	(AAAC)8	CTGGACTGCCTGAAGAATCTG	59	TTGTTCCTAAAGCACRTGGGT	60	203	AP		CP
GP-144	10	9194	(TGGT)5	YGCATGGATATTTCCCAAAAC	59	TGTTGGAGTAAACCCTCTCCA	59	167
GP-145	10	9489	(TTTC)6	CAGAGGTAATTGCTGGGTTGA	60	TTGATCTTCAGGACGTGTGTG	59	202			CP	CP
GP-146	10	10827	(TTTG)5	GGTAAATGGGGTTTTGTTTTGA	59	ATGTGAGTTTTTCAGGAGCCA	59	189
GP-147	10	11284	(TTTG)6	TAAACAAAACTCRGCTGGGC	60	AGCTCCCCTTACTTCTTTCCC	60	242			CP	CP
GP-148	10	12655	(ACAA)6	CCATGCTCATCAGCAACCTAT	60	CCTTGCTTAGCTCTGCAGGTAT	60	240	AP
GP-149	10	13609	(GTTT)6	TGTCTGCTGGCTTTTCCTAAA	60	TGGAAAATGGTGTCTGTCCAT	60	155
GP-150	10	13611	(TTGT)5	GCAATATGGAATTTGTCAGGC	59	AAAATCTGGGTCCAAAGATCC	59	221	AP	AP
GP-151	11	2396	(AAAC)5	CCATCCTCATTCTGATCTCCA	60	CAATCTCCTGCCTCTCTTGTG	59	192	AP
GP-152	11	2592	(AAAC)5	GCATGCTACCAAGGTCTTGTC	59	TGTGCACGTACCATACGTTTT	59	150
GP-153	12	182	(AATA)6	CCTTGAATCAAAACCAGTGCT	59	TGTCAGCACCCAACTGATATTC	60	248
GP-154	12	343	(TTTG)6	AACCCTCCCTTGCAAATAAGA	59	TCAGCACAGCCAGTTTATCCT	59	238				CP
GP-155	12	360	(TATT)5	GTCAACCCACCACAAAAGAGT	58	ACCTCCTGCAAGACAACAGAA	59	213	AP	AP
GP-156	12	368	(TTCC)25	TATGTGAACGCACTGCATGTT	60	GAKAAATGAAAGGGAGGGAGG	60	154
GP-157	12	369	(AAAC)5	TGAAGGTTTTTCACCAATTCC	58	TCCARCACCATGTTTACCTGA	60	203
GP-158	12	380	(GTTT)6	CCAAAGCATTCTCCTGAAGC	59	CACAAAAATGGCTGTTGGAGT	60	216
GP-159	12	1380	(TAAA)5	GAMTCCAGATGAATGCCTGAG	59	GCCAGGGTYCAAAAGAAAAAT	60	229
GP-160	12	2474	(TCAT)6	TCTCAGACTGTTTCCAGGCTC	59	TGCCRCTAGAACAAGTGTGGT	60	167			CP	CP
GP-161	12	2686	(AATA)5	AATGCTGGTGTTCAGCTTGTT	59	TGGTGTTTAACAGAAGGCACC	60	242		AP
GP-162	12	2767	(TAAC)6	TTGAAGCAACCTTAACAGGCT	59	CATGACCACCTTCAACAATGA	59	171
GP-163	12	2789	(ATGT)5	TGCCCTATTAGTGACCACAGG	60	TGGCACATTTCATAAACATTGA	58	238	AP	AP
GP-164	12	3093	(TTTG)5	AGACTGGAGACACCCAGAACA	59	ACCTGTGTGACTCTACGCCTG	60	204
GP-165	12	3265	(AAAC)5	AGGTTCTGGGAGGATGAAAGA	60	TCCATTGGGCTGGTAGTAAAA	59	239	AP
GP-166	12	3866	(CCAC)5	CTTTCAGCCATGCAAGTTTTC	59	ACTTGTCCTCAATCCATCAGC	59	245
GP-167	13	3159	(GGAG)5	AATGCTGCACAAATTCAAACC	59	CTGCTTCCTTTAAGCCTGGTC	60	245
GP-168	13	4297	(AAAG)5	AATTAACAGCAGCACTTTCGG	59	TTGCWGTTTAACACTTCAGGG	60	169
GP-169	13	6185	(TCCC)5	TAGGTTCCCCCAAGAAAGAGA	60	ACTCACCAGATGGATGTCCTG	59	233			CP
GP-170	13	6190	(GTTT)5	TTCAGAGAAAAGGGCAAGACA	59	CATAGTTGCTCCCAATCCAGA	60	155
GP-171	13	6724	(GTTT)6	GCAGAGCTGTTGCTCCTAGMT	59	CCTGGCTTCCTTGAGTCTTTT	59	178
GP-172	13	7414	(AAGA)5	AAACACCTTGAAAAACGGTCC	60	GGTGCTGAAAGCTAGAAGGGT	59	166
GP-173	13	7739	(TTCT)5	CCACATTTCCTTTGTCTGGAA	59	CACGGATGGAAAAGTSAAAGG	60	230
GP-174	13	7983	(GGAA)5	TGGACTCCGACTGTAAGTGCT	59	CTGAAGCAATCTGTAGGGCAG	60	153			CP	CP
GP-175	13	8727	(TTGT)5	TGCAGTATGTGAAGCATGAGC	60	CTCACATTCTTCTCTGGGCTG	59	202
GP-176	14	800	(AATA)5	CACTGCARAGAGCCCAAAAAT	61	ACCCATAAGGATCACTGGGTC	60	188
GP-177	14	812	(TCTG)5	CACTGGAGATRCTGATCTGTCC	59	AAGGCRAATGCACTTCTGTGT	60	190	AP
GP-178	14	1284	(AAAT)7	ACAGTTCACGGCTTCCCTAAT	60	CAGCGACAGCAGAAGCTTAAT	59	209
GP-179	14	1785	(CAAA)6	CACGCCAAAACCCAATATTTA	59	GATCTTCCATTCCCCCAGATA	60	195				CP
GP-180	14	1828	(AGAA)5	CTGGGAAGAATCTTTTCTGGG	60	RGTCATACCTAAGCGGTTTGC	60	245
GP-181	14	1932	(TTTG)5	GGGGTTTTTGTTTGGTTTGAT	59	CGTCAAATGATGCTAAGCTCC	59	245
GP-182	14	2130	(ATTT)6	TTTTCTGGTGCTTCATTCTGG	60	CAGTTGGTGTCCGTCAGATTT	60	238			CP
GP-183	14	2158	(AAAC)5	GGGATAAGGGTTTCTTCATTCC	60	TTTTCTCACTATGATTTCTGGAGG	58	225
GP-184	14	2609	(CAAA)7	TGGCACTGGATTTCAGTAAGG	60	GCTGTGACCCCAGACTATTGA	60	189
GP-185	14	3190	(GACA)5	GGCTCTCTTTCCATTACCCTG	60	AGGAAATGCCACTCACATGAC	59	190
GP-186	14	4014	(AAAC)11	TTCTGTGCAAGAGAGGGGTAA	59	GCTYTGCCAAGTCAGTGAAAA	60	231
GP-187	14	4077	(TATC)8	ACCACATTCTTCAGAGGGCTT	60	TAGGGTTGGAAGGGACCTCTA	59	236
GP-188	14	4757	(CAAA)5	GCTGCACTCCATCCACTATGT	60	AGATTGGCTTTGCCACAGACT	61	217
GP-189	14	5020	(TTTA)5	CTCAGCTGTGATACCCTGGTT	59	TGCCAACAAGTTCAACATGAG	59	175
GP-190	14	6011	(AAAC)5	GGCAGGACAGCATTACCATTA	59	AGCTGCTTGGTTCTGTGTGTT	59	239
GP-191	14	6979	(ATCC)5	CCCCTAGCTCAGTTTTTCTGC	60	TGTCCCATCTTCTGACTGACC	60	216
GP-192	14	9035	(AAAC)6	TCCACAATAAAATCCCATTGAA	59	ATACCGTGGTACAGATGGGTG	59	227
GP-193	14	9248	(ATGG)10	TCTGAAAATGCATCTGTGTGG	59	TCAGGCTGCATTCATACAACA	60	226
GP-194	14	10009	(CCTT)6	TGTTACTGCATCTTYGGGGAG	60	AAGGAAAGGAAGGAAGGAAGG	60	215
GP-195	14	11506	(AAAT)7	GGAGGTRCCCAAAACTTTCAT	59	CGAATTTAAAGCCACTGCTGA	60	222
GP-196	14	11743	(GTTT)6	AATGAAGCGCCTTAGAGGTTC	59	ACCTTACAAAAGGCAAGGGAA	59	171	AP	AP		CP
GP-197	14	12051	(ATTT)8	TCCCCTACTGCTGTGATTTCTT	60	CCGGAGTTTTGGGAAGTAAAA	60	236
GP-198	14	12187	(TTTG)5	GATGGCAGTTGYAGTTTGGTT	59	ATGAAACAGTCTTGAGGGGGT	59	211
GP-199	14	12261	(AAAC)6	GCAAAGATTAGGCAGTCACCA	60	TCTCAATTGCAATCCTTCACC	60	173			CP	CP
GP-200	14	12577	(GTTT)6	AAGGCCTTGAATTGCCTTTTA	60	ARCCTAAGCTGTAAGGGCCA	59	198
GP-201	14	12755	(AAAT)5	TTGTCCATGACAAAACACTGC	59	CTTGTGTGCAAAACCAGAGGT	60	183	AP	AP	CP	CP
GP-202	14	12852	(ATGG)5	AACTGGGAGAATACCAAGGGA	59	GCTGCTCAATGGTGTTGTGTA	59	241
GP-203	14	13152	(TCCA)5	TTGTATCTCCCAATAGCTTGTCA	58	CAGGTCCAAGTCTTTCTCCAA	59	170
GP-204	14	13328	(AAAC)5	AGATTTCACTGTCAACCCCCT	59	TCATCCGAGATTCCCTAACCT	59	226
GP-205	14	13352	(TATG)5	WTTTTCCCCCAGCATGTTAGT	60	TCACAGCTGCAGCCCAAT	61	195				CP
GP-206	14	13394	(TTGG)6	ACATTTCCCTGTAGCTGCAAA	59	TGCAATGTAGACCAGAAATTAGGA	60	241	AP	AP
GP-207	14	13665	(AGAA)12	TCCAGGAACAGATGGAYACTG	59	AATGCTTGCAAAGAGAAGCAC	59	197
GP-208	14	13946	(TTCT)5	TGACACGGTGACAAATCAGTT	59	TTGCAGTCAATGCATGTTCTT	59	247
GP-209	14	14038	(AAAC)5	CCACATGCACTTGTGGTACAT	59	GCAGACTTCCAAAGACGTGAC	59	237
GP-210	14	14409	(TATT)6	CATGCAAAGATGCTAGCACAA	60	GGAAGAGGACGAATCTTGAGG	60	207
GP-211	14	15040	(TGTA)7	ATCGCTCACAGACAATGGAGA	60	CACCATAGCCATGTGCTTTTT	60	236
GP-212	14	15152	(ACAA)5	AATATGCTTGAAATGGKGCTG	59	TGGGACCTGCTGTAGAAAATG	60	209			CP	CP
GP-213	14	15290	(CAAA)6	TGCTTGCTTAAGCCACATTTT	59	TGCCTTTCTGCCATTCTTCTA	59	226			CP	CP
GP-214	14	15300	(ATTT)6	TTTACTGTGAGCCAGGCACTT	59	TGTGAGGCTGCTTGCTTCTAT	60	207
GP-215	14	16685	(TTGT)5	GTTRCAAGGATCACCACTGCT	59	TGCTTCATGGTCATTTTCCTC	60	231
GP-216	14	17366	(GCAG)5	CTGCTGCTCTCTTCAGCAGTT	60	AAGCCTGCTGTGAGGGTCTAC	60	186
GP-217	14	18448	(TGTC)5	TTTGACCCCAATAATTTTCCC	59	GCAGAGTGTGTGAGGAGGAGT	59	170
GP-218	14	18976	(TTAT)5	CCCTTTTGTAAAGGCTCATCC	59	TCAATCCCCTTTCATTTCTGA	59	167	AP	AP	CP	CP
GP-219	14	19042	(TAAT)5	TTTGGTTGGGAGAGAATGATG	59	CRATCACCATTTCAGTCAGCA	60	173
GP-220	14	19235	(TTTG)6	TCCCCCTTTGTATTCTGCTTT	59	ACTTGCCAAAATCAAATGGAG	59	205			CP	CP
GP-221	14	19720	(TTTG)5	TCTTTCTTTCTCTTTGGTGTTTTG	59	CTAAATTTGCTGCTGGGTCAG	59	198
GP-222	14	19937	(AAAT)5	GTCCAGCTGCAAAAATAGCTG	60	ATGATATGTGGGCCTGTCCTT	60	190				CP
GP-223	14	20201	(TTAT)5	TTTTGGTTTGTGTGTGTCTGC	59	CCTCCAGAAAGGTAAGCATGA	59	186
GP-224	14	20384	(TATT)5	TTGCTGCCAAAAAGAAACATT	59	GCAGAGCTTCTTATCATGAATGG	60	245
GP-225	14	21043	(TTTA)5	TTTGTGCTGTGATCATCRAGG	60	TTGTCTGGCTTTATCGTGTYG	59	228			CP	CP
GP-226	14	21067	(TTTG)7	AGTTTTGACTTCTGCTGCCAA	60	GACTCCAGCTGAAAGAATGGK	59	247			CP
GP-227	14	21178	(TATT)5	ATGGCCTGAATACACRAGCAG	60	GCACTGCCTAGAGCTTTACTGA	58	159
GP-228	14	21712	(TGGC)5	TGCCAGAACTCCTCTGGTASA	59	AGATGCTCTGCTCTGCTTGAG	60	162
GP-229	14	21807	(TGGA)9	TTCAGAAACTCCACTRGGGAA	59	AACCTCAGGGACACAACTTCA	59	238
GP-230	14	22469	(TATT)5	ATCAGTCAGCCAACTGAAACG	60	TGATTTCTTGAACTGATCTTTGC	58	162		AP
GP-231	14	22494	(ATAA)5	GCCATTCTAATGSAAGAGCCA	59	CTTGAGAGGAAGCCATTGTTG	59	192
GP-232	14	22767	(AAAC)5	GCAGGACTGCAATGGGTATAA	59	CATGAAGTTTGTGGTAGTGGGA	59	209	AP	AP	CP	CP
GP-233	14	22881	(AGAT)5	CTGCTATTTTTGGTTGTTGCC	59	CAYGGAGGCTTTATCCTCTGA	60	209			CP	CP
GP-234	14	23424	(CCTG)5	GCGTCYCAAATTCTCTTCTCA	59	CTCTAATAATCCTTCCGCGCT	59	225
GP-235	14	23481	(AAAC)6	TGTCAGAGAGGGAGCTACCAA	59	CAAACAAACAAGCCAAACCAT	59	169
GP-236	14	24214	(AATC)5	CAYGTCTGTTTTCTGGATAGACG	59	AAAAACTGCATGATTGTTGGG	59	169
GP-237	14	24277	(TGTT)6	ACRTATGTGCCCCATGTTTCT	59	ACCATGTTTTATTCGTGCTGC	60	165	AP	AP	CP	CP
GP-238	14	24632	(TTGT)6	TGTTTTTCTGGATCTGTGCCT	59	AAGGMTGACAGAGTTTGTGGG	60	174			CP
GP-239	14	25393	(GAAA)11	CGAAAGAACGAAAGAACGAAA	59	TTTTTCAATTAAACATTTTTCCAGC	59	153
GP-240	14	27642	(TTTG)5	AGGGCACTGTTGAAGACAAAA	59	AAAAGTTGGGAACRTTGGTCA	60	185
GP-241	14	27766	(AGGA)5	TCCCAAAGAGTGAAAGGGATT	59	GGAATCCAYAGGGGACACTTA	59	247
GP-242	14	28625	(GAAT)6	GTAATGTGGTCATCTGCCTGC	60	CGTCCAAATGTCACCTTTCAT	59	159			CP	CP
GP-243	14	29343	(CTAA)5	AATGGGACATTTGGATGTCAA	60	CAYGTAACAAGTATTGCCCTGG	60	190
GP-244	15	158	(ATAC)6	AACCTTCCTGGCTTAGTGCTC	59	CATAGCCTGCAGGGAACATAG	59	225			CP
GP-245	15	391	(AAAC)6	ATAGAYGCCTAGAGGGGGAAA	59	TAGGAGATTGTAGCCCAGGGT	59	217
GP-246	15	642	(TTTA)6	CAAGGGGTAATTCTGTGAGCA	60	CTCTCTTCCACTGCAGCACAT	60	180			CP	CP
GP-247	15	683	(AACA)5	TCATCATAAGGTGCCTGAAGC	60	ATGACAAAAGGAGGGGTTTTG	60	180		AP
GP-248	15	1241	(GTTT)5	TTTTAGGTGGGAGGTTAGCWC	59	TCAGAGCAAGGTAGCAGGAAG	59	179				CP
GP-249	15	1489	(AACA)5	GCAAGGCATAACCTCCCTAAG	60	TTAAGCCTTGGTTGCTGAGAA	60	167
GP-250	15	2516	(TTTA)5	GCACTGAGAAATGGAGGGACT	60	TCTGTTCTCCATCCCAGCTTA	59	215	AP	AP	CP
GP-251	15	2869	(TTGC)5	TGTAAATACAGGGACTATGTGGTTT	58	ATACACAAGCTTTCACGGTGC	60	234
GP-252	15	2936	(TTTG)5	TGAAACAGTGGGAAGAATYGG	60	TAATGATGGGCCACAAGTCTC	59	223
GP-253	15	2966	(CCTT)5	TGCTTCCCCAGATTATCACAG	60	TCTCGGACCATTTTATTGTGG	59	192
GP-254	15	4002	(AATA)5	AAACATTGGTCTGCTTGTTGC	60	GCCAGATACTAGATGGGGCAT	60	232	AP	AP	CP	CP
GP-255	15	4527	(ATTT)5	CWGTCTGTGAAAGGCAAGGTA	60	GTCCAGGAACACCTTCACAGA	60	187
GP-256	15	5110	(ATTT)5	GCATGTGAGTTCTTCACAGCA	60	TGACCCATTTYGGGTGGG	62	163
GP-257	15	5347	(TTAT)6	AGAAATCGYAGCCAGTCACAG	60	TGCTTCAAAGCTTATTTGGGA	59	190		AP
GP-258	15	5584	(AAAT)7	GACAGCCAAAATGGTAGCAAA	60	TGTGTTTGAAAATGCCCCTTA	60	191
GP-259	15	5645	(ATAA)5	TGGGTCCCAAATTTCCTATWA	59	TGGGAATTTAGGATTGTCAGWG	60	177				CP
GP-260	15	5929	(AACA)5	AAATCCAGGAGTATCCACGCT	59	CCAGCTCCACATKGAAAGAAC	60	239
GP-261	15	6709	(TTTG)9	ATCCTTGACACCACAAAATGC	59	GAGAACTACCCGAAATTCTCCC	60	196
GP-262	15	6863	(TTCC)7	TTTCGCACTATCCTGTTCCTG	60	AGGAAAACACTTCCCTTTCCA	59	220				CP
GP-263	15	7031	(ATAG)12	GGGCCTTGTCCACACTTAGTA	59	ACCATGCTGGGTCKAAATATG	59	190
GP-264	16	4325	(AAAT)5	GCAAACGTTCCAATAACCAAA	59	ATGCCAAGAAGGAAATGAGGT	59	211	AP	AP	CP	CP
GP-265	16	6795	(TTTG)8	CTTTGCACATGAAGCACTGAG	59	TCGGGCTCAAGTTGATAAGAA	59	187	AP	AP
GP-266	16	9703	(AAAT)6	AAAAACTGGAAACCAAAGGAAG	58	TTCTGGAGTACTGGTTTCTCTTCA	59	250
GP-267	16	10849	(ATTT)5	TGAGATGTAAAGCTGACCAGGA	59	TGCAGGGAAAGCAAAAAGTTA	59	234	AP	AP	CP	CP
GP-268	16	10890	(TGTT)6	GCTGGGTTTTATCTCATGCAA	60	TCTCWGGTTTAACAACAAGAGTAGG	60	172
GP-269	16	11339	(AAAC)5	CAGTGCATGCTGTTCTGACAT	59	TGCAATCATTGAGCTACCAGA	59	246
GP-270	16	14659	(GGAG)6	ACAGGAGGTTTTGAAGCAGGT	60	ACTTGTTTTTGTTCCTCGGCT	60	174
GP-271	16	14941	(TCCC)5	CAACTCGGTCTTCCCRCTG	61	AAGTGCAGGTTACGCATTTTG	60	166
GP-272	16	14949	(ACAA)6	TTCATTTTAAAGCGTTGGTGC	60	GYTGGAAAGTGAATGCGGTAT	60	210			CP	CP
GP-273	16	14968	(AAGC)5	ACGCTATATGAAACCCAGGCT	60	AGCACGCGATAGTTAAGCAAG	59	228
GP-274	16	15182	(TTGT)5	AGRCCAGGAGAGGTGTTAGGA	60	TTTTAAACCTCTGATTAAGTGCCA	59	169			CP
GP-275	16	15620	(TAAA)5	AGCTGACAGGAAACCCAATTT	59	ACAACRACGAGCTGAAATGCT	60	156
GP-276	16	16490	(TTTA)5	CATGAAATGTGCTGCTTCTCA	60	CATTGAGTATCCWACAACGCA	59	235
GP-277	16	16919	(CTTT)6	AAGGTCCTAAATCACAACGGG	60	CAGAAGATCAAGTCTGTCGGC	60	250	AP	AP
GP-278	16	16924	(TTTA)6	TCTCTGCTTCACCTCTTGAGC	59	AACTGCCACTTTTGCTTACCA	59	164
GP-279	16	16955	(CAAA)5	TGAGAGGCCAGAGATGTGAGT	60	TGTGACTAATGACCACCACGA	60	178	AP	AP
GP-280	16	17325	(TATT)5	GAAGCAAAGTGAATTGCAGWC	59	TATGAAGGGAATGGTGTCAGC	59	209			CP	CP
GP-281	16	17359	(AAAC)5	GGAAGTTCGCTCCAGAAAAGT	59	TAGAATGTTGTGGGGGTTTTG	59	214
GP-282	16	17362	(ATTT)5	TTTCTGAATGAAAARCCCTGC	60	GGAAACAGGCYATTTGTGAAA	60	213
GP-283	16	17374	(TTTC)5	ATACTGGAACCCAAACAGCCT	59	CTTTTACCTGATGGAGATGCG	59	240
GP-284	16	17757	(ACAA)5	CATATGCCACCTAATGTTGCC	60	CTTGGCTTTGTTTGAGACAGC	60	242
GP-285	16	17885	(TAAA)5	GTTGTGGTTGGTTTAGCTGGA	60	TCCATCCTGTGCAGGTCTATT	59	187
GP-286	16	18952	(TTTA)6	AGCAAGGGTGGAAGACTGTTT	60	ACATCTGAAGGGAGAATGGCT	60	185
GP-287	16	19038	(GTTT)5	TTGGGGTATTTTGGTTTAGGG	59	ACAGCTAAAGCTCCGGGATTA	60	228
GP-288	16	19257	(TAAA)5	ATTAGGCTCAGGGCTGGATTA	60	ACATGCAAACACAGGGTAAGG	59	225
GP-289	17	310	(ATAA)7	AGCCACTGGTAGCAATTCAAA	59	GCAAGAGTGTGAAGGACAAGG	59	196
GP-290	17	2657	(AAAC)5	AGAGGGCTGCAGTAGATGACA	60	GGAAAAAGAGCCAGCAGCTAT	60	191
GP-291	17	3083	(AATA)5	CCTCTGCCATTGCTTTCATAG	59	CAAGGCAATAACCAAAATTTCA	59	170
GP-4	18	101	(ATGA)5	TCATCACCAATGGTTCAGAAA	58	CCATGTGGTATTCATTCTGGTG	60	226
GP-292	18	478	(TAGA)8	CATTTATGAGACATACACATACGCA	59	TRCCTGAAAAAGACCATCTGC	59	250
GP-293	18	534	(TTTG)6	TTTCCTTTTGAGAGCATCAGTT	58	CATGGAGCCATGAATAACACC	60	161			CP
GP-294	18	582	(TAAC)7	CGACATTTCCTTTGCAGCTAT	59	CACACAGGAGCAGTATTATGCC	59	184
GP-295	18	2273	(GGAG)5	AAAGGGAGTTCAACTGGCAAT	59	TTTAGCRGACTAAAGGTGGCA	59	231
GP-296	18	2850	(TTTG)5	CATATGCTCTGGAYTCTTGGG	59	ATCAGTCCATTGTTCCCACTG	59	235			CP	CP
GP-297	18	2976	(TTTA)5	GCCCCAAACCAAGATGTATTT	60	AGCAAAAAGGAAGCCTGAGTC	60	222
GP-298	18	3899	(AAAC)6	TCACGCCTGGAAGCTTATTTA	59	CCAGCCTTATCTGCTGTTCTG	60	168
GP-299	18	4249	(TATT)5	CAACCACTGTGCTGCAGTTTA	59	CCACACACTCTCYGCTCAAAT	60	241
GP-300	18	5290	(TTTA)6	TTATGCCATTGATTTTCTGCC	59	CCTTGCAYGTGCCTTAATTTC	60	202
GP-301	18	5401	(GATG)11	GACAGTGATTTTTCTGGCTGC	59	CAATGAAGGAAGGGATTCACA	59	158			CP	CP
GP-302	18	5698	(TTTG)6	AAATCATAGGAGCATGCTGGA	59	GCGATTTTGTCAATGAATGGT	59	191
GP-303	18	5768	(CCAT)10	TTAGCAAGCAGAGCTGTGTGA	59	GTTTCCCAACKTGGTTCTTTG	60	175
GP-304	19	2582	(GATG)14	CATTAGGAAGAGAGCACACCTG	59	GAAAGCAAGCTCTTTTGGCTT	60	215
GP-305	19	5548	(TTTG)5	CGTGGATCTATTGGCAGAGAA	60	TAGGGAGATGTCTTGCTCACG	60	225
GP-306	19	8063	(TTTG)5	GGTTTTCTCCCAGTTCTACCA	58	CCAGGAAGCTAAGTTCCCAAG	60	230
GP-307	19	8828	(TTTA)5	GCTTTCTTATTTYGTGGTTGGG	60	GCAAATGACTGCTTGATGACA	59	243
GP-308	19	8966	(ATTT)5	TCTCCTCATTCACCTGTGGTC	60	CTTCTTAGCACTCCCCTCACC	60	246			CP	CP
GP-309	19	9193	(TGTT)5	TGTRACCTTGCTGATCTTCCA	59	GCAAAAGCATCTGGGAATTATC	59	184
GP-310	19	10082	(TTTA)11	GAATCAATGGCTGAGATTGGA	60	TCACAAAAAGATGAGCAGAGGA	59	187
GP-311	21	19	(AAAC)6	GGGTGCACACTTTGTCACACT	61	CCCCAATTAACTTCCACYCTT	59	214
GP-312	21	158	(TTTG)5	CCAKCTGCTATGTTAGCACCA	59	TTTCTTTTATCAACCCCCACC	60	208
GP-313	21	175	(AATA)10	GGTMAGACCTGAGGAAGGTGA	59	AGGTCAAACAGAGGAAAACCA	58	196		AP
GP-314	21	772	(ATAG)5	TGAAGACTTGTGATGGGAACC	59	GGCCTTTAAAATGATCTGCAA	59	195
GP-315	21	1092	(TATT)5	GTTTGCTAGGTTGCCCATACA	60	GGGTAGCACTCCAGAGGATTC	60	178			CP	CP
GP-316	21	1275	(TGTT)10	ATTCAAGCCTTTTGGGTTTTG	60	TCATYGGAGCTGGCATTTTAT	59	180
GP-317	21	1388	(GTTT)5	TGCTCCGAAACATTCGTCTAC	60	TGCACACACGGACTTCAAATA	60	248		AP
GP-318	21	1863	(CTAC)6	GATGCATACCCAAGCAAGGTA	59	TGCTTGGTTACCATGTCAGTG	59	240	AP
GP-319	21	2029	(ATTT)5	CAGTGCCATGGTTCTATTGTG	59	GCTATTATCTGACCTTCCGGC	60	211			CP	CP
GP-320	21	2078	(TTAT)5	GGATTAGCGACTTTCCTGGTC	60	CACAGTTAAAGGCCAAAAGAGC	60	188		AP	CP	CP
GP-321	21	2583	(TATT)5	CAGATGTTTCCTGCAGCTTTC	60	CCAGCTTACATGGCTTCTCAR	59	202	AP
GP-322	21	2600	(ATAA)5	GCACCAGATAGCAACTGGAAA	60	TTTCTGCCTCACATCAGCTTT	60	233	AP	AP		CP
GP-323	21	2895	(TTTA)8	GGACACGAATCTCTTTCACCA	60	GCCTAAACTCAGCCTTGTCCT	59	190
GP-324	21	4289	(GGGA)5	CAATTTGTAAGCCAGGGAACA	59	TCCTGGTCAAGGACTCAAATG	60	176	AP	AP
GP-325	21	5723	(TGTT)6	TGCATGAAATTATTGGGGAAA	60	CCGTGACAGCACAGACCTATT	60	156
GP-326	21	6824	(TTTA)5	CAGCCAGTGTGTCCCATCTAT	60	AGCAACTACCTTTGCGAACAA	59	150
GP-327	21	8067	(TTAT)5	GTGGCTGAGCAGCTAAACAAA	60	GAGATCCTCCCAGACAAGCTC	60	239	AP	AP	CP
GP-328	21	9642	(TTTG)6	GCCAGGAAAGTGAACATCAAA	60	AACCTGCAGTCACYCTCACTT	59	246
GP-329	21	9762	(TTTA)5	CGAATTGTAAAAGTCCCACCA	59	TCCAAACTTCTACAGGCTCCA	59	185
GP-330	21	9785	(ACAG)5	CTTTATCACAGGCAGCTGGAG	60	ATACTGGAAATCAACCCCCAC	59	234			CP	CP
GP-331	21	10097	(AAAT)5	GGCTGAGCTATGGGAGAACTT	59	CAAAGGTACCTGGATGCAGAA	60	195
GP-332	21	10146	(TAAA)5	AGTGGATCTGACCATCAGGTG	59	GGAATGGGAAAAATGTCAAGC	60	242
GP-333	21	10147	(GGAA)5	AGTCAATTTCCGAAGCATGTG	60	ATGGGGAAAAGGAGAAGTTCA	59	217
GP-334	21	12480	(CATC)8	TCAAATGATCCCTGACCTGAG	60	TTAATTGATAAGCAGGTGGCG	60	200		AP
GP-335	21	12554	(AAAG)5	AGGAGCAAGTGACACAAAGGA	59	TCATGTCTGTGCAACACCATT	60	242
GP-336	21	12864	(TAAA)5	TGGGCTGGTGAAAGTATGAAG	60	GCAGTTTGTCCTTTAAGCCCT	59	196			CP	CP
GP-337	21	14720	(CATC)12	CTACRTCCCCAGCATATGGAC	60	TCAAGAAATCYATGTGGGCTC	60	246
GP-338	22	26	(AAAC)5	CTTCAGCTACGTCATCTTGGC	60	TTTCTAAGTGTGGTGATGGGC	59	184		AP	CP	CP
GP-339	22	1294	(GTTT)5	TGAACACCACAGAAATGGACA	59	TTGGAACAAAACGGAAGTGAT	59	221
GP-340	22	1415	(ATCC)10	CACCCCTCCAAGACTCAATTT	60	CCCARAGTGCCTGTCCTAAGT	60	237
GP-341	22	1524	(AAGA)5	GGTGGGGGTCTTTGGCTA	60	TGCATCAGACCCTCTCTTTTG	60	201				CP
GP-342	22	3361	(TTGT)5	GTTGAGAYTGGAAGGGACCTC	60	GGCACATGCTTTAGGCATCTAT	60	235		AP	CP	CP
GP-343	22	4326	(ACAA)5	CACATCCTTCAGCAACCACTT	60	TTCTGGGTTTCTCCATCATTG	59	245
GP-344	23	182	(TAAA)5	AAATGATCTGACTGAATCTCTGCTT	59	TCCAGTCCTTTAACAATCCCA	59	198
GP-345	23	325	(AAAT)5	ATCTGTTCATCTCGCTGTGGT	59	CTTCTAGTTTGCAGTGGGTGC	59	226			CP	CP
GP-346	23	403	(CAAA)5	GCAAGGGCATAAGAGAGGAAC	60	ATCTGCTGCATGAAGGGTAGA	59	190	AP	AP	CP
GP-347	23	799	(ATTT)6	CAGTCCTTTTMTTTCTGATGGG	59	GGAAGACCACTCTATAGCTGGATA	58	155
GP-348	23	860	(TTGT)5	GCCTCAAGTTCCCTTTCAGTC	60	TTAGGCTGTCAAAGGAAAGGA	58	247			CP	CP
GP-349	23	1076	(TTGT)5	TCAAAACCAGTGAAAAGGACG	60	TCTGCAAGAAGGGTCTGTGTT	59	159	AP	AP	CP	CP
GP-350	24	765	(TCTA)9	AGCATAGTCCCASAAAGGTGG	60	TGACAGCTTGAAGACAGCAAA	59	167
GP-351	24	922	(AAGA)5	CAAAGGGTGGTTGAAGATTGA	59	CTGATCAGGATTTTGCTTTGG	59	235
GP-352	24	1062	(TTTG)5	CAAATTCTCACTGGGACCTCA	60	GCCCACTATATGGATAGAAATACCA	59	164
GP-353	24	1675	(AAAG)5	GTCAGTCTCTTACCTCGGCCT	59	AGGAGAAAGGGTCAGCTCTTG	60	207
GP-354	24	3004	(AACA)7	TTCAGCAGTTCAGTCACAACCT	59	TGAATACCACTCCACAAAGCC	59	166	AP	AP	CP
GP-355	24	3212	(GTTT)5	CCTCACAAAAACAACAATTTCC	58	GAAAGGCCAAAATACTGCCTC	60	229	AP	AP
GP-356	24	4361	(AAAT)9	ACCACCACTGGGGTTTTACTT	59	CTGAGAATGGATGGGTAGCAA	60	212	AP	AP
GP-357	24	5178	(AAAC)5	AAGGAATTATTGGGCCTAGCA	59	AGTCACAGGGTGGTTTTTGG	59	216
GP-358	24	5259	(AACC)8	TTGAACTWCCTCCAAGTCTGC	60	TGCTATCTCAGAGAGGAAGCG	59	236		AP		CP
GP-359	24	6045	(CAAA)5	GGTRGACTGAAAATTGGCTGA	60	TTTGATGAGTTCTTGGGGTTG	59	161
GP-360	24	6143	(GCCA)5	TACCTGAAGAGGGGCAGTTTT	60	GTGCAAGGCTTATATTCGCTG	59	197
GP-361	24	6260	(TTTG)6	TGGCAAAATTTAACACCAGSG	60	TCGGGCTTTGAATAAAGGAAT	59	168
GP-362	24	6440	(AAAC)11	AAGGCGATAGTAAAACTATTCAGCA	59	TCCTGTTTGCAGTTTACTCTTGA	59	223
GP-363	24	6646	(AAAC)6	GGTGCTGCAACACACTACAGA	59	CAGCCTTTTTGTTGCTGTCTC	60	160			CP	CP
GP-364	24	7077	(TAGA)5	TGTGGAACAGTTACATGAATGYG	60	CGCAAAATATGGAAAATTCAAA	59	285		AP
GP-365	24	7309	(TTCT)5	CACATTTGAACGCATCASCTT	59	TTGTACAGCTGGGAACTCTGG	60	220
GP-366	24	7490	(GTTT)5	AGCTTTTCACAGGCTGTTTCA	60	TCCATTAATTTCAGCATGCCA	61	235			CP	CP
GP-367	25	1830	(GGAG)6	CTCCTCTGCTCKAGCACTCAT	60	CAGCAAGACAGCTCCATTAGC	60	222
GP-368	25	2524	(ATTT)8	ATTTGGTACCATGAAGGACCC	59	ACAGAGAGCACAACRTGCAAC	59	171			CP	CP
GP-369	25	3108	(AACC)5	ATGAAAATCTCACCCAGGAGC	60	AGTTGAAACCAAAGGGAAGGA	59	173
GP-370	25	3589	(AAAT)6	TGCCTCAGGATCTAAGGGTTT	60	GTGGGGAATAGAACACAGGGT	60	244
GP-371	25	3815	(AAAC)5	TTGGCACTCCAAAAGAAGAGA	59	AAATCCAAGGGACTGGAGAGA	60	235
GP-372	25	4358	(TTAT)5	CATTGGGTGTATGGAGATTGG	60	ATGATACAAACGCAAGGATGG	59	240
GP-373	25	6619	(TCCC)5	CAAGAGAAAAAGGCAGCACRT	60	CTGATAAGATGGGAGAAGGGG	59	216
GP-374	25	6712	(AAAG)5	CAAAGCATGGAAATGAAAGGA	60	TAACACAGAGGAGCAGCTTGG	60	210
GP-375	25	6922	(AAGA)5	ATAAYTTTGTCCATGGGAGGG	59	GAGTCACTCAGGCAGGACTTG	60	226			CP	CP
GP-376	26	6406	(CCTT)5	GTGAYCTTCCTTCCTCCCTTC	60	CAAAGCCCAAACAGGAARAAT	60	193
GP-377	26	6451	(TTTG)5	AGGTTGAAATCCCAGTCTGCT	60	TGCAAATGGAGCTTAAAAGGA	59	199
GP-378	26	6593	(TGTT)5	ATTGCAAGGAACAGTCTGTCA	58	TATCTTGACCAGCACCAAAGG	60	213	AP	AP
GP-379	26	10618	(TGTC)5	TGGCCTGTAGCATGTTGTGTA	60	CTCTAGCAGTTTGGCTAYGGC	59	196
GP-380	26	18338	(ATAG)10	TACAGCTCTCCTGAAAGCACC	59	CCTCTGTAAARCTGGGTTGGA	60	234
GP-381	26	21560	(TATT)7	ATGAGGACCAGAGAACGACCT	60	CTACAGCAACAGCASTGGGAT	60	244
GP-382	26	21678	(TTTG)5	TTCTTCTGTTTGGCTTGGTGT	59	GCGAGATGCTTGATTCAGAGA	60	250
GP-383	26	23263	(CTCC)5	GCAGGCAAGGGGAATAATCTA	60	TGACTTACTCTGCCTCTGGGA	59	156	AP	AP
GP-384	26	25983	(TTTG)5	AAATGACTTTGCAGCCAGTTC	59	GGTAAGTTGTGGCTGTCTTCG	59	247
GP-385	27	787	(AGGA)5	GCAAGTAGCAGAAGCCTCACA	60	TCTCCCCTGTAGCACACAAAT	59	240
GP-386	27	892	(TTTA)6	ACTGAGGAATCAGGGTAAGGG	59	GGGTCCRAGACCTTACCAAAC	59	239
GP-387	27	3080	(TAAA)5	TTGAGCGCAGGATCATTATTT	59	CTTCACTGTGGCCTAAACCAA	60	214	AP	AP		CP
GP-388	27	3519	(TTTG)5	ATTCACAGTGGGAGGCTAGGT	60	ACATGCTCTGGCTGATCTGTT	59	203			CP	CP
GP-389	27	3555	(GTTT)6	TCAGCAGCTCCTCTGCTATTC	59	TATACCACTGCTCAGGCCATC	60	246
GP-390	27	3567	(AAAC)11	AGAGCAAGAGCATGCAACTGT	60	CAGTTCAGAAGAAATCTTGGGG	60	227	AP	AP	CP	CP
GP-391	27	3909	(TTTG)5	CCCAGTAGTAATGCARAGCGA	59	GGTCCAGTGTTTTGGACTGAA	59	250
GP-392	27	4379	(TTGT)7	ACCAAAATAAGGGGCACTGTC	60	GCTGCAGTTTTCCTATGATGC	59	246			CP	CP
GP-393	27	5151	(GGAA)5	TACCAGGCAAATCATTCAAGG	59	TGCCTTGGACAGATACAGACC	60	240			CP
GP-394	27	5249	(TGAG)7	ACACGAGATGTTTTCCAATGC	59	GAATTGTCTTGCCACGATGTT	59	154	AP	AP
GP-395	27	6378	(ATCT)5	CCTTTAAATTGCTCCCCAAAC	59	CAGCACATCAGGTGCAAGATA	59	224
GP-396	27	7419	(ATAA)5	TACACCTGCTGCCTTTAGCAT	59	GGAGGATTAAAATTKTGGGCA	59	175
GP-397	27	7427	(TGTT)5	AAGCTTTGATCCTGCCTGTTT	60	AAACCATGTCTTTTCCAACCC	60	195			CP	CP
GP-398	27	7729	(TTTG)5	TGTTTGTGTTAAAACTTCTGGGC	60	TTTCATGAGGAATTTCATGGC	59	224	AP	AP	CP	CP
GP-399	27	7931	(TAAA)7	ACCAAGTCAGCTTGCCCTTAT	60	KCTCTTGGTTTTCCCTCTGTG	59	240
GP-400	27	8458	(TGTT)5	AACTCCTCCCAAAGACATTCC	59	CACCTGTAGGGATTTTGTTTCA	58	200
GP-401	27	8883	(TATT)5	TGCTGAGATGTATGTGGCAGA	60	AGGACCCAAGCATCAAAAACT	59	248	AP
GP-402	27	9222	(ACAA)18	TGCCAGTGCCAAAAAGTTAGT	59	GCACACCACATCAGGAGAGAT	60	250
GP-403	27	9393	(ATAA)5	CCCAATCCACTGTACCAAATG	60	TGCCAGTCCTAAACTGTCTGG	60	239			CP
GP-404	27	9469	(AAAG)5	CCATGATCCAGCCTTGTRATT	60	TGAGGACTGTCCCTGGTTATG	59	218
GP-405	27	9875	(AAAC)5	GTTGGTAYGGAGATAAGGAATTTTT	58	CTCCRAAGACCAGTCCCTTTT	59	248
GP-406	27	10158	(ATAA)6	CTTCAGACAATGCTCTCCAGC	60	GGTTCAGCTACACAGGCTCAG	60	194	AP	AP
GP-407	27	10630	(AAAC)6	TGGATACAGTTTTCATGGGGA	60	CCTTCCCTCCTTGACCARATA	59	179
GP-408	27	10955	(GAAA)5	AGAAGAACAGAAGGTGGGGAG	59	TGACACAAACATGAGGTTGCT	59	214			CP	CP
GP-409	27	12129	(ATCT)9	TGGTACATAAGAACCTTGCTGC	59	ATTACGCCAATGAAAAGCACT	58	150	AP	AP
GP-410	29	316	(TATT)5	GCCTTGTGAATACCAGCRAAG	60	GTGCTACCAGGGGTTTCTAGG	60	177
GP-411	29	348	(TGTT)5	TAYGCAGGAAACTGGAGCTGT	60	AGTAAAGGGGAGAGGAAACCC	59	242		AP
GP-412	29	416	(GGAT)14	TTGTTTGTCTTGTCCCCTGTC	59	ACTCARGAAAGTTGAGCTGGG	60	191			CP
GP-413	29	1720	(AAAT)5	GCRGGCAATTAATAAACCTCC	59	TTAAACCCCTTYCACCAAACA	59	230
GP-414	30	124	(TTTG)5	CAGAATGTCGTTTCCTCCAAA	60	CTGTGCAGTCTCTTTCTTGGG	60	185			CP	CP
GP-415	30	340	(CTCC)5	ATCAGAACTGGTCCTGCRCTA	59	TTTACTTCAGGTTTTCCCAGG	58	244
GP-416	30	1855	(TTTG)7	CATACCTTTTGTGGGRCAGTG	60	GCATGCAGCTTATTTCTGACTG	60	243
GP-417	31	134	(ATTT)5	AGCTTTGTGTTTTCTGCTGCC	61	GGGAAATCTGCTTCAGCTTCT	59	181
GP-418	31	135	(TTTG)5	ATGCCTTGTTTTTCCAAAGGT	59	ATTGCTGCTTCTGTGAAGCTC	59	179			CP	CP
GP-419	31	467	(AAAC)5	TAGGTCCTTTGCTTCTGGGAT	60	CCACTGGCTTAGCTTTGTGTC	59	168
GP-420	31	1186	(ATAG)7	AAGCCCTTACGTTATTCTGCC	59	TCTTCATCTATGCCTGGTTTCA	59	230
GP-421	31	1654	(AAGC)5	GCAAAGTCCATTGGTGAGGTA	59	GTATGGCACAAACCAGAGCAT	60	171			CP	CP
GP-422	31	1941	(ACAA)5	AGAGTCTGAGAGGAGTTCCCG	59	TGTGTTTAAGTGCTGGGTGTG	59	247			CP
GP-423	31	4119	(ATAG)5	GCCATTTGGAGAAATKAGGAA	59	TGAGCAGTTTTTCCAGTACAGTTC	59	231
GP-424	31	4727	(TTTA)5	TTGATTATTTCTGGTGTGGGC	59	TGCTGCAGAAGTCTCCTAATGA	60	219
GP-425	31	5464	(TTGG)6	GCCAAGATTTTCAATGAGCTG	59	GTGCTTGTTGGGATAAGACCA	59	177			CP	CP
GP-426	31	7379	(GAAA)5	CACCAGATCTTAGCTGGGACA	60	GGCAATCCATGTGTCAATACC	60	153	AP	AP
GP-427	31	7746	(AAAT)6	GAGGAAACCAGCATGAGACAG	59	ATTGGTTGCAATTCCAWGTTT	59	246
GP-428	31	7847	(TTTA)5	ACAGAAGGGAGTCAGGCTGTT	60	AGCTCACAGTACTTGGCTTGC	59	216
GP-429	31	8090	(AAGC)5	GATGGTTCCCACRTCTTTGAC	60	AGACAGTGGCAACAGCTGAGT	60	224
GP-430	31	8718	(TATT)5	TGAGCTGATGTGCAGTTTTTG	60	CTCCAATTGTGCTAGTGGCTC	59	196			CP	CP
GP-431	31	9811	(TTTG)6	GCAGATGAGTTTATGGGTGGA	59	TGACCTGAAGCTTTAATGGGA	59	228
GP-432	31	10351	(GTTT)5	CAACAAGGTATGACAGCAGCA	59	AATGGCAAAGGAAAGGTCATT	59	194
GP-433	31	10359	(GAAA)5	GCAGGTCTTAGGATGGCTTTT	59	TGTCTCCTTCACAAGCCAGAT	59	236	AP	AP
GP-434	31	10367	(ATAA)5	GTGAAACCTTGCCGTCAAATA	59	AACACCTTGAGTGCACAAACC	60	249	AP		CP	CP
GP-435	31	10540	(AAAC)5	TTTGTAAGAGGCTTGGGTTGA	59	TGGAGTGTCAAGGAGCAGATT	59	234	AP	AP	CP	CP
GP-436	31	10717	(GAAA)5	GGCTGTCCCTGACTAATCTCC	60	AAGACGTTTGGATCACTGTGG	60	223
GP-437	31	10728	(CAAA)5	ATCATTGACCCAAATCCATCA	60	TCTGGTTGTAACAYACCCTGC	59	205			CP	CP
GP-438	31	11424	(TTTA)5	TGCCAGATAAATGAAATGACAGA	59	ACAGGCAAATGGTCTGTTTTG	60	183				CP
GP-439	31	11928	(ATTT)5	ATGGCTTCAAGCTTGTGAGAG	59	MCCTGATGTGACAGAATAGGCT	59	250
GP-440	32	684	(TGGT)6	TATGRTAGCAAAGAGCCCGAT	59	CAGATGCACATTTTGGTGATG	59	230
GP-441	32	1514	(ATTT)6	GGAGTCCTAGACCYGTCAATACA	59	GAAATCTTGCATCAATGCTTCT	58	191
GP-442	32	2709	(AAGA)5	CCAGCATCTCAAGGATGAAAA	60	GTGCTACGTTGCTCCTTTCAC	59	230
GP-443	32	3310	(TTGT)6	TGCTGAGACTCTTGATTCCYC	59	CYTCTGCCCAAGACTGAAAAT	59	163
GP-444	32	3651	(TTTA)5	AAGGCATCGCACCTTTTTATT	59	ATTGCATCTTCATACATGCCC	59	233				CP
GP-445	33	772	(CCTC)5	TTTCCTCTTCATCCTTGCCTT	60	CCTGTTCAAAAGTGACCCAAA	59	206			CP	CP
GP-446	33	1553	(AATA)5	TAAATYAGCGGGTTTTGTGGT	59	CTCAGCAGCAGCTTTCAGAGT	60	239
GP-447	33	1681	(TTTA)6	TTGCAAATTCTTGTCATTCTGG	60	CAGCTGACATTGTGAGGAGGT	60	200			CP	CP
GP-448	33	2067	(TAAA)5	ATTCATCTTCCAGTGCTGCTG	60	ATGTTGGGCAAAAATGTGTGT	60	216		AP		CP
GP-449	33	2349	(TGGT)6	TGCTAAGAAATTGGGATGGTG	59	GCCTACAATGTCCAAACATTCA	59	204
GP-450	33	2768	(CTTT)5	TGCATTAGCGTTCTACATTGC	58	TTTTGAATACCATGGCAGACC	59	240
GP-451	33	2841	(TTTG)5	TCAGTACTCTGATTTTCCTTGTTGA	59	TGTTTAATGTTGATGCAGAGAAAA	58	201
GP-452	33	2957	(AAAG)6	CCACCCATCCTAATGTGTGAC	60	CCATTGCTAAACAGGCAATCA	61	207
GP-453	34	397	(AAAC)8	TGGTAAATACAGTCAGCGTGC	58	TAAAGCCCAAGACTAGGAGCC	59	162
GP-454	34	416	(ATAA)5	TGAGGGAGATGGAAAACATTG	59	TGGAAGAGTGTGGGAGCTAGA	59	219			CP	CP
GP-455	34	5161	(TGTT)5	ACAAGTACATGTCAGGCCCAG	60	TCTTGCCACTGTGTGACTGAG	60	154
GP-456	34	6440	(AGAA)5	GGACGCTGAAGAAAGACKAGA	59	AGAAATGGTCACCAAATGCAG	59	213
GP-457	34	7512	(ATTT)5	CTGAAGACTGATCCCCAGACA	60	CTCCCTCACTCCCAGGTACTC	60	250			CP	CP
GP-458	34	11138	(AAGA)5	CACTAGAATGGGGCATCATGT	59	ACTTGCAGCCAGCCAGTATTA	59	190
GP-459	35	662	(TATT)5	TGCATCTGTGTTTGAAAGCTG	60	CTGTAGCCCCACAAACTCTCA	60	233			CP	CP
GP-460	35	971	(TAAC)5	GCCAATCTATTTAGGGCATCC	59	ATGCAAAATGGAGGCASGTAG	60	190	AP
GP-461	35	1283	(AAAC)5	GTGCCTTAGGCTATGGATGCT	60	ATGGGAAATGGCAGCTTTATT	59	174
GP-462	36	693	(TCCC)6	ATTCCAGGAGGGAGAGGTACA	59	CAACACATTCACAGAACACGG	60	186
GP-463	36	931	(TGGA)5	TTCAATTGACGTGAGAAGCCT	59	AGAATACTTGCCTGTCCACCC	60	207		AP
GP-464	36	1523	(TGTT)6	CCARAATACCTCATCCTCGGT	59	CAAACTGGAGTCCCACAAAAA	59	238				CP
GP-465	36	1616	(TGTC)5	CTCAGCTGTTCCCTTGTTCTG	60	CAGCAAAGCAGGATACCAGAC	59	168			CP	CP
GP-466	36	1717	(TTTG)5	TTTACAGTAGGCACAGGGTGG	60	AGGATAAAAGCACAAGCCCTC	59	158			CP	CP
GP-467	36	1951	(AAAC)5	AAGATCACAGGATTGTGTGGC	59	AAATCAGAACTTGGCCCTTGT	59	199	AP	AP
GP-468	36	2196	(AAGG)6	CACGTGAGAGAACAGCATTGA	60	GTTAYGCAAGTGGCTATGGCT	59	240
GP-469	36	2759	(GGGA)6	AATCATCTGGATTCTTGTGCG	60	CCACCTCTGTTGACTCAAACC	59	241	AP	AP
GP-470	36	3638	(AAAT)6	GATCTCCACCACAGACCTGAA	60	CTGCACCCATTCGAGTTTTAG	59	208
GP-471	36	5815	(TCCT)5	ACCTGTCTTCTTTGGGACCAT	59	GAACAGCCTGTCCCTATCTCC	60	248			CP	CP
GP-472	36	5933	(AAAT)6	TGCAACAGACAGGAGAGAGGT	60	TTTACAGTACCCGTTCCTCCC	60	203
GP-473	36	6052	(TATT)5	TGTTGAACAGTGTGACAACCTTT	59	CAAGAGGCTCAATGACTCAGG	59	156	AP	AP
GP-474	36	7937	(TTTC)6	AACGTACGGGAAGGAAACTGT	59	TCTCTGCAGGGACTTGAAAAA	59	250			CP	CP
GP-475	36	8963	(ATCT)5	ATAAATGCTTCTGCCCCAAAT	59	GAGAGGGGAAGCATTAAGTGG	60	163
GP-476	37	154	(TAGA)7	GCTTGACAACTCCAGAAAGGA	59	AAAAAGGCAATCCATCACTTG	59	242
GP-477	37	269	(AAAC)5	AGAACTCCCCTCCTCCAAAA	60	TGTGAGAATAAACCCTTGTTGC	59	214
GP-478	37	541	(AAAT)5	GTGGAAACATGAGGCAGACAT	59	AGTCCCTTCCAACCCAAACTA	59	228
GP-479	37	902	(GTTT)5	TTCTCAGCTTTGGTCCATGAT	59	TTAGCATTGGTGGCTATGGTC	59	202	AP	AP
GP-480	37	997	(GATA)9	AACACTGAGAAAACATTGCAGAA	58	TGAAACAAARGCCAACTTTCA	59	224
GP-481	37	999	(ATTT)5	CTTCCAGTGGTTCCAGSAGAG	59	TGCAACAGCAAGGTATTTTCC	60	165			CP	CP
GP-482	37	1300	(TAAA)5	TGGTCCAAGATTGAAAAGGAA	59	GGGCATTTATTTGGTGCTTCT	60	210
GP-483	37	1591	(AAAC)6	TAAAAAGCAAGGCCATGAAAA	59	TATGGGAAAATGRGTGTACGG	59	214
GP-484	37	2124	(GATG)15	TCACTAGGAGAGGATGTTGGAA	58	CCTGCATCGGTCTCTTAACAT	59	249			CP	CP
GP-485	37	2347	(AAAC)5	GCTAGGTTTGAATAGGTCAGTGATG	60	TTCCAGAGATATTTAGTGTGGGG	59	228
GP-486	37	2378	(TTTG)5	TTATCCCACCTTTATCTCTGGG	59	AAGAACAGGCAACAWGTCACA	59	222	AP
GP-487	37	2654	(AAAC)5	CTGTCCTTCACTACCACTGASGT	59	TGCTATCAGTAGCACTGGCCT	60	246
GP-488	37	2941	(TTTG)5	AATTCCCAGACTCAAAGAGGC	59	CAGGACTGAGGTGTAAAGCCA	60	229			CP	CP
GP-489	37	3022	(TTGT)9	AGTGCTGGTGGAAGGATTTTT	59	GTGTCTTGTCCAACTGGGGTA	59	164
GP-490	37	3050	(TGTT)5	CAGATCCTTCCAGCACTTGAG	59	GGATGAGGCATGATATCCAGA	59	250
GP-491	37	3218	(AGAA)6	AACAAGAAGAATTCCGGTTCC	59	TGCTGTTTTTCAGGATCATTCA	60	174
GP-492	37	3980	(TATC)9	ACTGAACAGCTTGTCACCAGG	60	CGTGGGCATATGAATTGAGTC	60	247
GP-493	37	4292	(AAAC)6	CAGTGGAGGATTGCTTGGTAG	59	GCAGCTTATTCTAGGTGTGGG	58	212
GP-494	37	4407	(TTGT)9	AATGCAAGCTGTGGTATGTCC	60	TGCTTGAAATCTTCCTGGTGT	59	229
GP-495	37	4638	(TAAA)6	TTCTGTACAGCCTGAGGTGAAG	59	AAATGTCGCATACGTTCTTGC	60	187
GP-496	37	5626	(TTTG)5	CCACAAGGGGTATCACAAYGT	60	CCAACAGTCTCTGTAGCCAGAA	59	222	AP	AP	CP	CP
GP-497	37	5629	(TAAA)5	TGCAGTGTTGAAGCTAACCAA	59	TCCAGCATAAAATACCATGTCG	59	230
GP-498	37	5765	(AAAC)10	GTGCCTCAATCAGCTAACCAC	59	GGTCAGTAGGGCCTTTCATTC	59	200	AP	AP
GP-499	37	5777	(AACC)5	TCTCAAGGATTCCCTTCCTGT	60	TCAGATTCCACCAGAAGGTTG	60	154				CP
GP-500	37	5811	(TAAA)6	CTACTCGATGGGTACGTTGGA	60	AATTGCAGAGGTTTGGTTTTG	59	196	AP	AP
GP-501	37	5878	(TGAA)6	GCACTTTGTGACAGGTAATGGA	60	TGGAAACAGGTATTTCAGGGG	61	213	AP
GP-502	37	5965	(TTTG)6	TATGGTGGTGGTGGTTGTTTT	60	GGASTCTTCATTTCCCTTTGC	59	216
GP-503	37	6247	(TTTG)6	CTTKGCAAAACCTGACCACTC	60	CCAAAAGCTCACTTTGCACTC	60	236
GP-504	37	6312	(AAAC)6	CAGGTAGCCTGAAGACTGCAC	60	AGTGATTGTGAACAGGATGGG	59	216
GP-505	37	6575	(TTGG)5	TGTCTTGCAATGCTTTTAGGG	60	AGAATTTGCCAGGATCCAAGT	59	194			CP	CP
GP-506	37	6582	(TCTA)10	CCCCCTTTAGGACTGTTTTGT	59	TGCTTCTCTGACCACATTAATCA	59	245		AP		CP
GP-507	37	6784	(ATAA)7	CAGTGTGAACCTCTGTTGCAG	59	AGGGCCCAGAATTAAAGAGTG	59	201
GP-508	37	6935	(TGTT)5	TTGCAGCTACTGTTTTGCACTT	60	TTTCCCTTTGGGAGAAAAAGA	60	179
GP-509	37	6969	(TGTT)6	CACTGCTTCCACTGGTTTTGT	60	AGTAATGTTCTGGGGGAATGG	60	172
GP-510	37	7048	(CTTG)5	TTTTCATTGCTGTCTTCCACA	59	GAGGAAGGGAAGGAGGAGAAT	60	245
GP-511	37	7072	(CAAG)5	ACCTGGTGCAGGATCTACTGA	59	GCCAGATACAGCTCACAGGAG	60	175	AP	AP	CP	CP
GP-512	37	7082	(CAAA)5	TATGGATGGATGTRTGGATGC	60	CTGCAGAATGCACCTCAGTTT	60	152				CP
GP-513	37	7270	(CAAA)5	AAGCTTTGAACRGTGGGAAAT	59	AGGGCCTYTGACAAAATCAAG	60	185
GP-514	37	7416	(AAAC)6	TGTGCAAACATATCTACCCCTG	59	TTGCTGGGAAAACTGCTATTG	60	242
GP-515	37	7478	(GGTT)5	GGTTTAGTGGACATGGTGGTG	60	AGCAGAAGCAAATGGAAAARC	59	189
GP-516	37	8037	(CAAA)5	TCCAACTATTTTCTGGGTTGC	59	GCCTTCATTCACAGACAAACC	59	241	AP		CP
GP-517	37	8127	(TAAA)5	TATGCCCTTTGCTGTCTTCAT	59	TTCAGGTAAACAAATAAATTGCCA	59	167			CP	CP
GP-518	37	9034	(TAAA)8	TTGCCAAAGGAAAGTAATCAAAA	59	TGAAAATGAAGATGCTGTAGGC	59	240	AP	AP
GP-519	37	9157	(CAAA)7	TTTTTCCAAATTTGAWCAGGG	59	CGTCCTTGTGTGGCTACTGTT	60	178
GP-520	37	9282	(GTTT)6	TGGTTCACTGAATATCAACTGTGTC	60	AAGCAAAGGAGCTTCCATCTC	59	216	AP	AP
GP-521	38	174	(TTTC)5	CTTTCAGATTCCCCAGCAGTT	60	TCTGCAATAYTGGCCTACACC	60	190
GP-522	38	175	(AAAC)5	TGCCACTCTGCTCTTCTTCTC	59	TTTTGACAATGACTGGGAAGG	59	199	AP
GP-523	38	245	(CATC)16	TCATCATGGTGCAGGGTTTAT	60	TGGTGAAGGACAGAAGAGGAA	59	209	AP
GP-524	38	545	(TTAT)5	TGATTGGTTTGGGACTGTAGC	59	CCTTGCTCTGCTGAAGTGTCT	59	186
GP-525	38	1047	(TAAA)5	GAGAAAAGTCATGGGCTGAGA	59	CAACTGATCAAAGGGACAYCC	60	238
GP-526	38	2824	(TAAA)6	GAAGYAACACTTGCCTTCTGC	59	AAYGTTGAAACGTGGGGAATA	59	232
GP-527	38	3029	(AAAT)5	GTTGGGCATTAGTGTAGCAGC	59	AAACTGTTTTGAAGGTGCTTGA	58	209
GP-528	38	3746	(AAAC)5	AAAACCCCACCCTAAAACAAA	59	AACCCAGYGCTCTCAGTTTTT	59	159
GP-529	38	4002	(ATGT)5	CTGTGACAGCTTTTCTCTGGG	60	AGACAGGGGTGAAGAACCTGT	60	173	AP		CP	CP
GP-530	38	4446	(TTTA)5	ATCCTTTCACCTCTTCCCTCA	60	CTGCTATCTGAAGATGCTGGG	59	206
GP-531	38	4762	(TGTT)8	AGTGAGATCCGACCCAGAAAT	59	TCTGCTTTGGAAATCTGCCTA	59	197
GP-532	38	5717	(TTGG)5	TTACCAGGGAGCAACATGAAC	59	TCCTGTAGAAGGAGAGGACCC	59	230			CP	CP
GP-533	38	5874	(TAGA)5	TGAGTCATTTTGCAACTGGTG	59	GAATGCACGCTGAAAAGAAAG	60	238	AP	AP	CP	CP
GP-534	38	7013	(TCCA)7	AATTTCAATATTTGCCCGTCC	60	CTGGCATTCATAGGCATTCAT	59	202		AP	CP	CP
GP-535	38	7744	(AAAC)5	AACGTGTGAGAGAAGGCTGAA	60	CCTATCAACCAGAGCCATGAA	60	156			CP	CP
GP-536	38	8012	(AAAC)5	AGGTAATTTGGGAGGTTGTGG	60	TCTGTCTGTAGTACTGATGGCAAG	58	234
GP-537	38	8407	(CAGG)5	TAACCAGCTGGCTGATTCTGT	59	CTCAATGCAGTGCAAGTTCAA	60	250	AP	AP
GP-538	38	8474	(GACT)5	GAAATGGTCGTGGAAGACAGA	60	TGGCACATCAGGTTAAGAAGG	60	246
GP-539	38	8547	(TCAT)13	GAGCAAGATTTTCCCAGAACC	60	TGGCTTCGACAAATTGACTTC	60	182
GP-540	38	9287	(AAAC)5	TGCTTGTGTATTTCTATTTCCAGTC	58	TTCACTCACAAATAGAATGTGGG	59	230
GP-541	38	9470	(CAAA)5	GTCTGGATGTGTCCCAAGAAA	59	GGTGGTTATGTCCCTGTTCCT	60	250
GP-542	38	9829	(TGGA)6	TGAAGCATCGTGATAACAGCA	60	CTTTTCCAGTTGCTGTGGTTT	59	211			CP	CP
GP-543	38	10309	(TAAA)6	ACCCAAACAACCAAAGAAACC	60	CACTTCATATTCCTTGCTGGG	59	153
GP-544	38	12330	(AGAC)5	GAGGGAGGGAGATGTTTTCTG	60	CATCTAGCCTGCACCTCAGTT	59	226
GP-545	38	12370	(AAGA)6	ATCCTTTCATTGTGATTCCCC	60	CCAATCTGAGCAATACACTCG	58	243
GP-546	38	12909	(AAAT)5	ACCAGTACACTGAAACCGCTG	60	TGGCCAAAACAAAACAAAGAC	60	176		AP
GP-547	38	13057	(GTCT)5	CTTGGGTGAGTGGAGCAATAG	59	CTCATGGGTGACACAGAAGGT	60	190
GP-548	38	13324	(ACTG)6	CTGGGACTTTGGGAAATGACT	60	CTCTCTATGTTCCTCCCTCCG	60	199
GP-549	38	14092	(AAAG)5	AGCACTCTGTTGCTTTGGTGT	59	ACAGGCTTGTTGCAAAGAGAA	60	187			CP	CP
GP-550	38	14781	(TCCA)5	CTTCCTGAGTGAAGAACGCTG	60	GTTTGATTGGGGGAAGAATTG	60	216
GP-551	38	14920	(CAAA)5	CTATGCAAAAGRCCCACTGAA	60	TGCGGACAGAGTATTTCTTGG	60	178
GP-552	38	15976	(TTTA)6	CATCCTGCCAACCATTTATGT	59	GCTACCTTTAAAAAGGATGCAAA	58	246
GP-553	38	16736	(AATC)7	GGAAGGTGAAAGGAGGTGTTT	59	GAATCCCATTAGCCTGCCTAC	59	181
GP-554	38	17662	(ATAA)5	CAAAGTTTGGCTTTCCTTGTG	59	TGAAAAGTACTGCCTCTTGGC	59	157
GP-555	38	17765	(TGTT)6	TGCTGTTCCTAATGGCTTTGT	59	TGATCCCTGGGGTATATTTCTG	60	227				CP
GP-556	38	18086	(AGGA)5	ATAAAGCATCAGGGTCCAGGT	59	CACAGCAGGAAGGTTCTCTTG	60	162	AP	AP
GP-557	38	19217	(GGAA)5	ACCAGCCTCATTGCTACAAAA	59	TAGGTAGCATTGCCTTTCCCT	60	242	AP	AP
GP-558	38	19889	(TTGT)6	AGATAGGAGGCTGCGTGTTTT	60	CCAATAATTTTCCACCCATGA	59	250
GP-559	38	20142	(TGTT)5	TGGTTGATTTTTGTTGTGGGT	60	TGTCRTCTGCTGTAAGGCAAG	59	173
GP-560	38	21812	(AACC)6	TGGAATTGGACATTCCAAGAA	60	CARCATTAAGATCCTATCCCTGC	59	194	AP		CP
GP-561	38	22018	(AAAC)5	GTTCAATCAGCAGKAAATGCC	60	AACATTGAAGGAAAATGGAAGC	59	229			CP	CP
GP-562	38	22112	(AATA)8	GGGCATTGTACTGTAGTGCGT	60	TTGGATTGTGGGTGAATTTGT	60	224	AP	AP
GP-563	38	22479	(TAAA)6	TTCCTTCYCTTCATTCCATCA	59	TGCCTCACAATAGGAATCTGG	60	235		AP
GP-564	38	22653	(CTCC)6	AGTTTCTACCCCAGTGCTCMC	60	TTTCTGCGTAGCTCCATTGAC	60	167		AP		CP
GP-565	38	22744	(GGAG)5	CACAGCTACCTGTTTTGGCTC	59	AGAAGCCAGGGTCCTCTAACA	60	171			CP	CP
GP-566	38	23206	(TTTG)5	GCTGACACYGATAAACAGGGA	60	ACATGCAAGATTTGATTCCCA	60	246
GP-567	38	23370	(GAGG)6	CACATTGTCAAAAAGGTCCTCA	60	TTGAATCAAAGTTCAATGTCGAG	59	216			CP	CP
GP-568	38	23376	(GACA)5	CTTTCCCCAACCTGTTTTTGT	60	TGCTAGTCCTTCCCTCTCTCTG	60	157
GP-569	38	23728	(TTAT)5	ACAGGTCAGTGTGATTTGCAG	58	TCTTTGAGAAGGGAACTGGGT	60	243
GP-570	38	23910	(TGTT)7	CAGCAAAGGGTGCTTAAGATG	59	GCCAGCAGATTTGGTTTCAAT	61	173
GP-571	38	24269	(AAAC)5	GGGGCTGTAAAGAAGATGGAG	60	AGACTCCATAGCCTCTCTGGG	59	187
GP-572	38	25577	(AAAC)6	AAGAAAACTTGGGGGTCAAGA	59	AGGGAAAAGAAGGGGCTTTAG	60	212
GP-573	38	25841	(ACAA)7	TCTGCTTTGAGGCAGAAACAT	60	GTCACTTTCCAGCATTCCAAA	60	226
GP-574	38	27786	(AAAC)5	TTGTTTCATTTTGCCTGGAAT	59	GAGCAAGGATTGGAACACAAA	60	190
GP-575	38	30069	(TTCC)14	TTGACACGTGAGCTTCTGATG	60	ACATCCACTGCAGATACCAGG	60	249
GP-576	38	30787	(GGAT)5	TGTAGGGTTGGAGTCGTCATC	59	CTTATGGTCAGGGAGACACCA	59	164
GP-577	38	31503	(GTTT)6	CCATCCTTTGCAATCACAGTT	59	GGCACACAGGGACATTGTAGT	59	236
GP-578	38	31811	(TTTA)9	GTTTCAACAAAATGACTTCCTGA	58	AAAAGTTRCCAAGAACAGGGG	60	245
GP-579	40	250	(TTAT)5	AGCATCAGCTTCCATTTGTTC	59	CCACCACGACAGTATGTCAGA	59	173	AP	AP	CP	CP
GP-580	40	656	(AGAT)7	TTTGCCCATCAATCATTTCAT	60	CAGTCCCAGTCTCTGTTGAGG	59	152	AP	AP
GP-581	40	768	(TTTA)5	TTTCATAATGGAGCAGAAGCG	60	GGCACAGCAAGGTAACAAAGA	60	221
GP-582	40	1622	(GTTT)5	CAGCAAAGCACCAACAAAAAT	60	AGGGAACCTGCAAACAAAACT	60	227			CP	CP
GP-583	40	1712	(AACA)5	CGATCTCATTTGGGAAGTGAA	60	GCCCAGTTCATTGCTCATTTA	60	168
GP-584	40	3206	(TCCA)14	TGASTTTTTAGGGGAGAGGACA	60	TGCCTTCTGAACTTCTTCCTG	59	216
GP-585	40	3290	(CTGC)5	GCAGAAGATTTCCCCAGATTC	60	AGGTGAAGAACGGGATGAGTT	59	197
GP-586	40	3619	(TTAT)5	TAAACTGCTGGGGGAGTCTTT	60	ATCTTGCTYGCTGCTTTTCAG	60	240	AP
GP-587	40	3661	(TGTT)5	GGCAGAGTGTTAGTGGCAGAG	60	GTTTAATTCCAGCACCCCTGT	60	237	AP	AP
GP-588	41	514	(AATA)5	GCAACTCAGTAGCCAGGAATG	59	GCAGCCTTATCTACCCYGTTC	60	178			CP
GP-589	41	1104	(AAAT)5	TTTCCCCATTACTGCACAGAC	59	GCATATTGYTTCTTTTCCCCA	59	168			CP
GP-590	41	1549	(GGGT)5	AGCACAAGACCATCCTTTCCT	60	CGGTCTGTTTCTCCTYTCCTC	59	158			CP
GP-591	41	1578	(ATGA)6	AGGGAGTGAATCAGCTGACAA	59	TTCCCGTGAAAGCTTTTTCTT	60	177	AP	AP	CP	CP
GP-592	41	2226	(AAAC)6	CAGCACCTAATGCCACAAAAG	60	ATCACATGAAACATCTTGGGG	59	228
GP-593	41	2403	(AACA)6	ATACAAAGCATTCCCTCCACC	60	TGAACCTGGCTTTTATGTTGG	59	202			CP	CP
GP-594	41	2519	(AACA)6	AACCAAACCCAAACCCAAAC	60	AAGCAGGCTTTATCACATCCA	59	215
GP-595	41	2566	(AAAC)5	CAGTGAATTCAAAGGGAAGATG	58	CGGGAATGRATCTGAAATCAC	60	229
GP-596	41	2671	(ATAC)5	TCACCACATTAACTGGTAGCTTG	59	TGGAGATCCTAGTGTCCCTGTT	59	225
GP-597	41	2749	(AACA)6	TTCTGTCACACTGMGCTCAAA	59	AACTGTGCCCATTTTTGTCAC	59	193
GP-598	41	2790	(GTTT)6	GCTATGTTTTACCTCAGTGTGTGA	58	CCCAGTTTCTCACTCCTTTGT	58	239	AP
GP-599	41	3195	(TTTA)6	AAGCTCTGCATTCTGATGGAA	59	ACACACTTGTCCCTGGAATGA	60	220
GP-600	41	3208	(TTTA)5	TTTCTCAGGATCTCAAGTGGC	59	TTGATGAAATTGGAAAATGGG	59	168				CP
GP-601	41	3433	(TTAT)6	TTCCAAAAGTCTGTCCAGGTG	60	CCCAAACGGACATAATCACAC	60	186
GP-602	41	3623	(GGTT)6	CCCAGAGTCATGACCAAAACA	60	CCTATACCAGGGGTGGTAGGA	60	197				CP
GP-603	41	3809	(TTTG)5	ATCTACCAGTTGGTGGGCTTT	59	ACTCTGGTGGAAGATTTGCCT	60	171
GP-604	41	4201	(TTAT)5	AACAGCTTCTGTCTGCTYGCT	59	CTTCTAGCTTTGGCCAGGTTT	59	196				CP
GP-605	41	4207	(GTTT)6	GCCCTTACGAATTTAAGCAGC	60	AGTTTTGAATGCCCATCACAG	59	199	AP		CP	CP
GP-606	41	4352	(TTTG)5	TGGGTGACATTCTACAGGGAG	59	CTACTCGCGCAGCTTYAAAAT	60	245				CP
GP-607	41	5354	(CTTT)7	CATTGTCTTTTAAAGCGCCTG	59	CTTGGTGCCCGTATCTTTGTA	60	197
GP-608	41	6057	(GAAA)5	CGATAAAGCGATACCAACAGC	59	GCGTGCTTTTAGATTCATGCT	59	198
GP-609	41	6312	(TCCA)11	TGCTGCGGCTACTGCTATATT	60	CATGTCTTCAGCTGGTGTTGA	59	196
GP-610	41	7380	(TTTA)7	TGTCATCTAGGAATCAACATCCA	59	TGGTAGGTTTACAGGCAAGACA	59	242	AP	AP
GP-611	41	7409	(AATA)6	GTGGCCATAGCCATATCTGAA	59	CAGAAATTGGTTCAAGCTGTAATTT	59	200			CP
GP-612	41	7825	(GTTT)6	AACCACTTCAAGCTCCAAACA	59	TGCCAATTCTTTTRCTTGCTT	59	215
GP-613	41	8380	(AACC)6	GAAGCATGGGATTGAAGTCAG	59	TTTGTAGCGGAATTGTTCATTG	60	174
GP-614	41	8501	(AATA)6	TGACACAATACATTCCAAGCG	59	TGCATTGTCTTTGAGTTGTTTG	58	205
GP-615	42	418	(AAAC)8	GGAAACGTGTGAGGAAATCAA	59	GCATTCTTACTGAAATGCAAGC	59	240
GP-616	42	1186	(TGTC)5	AATGGGCTGTATTGCTCTGAA	59	GCTGAGTGAAGAAAGAAGGGG	60	174	AP	AP
GP-617	42	1877	(TCTA)5	GACAGGAYGGGAGGTCACTATT	60	CACCAGACCTAAGGAAGGAGG	60	152
GP-618	42	2703	(TATT)5	CCCATCTCAGACCTTCTCTCC	60	CACTCCTTCTCTCCGACCTCT	59	164			CP	CP
GP-619	42	4559	(AGAT)15	GAACAGGCACTCACCCTGTTA	60	TAATTCGATGAACACCCAAGC	59	243
GP-620	42	4576	(TTGG)5	TGTGCACACAACTGGAGTAGC	59	GCGAGCTTCTTGACAAAAGTG	60	182	AP	AP
GP-621	42	4957	(ACAA)8	CAAATGCRGTACCATCTGTCA	59	CTGAATAACGATGGCCCATTA	59	249
GP-622	42	6131	(GTTT)5	AGCGGTACCTCAGATTCCATC	60	TTTTGAGTGCTTTTCCCCTCT	60	234			CP	CP
GP-623	42	7224	(ATGG)5	TCCTGAAAATGTCTGGGAGGT	60	ATGACAACAGGACAGTTTGGC	60	195
GP-624	42	7899	(AAAC)7	GCCATCAAACTTTTGGAACAA	59	AGAATGTTCTCACGGCCTTTT	60	245
GP-625	42	8715	(CAAA)5	GACAACTGGTTGGTCTGTGGT	59	AACTCCAAAACGTCCATGGTT	60	249	AP	AP
GP-626	42	9531	(AGGC)5	TCAGAGGACAGCAGTGTTCG	60	GATATGCACTCAGCGAAGAGG	59	242
GP-627	42	10412	(AAAT)5	CAGTTGAGACACAGTCCAGAGG	59	TAACCCCCAATCTTTCTTGCT	59	242	AP	AP
GP-628	42	10412	(CAAA)10	AGGCGGAACAAGAAAACTGAT	60	CAACTTGCAAACCAAATGTCC	60	237			CP	CP
GP-629	42	10700	(ATAA)6	AACTCTAACCCAGCCAAAACC	59	CTGGATGGAAAGTTAATGGCA	59	231			CP	CP
GP-630	42	11105	(TTTA)5	GGGAGGTMTGAAGTAGCAGGA	60	TCTCTCCCTTTTCAGTGGAYG	60	245			CP
GP-631	42	11232	(ATCA)7	ACGAGAAAAAGAAAGTGGGGA	60	CTTGGTGTGGCTTGTTGAGAT	60	206		AP		CP
GP-632	42	13632	(AAAG)5	AATCAYCCTTGGTGACAGGAC	60	TGCATTTTCTCAGCTTCTCGT	60	155
GP-633	42	14226	(TCCC)6	CGTTCGAAGTTGAAGACAAGC	60	CGTGAGTTTCAAAGGCAGTGT	60	240
GP-634	43	1146	(ACAA)9	TCACCAGCTTATGGTGGAAAC	59	ACATGACATCGGGTTACCAAA	60	215
GP-635	43	3408	(TTTA)5	TTTCCCTTTTAGGGACAGRGT	59	TGAAGGTAGCTAAAACCACCG	59	192
GP-636	43	4194	(GTTT)5	ATTTTTCAACACCRCCTGTCC	60	AGCAGRGTTGCATTTTCTCAA	60	217
GP-637	43	6559	(GGGA)5	AAGATGGGGAGYAAGTGCTG	59	GCTGTTAGGTTGATATGCCCA	59	159
GP-638	43	6739	(AAAC)6	AACACTTCGTCAAGCTTCCAA	59	TTGGCTTCAGATGTTTGGTTC	60	214
GP-639	44	721	(ATTT)6	AGCCTTTGCACAAAGTGAAGA	60	TTACATCCCAAGCCCAGATTA	59	203	AP		CP	CP
GP-640	44	761	(CATC)5	GAATCAAAATGCTGGYGAGTG	60	ATGTTTGGTGGTGTGTGGAAT	60	153				CP
GP-641	44	770	(TTTG)9	TCCTAACTCTTTCTGGTTTGCC	59	AATGGTTCAGACCTTGTGTGG	59	168	AP	AP
GP-642	44	1939	(TATT)5	CTGAAGGAAAGCATGTTTGTG	58	ACAAGGYTGCAAACTGGAATC	60	243			CP
GP-643	44	1982	(TTTG)5	TCACATTTCCTCCTTTCATGC	60	CTTTTGAATGATCCACCCAGA	59	196
GP-644	44	2376	(TAAA)5	AAATAACAGGGGAGTGGAAGC	59	TACAGCCAGACCAGGCATATT	59	204		AP
GP-645	44	2773	(AAAT)5	CCCTGGACAGGAACATACTGA	59	TTCCCAGGACCTGTTCTTTTT	59	186	AP	AP	CP	CP
GP-646	44	2906	(AAAC)5	CAATGCCATTATKCACTTGAAA	58	AGCTGTTTGCTTTTGTTCAGC	59	247				CP
GP-647	44	3140	(AATA)5	AATCTTTCTGCATTGCCACAT	59	GGCCAACCAAAAACCTRTGAT	61	250	AP
GP-648	44	3560	(TATT)5	TCTGCCTGTAACTCATTGCCT	59	TGTCAAAGCATGATTCCTCYT	58	165
GP-649	44	3639	(AAAT)5	GCTGTCCTTGTATCTTGCTGC	60	GACCTCACTTTCTGTAGCTTCTCC	59	159			CP	CP
GP-650	44	3685	(CAAA)7	GGGAAGGCTAATGATAAGCAAA	59	TGCAGATCTCTCAACTTTCCTG	59	222
GP-651	44	3932	(TTGT)5	AAAAAGCAGTGGATACAATGTGG	60	TCCTTGGATATCTCTATGCTCTCA	59	150
GP-652	44	4048	(AAAC)9	CCTCTGTTTTGCCATCTACCA	60	TTTCCAGTATGCACTCTTGCC	60	206
GP-653	44	4285	(TTGT)5	GTATGGACAATCGAGCTCCTG	59	CATGTGCCTTATTTGGGAAAA	59	202
GP-654	44	4609	(AAAC)8	TGTTAATACCCCAGCATCAGC	59	GGGAAAATTTCACTGAGGGTT	59	222
GP-655	44	4809	(AAAC)5	GGTTGAAAACAGTGACSCCAG	59	TTGTCTAGCTTTGTGCGTGTG	60	189
GP-656	44	5010	(TTTG)6	GCAGGGATCCTGTAACATTCA	59	TTGTCAGCCAGTGCAATGTAG	59	189
GP-657	44	5254	(AAGG)5	TCAAGCGTACAGAGGGTTGAT	59	GCAGTGGGAAACTAAGAAGGG	60	212
GP-658	44	5337	(TGTT)6	TTGTTTCCTTTCATGTTTGGTG	59	GCCAGACAYATGAAACAATCTG	59	241
GP-659	44	5344	(ATAG)10	TGATGGCTGTTGCAGCTAGTA	59	ATGAAACATCTCGCAATGCTC	60	246		AP	CP	CP
GP-660	44	5505	(TTGT)5	GCATGGTTCTGTGGTCAAAAT	59	GCCTCCTCTAAATACACAACCTG	59	175			CP	CP
GP-661	44	5543	(TTTG)5	GGAGAGCCCTCCAGTAATGTC	60	CCCCAAAATGCAAGGTTACTT	60	232				CP
GP-662	44	5583	(AAAC)8	GGTTATGCAGAAGCCAAGATG	59	GCACAACTCTGCCTCAACCT	60	189
GP-663	44	5597	(TTGG)5	GATACTAAGCCAGGCAGGTCC	60	CCTGACAGACAGTAACCCCAA	60	171		AP	CP	CP
GP-664	44	5843	(AGAC)6	CATACACAAAGCTCTGCTGGTC	59	CATTCTCCTGAMGTAAATGCAAA	59	159
GP-665	44	6135	(ATAA)7	CAACGAGAATTTCAAAGCCAA	60	GTGCCCTCAATTGCATTCTAC	59	195
GP-666	44	6327	(GTTT)8	TTTTTGATGTTTGGAGGGTTG	59	GAAAGCAGTGCTGMCTAGAGAA	58	163
GP-667	45	578	(TATT)5	GAGTGTCACCAAACCCAGAAA	59	TTTGCCAAAATCCTAGTCTTCA	58	151	AP	AP
GP-668	45	1618	(GTTT)5	CTGTTCTTTCTGGTTTTGGGG	60	AGGTTTGGAAGCCCATTAGAA	59	199
GP-669	45	1832	(TATT)7	CACCCCACACAGAAAAGTGTC	60	CAAGTAAGTCCTGCAAGCACC	59	236			CP
GP-670	45	3090	(TACA)5	GATAGGCAAAAGCGGAAAATC	60	RTAAAGCAAGAATCCAAGGGG	59	176
GP-671	45	3956	(TTCT)5	AAGCAAKATTAGAATTTACCTGAGC	58	ATGCTTTACRGACGTGACGAT	59	195
GP-672	45	4599	(ATAA)5	CACCATCATYGCAAACAAACA	60	TTGCATGTAAGAAGCAGCAAA	59	197
GP-673	45	4740	(ATTT)5	TGAAAWGATTTCCATGCCTTTA	60	TCCCAGAAGGAAATAGAAAATCTG	59	174
GP-674	45	4835	(TTAT)10	GCAGACTGGGTCTCCTCCTAC	60	AYGATCTGAAGCGTTCCTCAC	60	205
GP-675	45	5868	(AAAC)7	CGATGCTGGAGCATTTCTAAG	59	CAGCATTTTCTGATATTTCTGGC	60	213
GP-676	45	8240	(TTTG)5	CACACTCCCTTCCTTTTAGGC	60	CCTTTGAGTTTGTAGGCCCTC	60	166
GP-677	45	9992	(AACA)7	TGATGGGTATACTGATGCCAGA	60	CTTGTTTCAATCTGCAGGAGG	59	161	AP	AP	CP	CP
GP-678	45	10940	(AAAC)6	CAGTGCTTCTCTGTTCATGTCA	59	GTGAATGGGTACAGGTGCTTT	58	207
GP-679	45	17225	(TTTG)5	TGTACGCRGAAATATCCCTTG	59	CTTGAGCTGGTAAACCACACC	59	199
GP-680	45	20659	(ATAA)5	CCATGAGCCTGTGTTGATTTT	59	TCGCACAAAAATTGTTTAGCAC	60	229		AP	CP	CP
GP-681	45	26594	(ATTT)5	CRCTAAGCCAGGTTGGAAAAT	59	GCTGATGCAAAAGAAATAGCAA	59	234				CP
GP-682	45	27992	(TGTT)5	CAGTGATTCACAAYAAGCCAGA	59	CCTGATAATGATMAGAGGTCAGGA	60	151
GP-683	45	29350	(AAAC)5	GATTTTTCCCTGCTTCCTTTG	60	TTCCAAGGTGTCAYATGCAAT	59	185	AP
GP-684	45	32193	(TTGT)6	TCTCTGTACGAAGGCAAGCAT	60	RCAAGTGAAAAGCGAAACTCC	60	231	AP
GP-685	45	33649	(AACC)5	CTGGCTGCATGGGAACTATAA	60	ACAAGATGCCAAGACAACCAC	60	158
GP-686	45	33894	(CCAA)5	TTTCAGTTTCATGCTARTGTTCC	58	TACTTCTGGCACATTGCACAC	59	234				CP
GP-687	45	38740	(AAAC)6	TTTTGGCCATTGTCTCTTTTG	60	TAAAGTTGTGTCATTTGGGGG	59	150
GP-688	45	45378	(AAAC)5	AGATGAAATTTTAACCSCGGC	59	ATGGCAGAAGATGGAAGAGGT	60	231
GP-689	45	48278	(AACC)5	AGGGGAAGAAAATGCAACAGT	59	GGTTGAGAATAGTTCCAGCTCA	58	247			CP	CP
GP-690	45	48285	(TTTG)5	GGCAGAACCATTTACCAATGA	59	AAGTGCCCTGTAACATTGCTT	58	204
GP-691	45	48634	(TTTA)5	CAGGCACAAAGATAGGTTGGA	60	TGGTGATCAAAACCAATCACA	59	184
GP-692	45	52308	(TGTT)6	TGTGATTACGCTGCATGATGT	60	TGGCAAGGAACATCCATTAAA	60	179			CP	CP
GP-693	45	53143	(TTCT)5	GCTGTTTGGCTAAGAATGCAG	60	TGTGGTGCTACAGTGGTGTGT	60	173	AP	AP	CP	CP
GP-694	45	57795	(TTTG)6	TTTGGTTTTGAGTAGAAAGGTGG	59	RCAATGCACTTAGAACCATACAAA	59	235
GP-695	45	58194	(AAAC)5	GGCAGTTTAATAAGTGAAGCACA	58	CAGAGACCCCAACTGACAAAA	60	206				CP
GP-696	45	58702	(TTTC)5	TTGGAAGCATCATACCTGTACTGT	59	AGACGACAGCTCTGTCTCCAC	59	236
GP-697	45	59285	(AAAC)6	GGAAAAGAGGAAAGTTTGCCA	60	GATGGTTTGGACACAAACTGC	60	243
GP-698	46	328	(TTGT)5	ATGTGGTGCAGAAATCACACA	60	CCCTCCATTCCATATACGTCC	60	203
GP-699	46	683	(TCTA)8	AGCATTTGCTATGACCGTTTG	60	GTTCAGTCCTTTGAGTGGACG	59	177	AP	AP		CP
GP-700	46	1675	(AATA)5	GCCTCTCCTGAAACAGAAGGT	59	GGAAAGGAGRGACTGGGTAGA	59	203
GP-701	46	1708	(AAAT)5	AAGAAACCAACTCCACAGGCT	60	CAGCACTGGCTTTCAAGTTTC	60	222
GP-702	46	2101	(GAGG)5	GTTGCTGCCTCTTAGCTTGAA	59	TGCTTGGGTGAATTTGTTTTC	59	229
GP-703	46	2305	(TTTG)6	TGTCAGAGCAATATCCAGGCT	59	GTGTTCTTTCGTGCTTCTTGC	60	236
GP-704	47	1438	(ATTT)5	CTGGGATGCAATACCAACACT	59	CAGTGTGCATTCTGGGAAGAG	60	207
GP-705	47	1663	(TTTG)5	ATATGGGCAGCTCTTCTGTGA	59	GGTGAATGCATGTTCTGGTSA	60	240
GP-706	47	3244	(GAGG)5	GGAAGAYCCACTGTGAGTGTG	59	TGCTGAGAGTTCAAACTGCCT	60	180				CP
GP-707	47	5224	(TTGG)5	TCTCTTCCTGTTTTGGGGTTT	59	TGTTTCCTTGAAGTTCCATGC	60	214
GP-708	48	212	(TGTT)5	AAAACTCCCCTTGCTGAATGT	59	GCACTGCTAAGGCATCTTCAC	60	227
GP-709	48	1293	(AAAC)5	GCTGCCACATGAAGCTATCTC	59	TCTCAGATCCSCAGTTGAACA	58	189
GP-710	48	3965	(GGAG)5	AAATGTGCTTGTTCTRCAGCC	60	CATGAAAGCCCTCTGAAATGA	60	223
GP-711	48	4160	(AAAC)5	TTTATTCAGGCCAACCCTGAT	60	TGGTCATTGATAGCAAGAGGG	60	184
GP-712	48	4396	(AAAC)5	TATTCAACAATCACCRGGGAA	60	CCTTGAGACCTTTTCATTCATTG	59	234
GP-713	48	5598	(GTTT)6	TAGTGGTCCTGTGGCATTAGG	60	AAATTGCTATTTTGCCCAAGC	60	174			CP
GP-714	48	5671	(TCCA)12	ACTTGTTAATGGCCTCCAGGT	59	GGATTTTGACACTGTCTCCCA	59	190			CP	CP
GP-715	48	5691	(AGAT)11	CTCTGGGYAACCTCTTCCAGT	60	TAATCCCAAAATGACTGCCTG	59	175			CP	CP
GP-716	48	5807	(CAAA)5	CAAATCTGGTCAYCCTCCCTA	60	CTTGCTTTTGCAAGAAAGGTG	60	178
GP-717	48	6207	(AGAT)9	ACAATTCTGCAGCTCCATGTT	59	AACTTACTGGCAAAGCTGTGTTT	59	185
GP-718	48	6568	(ATCT)11	TTAGGCCARAGCCCATAATTT	59	TCCATGCACCTTACAAATTCC	59	243
GP-719	48	7771	(TTTG)5	CACAAGAGACTCAGACCAGGG	59	CTGTTTGATCCTCCTCTTCCC	60	151	AP	AP
GP-720	48	7809	(CTAT)14	TATTACAGTGGCCAGGTTTGC	60	CAGATAGAAGGAACGTGCAGC	60	153
GP-721	48	7879	(CTCC)5	GGCATAACTGATCAGGAAACRA	59	TCAGAAAGAGAAGGAGGAAGGA	59	234
GP-722	48	7893	(TATC)10	ATAATACTGGAAGCCATGGGG	60	TTCCCAGATCACTCTTGATGTC	59	182			CP	CP
GP-723	48	7925	(AAAT)5	TCTAGTTCCAGTGCCCTCTCA	59	CAATCGGGAAGCATTCATCTA	60	249
GP-724	48	7999	(AAAC)5	ATWCCCAAAACTCTGGGAGAC	60	CTCTCTGAACCTGGTGGTCTG	59	229				CP
GP-725	48	8276	(AATA)6	CCCTGTTATTCCCTTTCAAGC	59	CGTAAGTGTTCTGTGCCAGGT	60	240		AP	CP
GP-726	48	8303	(GCTC)5	TTTGCCAGTGTCACCACAATA	60	GCGAAACCCAACAATATCTCA	59	183			CP	CP
GP-727	48	9183	(TTTG)5	TGGACCTTGCATGTTCSTAGA	59	GACCCCCAACTTAAACAAACAA	60	240
GP-728	49	833	(AGAC)8	CAAAGCTTCTMCACAGCTTCC	59	GCGTTTCACTTGCTTTTCTTG	60	238		AP
GP-729	49	937	(TTTG)6	TGGAAAGCCTCAGTTCTCAAA	59	ACTGTGCTTCCACATGAGCTT	59	244
GP-730	49	1478	(CCAA)5	CCTTCTGCAAGTCAAAAGGAG	59	GGTTCTTCRTAATGCAAGGCT	59	250
GP-731	50	1933	(AGTA)6	CGGTGCYAAGATTTTCATCAT	60	TGGTTTGAATAGCCTCACCAT	59	201		AP
GP-732	51	1560	(TTTG)5	TCAGTCTGCAGTTTGGAGYTG	60	CGAAAGTTGAAGGCATAGCAG	60	190				CP
GP-733	51	1677	(GATA)7	TGGGGAGCAGAGTATTTTTGTT	60	TGCTCTGGAGGGAACTGATTA	59	237	AP
GP-734	53	559	(ACAT)7	TTCTCGCGCGTCTAGAATTAG	59	ACGAGCTGAATTTTGCTTCAA	60	182
GP-735	53	832	(AAAT)7	CCATTTGCATTACAGCTCGTT	60	TTGGCAAGTGATGTCTGTTCA	60	239
GP-736	53	1588	(AAAC)5	TGAGCGCCATATAGTATCGGT	59	TGAAATACAGACGGTGGAGAGA	59	223	AP
GP-737	53	1823	(TTCA)9	GCTCTTACGACCAGGTCCTCT	59	TTGTARGGTAACTTCCTGGGC	59	247
GP-738	54	1004	(AAAC)5	GATACCTGATGCTGTCCCAGA	60	CAAATTTTCCCGTTTCAGGTC	60	175	AP	AP
GP-739	54	1880	(CAGG)5	CAGAGCCTATGAAGCCAACAG	60	GGGTATGTGMTCGGAAGAAAA	59	187
GP-740	54	2327	(AAAC)7	CTTCAAAGTGGTGCTGAGAGG	60	TATACAAGGGGCTGAAGCTGA	59	186
GP-741	54	2460	(TTCC)13	CTTCCCTTCCCTTCCCTTC	59	TTCTTTAAGGGACTTCACAGTCA	58	150
GP-742	54	3756	(CATT)10	GAGGTTTTTCTCTTTGCGCTT	60	TGGCTGACATTCAGCTATTTCT	59	240
GP-743	54	3839	(AAAC)7	CTGCATGGACAGATTAGGCAT	60	GCTGCTTTAAAAATGCAACCA	60	246		AP	CP	CP
GP-744	54	4201	(TATT)6	TGCAATTTAGCCCATTGTTTT	59	CCYATCAAAATACTGTCCCCA	59	232
GP-745	54	5215	(TGTT)5	GCAGCATCTTTTAGGGAATGA	59	TCCTGCCTTCTTCCTCATACA	59	239			CP	CP
GP-746	54	5278	(AAAC)5	ATTGGAGAGGGAAGGAGTGAA	60	TTTGGTATTGTGGGAAACAGC	59	224
GP-747	54	5508	(TTTG)5	AGGGGTGGGAATCACTAAAAC	59	TTGCTGAGTTTGTCACAGTCCT	59	237			CP
GP-748	54	5877	(GATA)10	GGCCRTTCACATGGTAGTCTT	59	GTTGGTAGGGAGTGGCTGAAT	60	190
GP-749	54	6842	(TTTG)6	GCCTTCAGTTCTGTTCCCTCT	59	ATGGGCAGCAAACTTTGTYAT	60	175
GP-24	54	8339	(GATA)10	ACGCATGAAGTAGGCAAGAGA	60	TACGAAGTGGTGGTGAAGACC	60	231		AP		CP
GP-750	54	8574	(TTAT)5	ATGCTCTCAACTGGGGAAAAT	59	GTAGCACCTCCRCATCCTTTT	59	225
GP-751	54	8747	(TTAT)5	ATTAGGGGTCTCAGCAGTGGT	60	AAATGCCATGAGACATAACGC	59	208	AP	AP
GP-752	54	8814	(GTTT)10	AGGTGGAACTCTGATGGACCT	59	GCTCTTTTTCTGAGGTCTTGYG	59	240
GP-753	54	9003	(GTTT)5	GGGATTTTCCCCACTATGTTC	59	GCAGCTRAAGCAAGCATTTTT	60	228			CP
GP-754	54	9040	(GTAT)5	AATTCATGCAGCCATCTTTTG	60	AGGGTGCCATTATTCACACAG	59	234
GP-755	54	9127	(AAAC)6	AATGAAACCCCAAACCACTTC	60	TTTGTCCTTTTGAGCTTTGGA	59	199
GP-756	54	9229	(GTTT)9	TTGACTGAAAGGCTTGATTTGA	59	CTTCAGAGGTCAGAGGCAGTG	60	250
GP-757	54	9569	(TGGA)17	CCTTTGTCATTGCTCAGGAAG	59	ACAGCTCAGCAGTGGAGAAAA	60	220
GP-758	54	9663	(TTGG)6	CACAGAGCAAATGGAACTGGT	60	CTAAGGCTGTGGAGGTCATCA	60	198
GP-759	54	9894	(ATTG)6	ACAATGCAACAGATCCCGTAG	60	CATCTTTAGAGGGGTGGGAAG	59	227			CP	CP
GP-760	54	9949	(TTTG)5	TTTGCTATGCTCCTTTAGCCA	59	GCAAAGATTCCCACAGTCAAA	60	161
GP-761	54	10225	(TTAT)5	TCAATTCCCTCTTTGTGCTTG	60	CTGCCGGGAAACAGTAAAAGT	60	235
GP-762	54	10434	(CAAA)6	CATTARGGAATTCAAGGGCAG	60	AGGGGCAAAATCAGTTTCACT	59	250
GP-763	55	123	(AAAC)5	GGAGCCTCAGAAGCAAACTCT	60	TCAACAGTAAGCCAAAAGCGT	59	201			CP	CP
GP-764	55	135	(AAAC)6	GCTCGTCCCAGCTTTTTATTT	59	CAAACCYAGAAACCTCACACC	59	184
GP-765	55	142	(GTTT)5	GGGGCAGTTTGGTGTTTTATT	60	ATGCACGCTGAAAATGCTAGT	59	235			CP	CP
GP-766	55	703	(CTTT)6	TGGAATAAGCCCACTGACTTG	60	CTGTACTCCCAGTTGAGTGCC	59	245	AP	AP	CP	CP
GP-767	55	1886	(ATTT)5	GCCACCRGACAGAACTCTTTA	59	GTTATGATTCCCAACACTGCG	60	181
GP-768	56	707	(AAAC)5	TCATAGGGCCAGCATTTTCTA	59	GTGGTCATGCTTTCAGGAAGA	60	235
GP-769	56	878	(TTGT)5	GGACAGCAACATCTTCCACAT	59	ACCAGGCAAGGAGAGAACATT	60	196			CP	CP
GP-770	56	1534	(AAAC)5	CCYTTCTGAAAACCAGGTGAT	59	TCTTTGTTGTGATTTTCTTSCACC	60	211				CP
GP-771	56	2389	(AGCC)8	GATGTTTGCAAAACCAGGAAA	59	TCAGCACACTTCGRTTCATTC	60	206			CP
GP-772	57	915	(CTTT)6	AACTCTGTGCAAGGCTGTGTT	59	TGAGCTGCAGAGRTTAGGTGA	59	207
GP-773	57	1246	(TGTT)9	CCCCTTAAAACACAGGGGG	61	GTTTGCATTTCATAGCCCAAA	59	239
GP-774	57	1669	(AAAC)5	CAGCTTGYACATTAGTGCAACA	59	TCCCTCCATGGTTATTTTTGA	59	160
GP-775	57	1847	(TATT)5	GCCTAGCAGGAGAGTTTGCTT	60	ACAGTAAGGCAAAGACAAGCG	59	190			CP
GP-776	57	1877	(TACC)5	CTGCAACACAGAGGCACACT	60	CAGAGGGCTGCATCCATATTA	60	162	AP	AP
GP-777	57	3709	(ATTT)7	TGAGAGGATAGTTTGCACAGGT	58	ATGTCCTTCACTGAACATGCC	59	193			CP	CP
GP-778	57	4308	(TTAG)5	AGCTGGATGGAGACAGCAATA	59	CAACAAAGTCTGGGTCCAAAA	59	199
GP-779	57	4370	(TGAT)5	CTGCCCTCTTCTCTTCTGGTT	60	GAGATGAGATTCTGTGGGCTG	59	240				CP
GP-780	57	4432	(TTGT)6	TAGCTGCCGCTAAGGATCATA	59	TCCACAATMTTCACATTTTACTTTC	58	211
GP-781	57	4452	(TTGT)5	GAGGCTYGATTTCTTTGGCTT	60	ACCTCTTTCCCACTGACCTGT	60	196				CP
GP-782	57	5729	(ACAA)5	TACTCTCCTCAGTCCAGCCAA	59	ATTTGCAGCACATTTCTTGGT	59	177
GP-783	57	5937	(AAAC)7	TAAACCCAAAAGGGCTTTCAT	59	YAGTTGAGGAAGGCTCTGACC	59	154
GP-784	57	7404	(TGAA)7	GCAGTRCTAAGTGTGCTGCAA	59	TCTGGTCATTCTGCTTTGGTT	59	226
GP-785	57	7607	(GGAG)5	ATGAAAGCATAAAGGGAGGGA	59	TTCCTTCAGAACAGTCTYGCC	59	211
GP-786	57	7810	(AAAC)5	GAAGCTGCATAGTTCACTGGC	60	GTGTCAAGGCATGTGAAACCT	60	165	AP	AP	CP	CP
GP-787	57	8320	(AATA)8	TTTCCCTGAATCAATGCAAAG	60	GCACTGGTGCTAAGACTCCTG	60	234	AP	AP
GP-788	57	8321	(AGGG)7	CYGTAAGGATCCACAGAGCAA	60	CCTCTTGAAAGTTTGGGGAAC	59	247
GP-789	57	8972	(TGTT)6	GGCACACATAAAACCTTTTGG	59	AAATATATGCCAAACCACAGCA	59	213	AP	AP	CP	CP
GP-790	57	9217	(AAAG)6	AGTTTCCTTCCCTGCAAAGAG	59	AAGACTTGCTGCGAGACAGAG	59	205
GP-791	57	9511	(AATA)5	GCATATCTCATCTCTCCCCCT	59	GGAGATGGGTTTCTGAAAAGG	59	167
GP-792	57	9603	(ACAG)6	GTCCCTTTTACTGGTTCAGCC	59	AAATTAGAAGGGCCAATCTGC	59	205
GP-793	57	9670	(TTTC)5	TTTAAATAGGCAAGGCACRCA	60	ACTGCCCAGTCCTGAACTTCT	60	227
GP-794	57	9810	(AAAC)5	AAATGACTGCAGTTGGGACAC	60	GCAATCGGAAAWGGAAATAGA	59	181
GP-795	57	9820	(CTGC)5	ATCAGTGGAAAAAGGGGAAGA	59	CATCACAGTCACATCAGTGCC	60	229
GP-796	57	10628	(GTTG)5	TTGGTATCTTCAACAGATTTCATTG	59	GTGGGATCAAAGATTTGCAGT	59	244
GP-797	57	11759	(ATTT)6	TGCAGCTTTGAAGGTCTYTTG	60	CTGCAGCATTTGGTAGTGTGA	59	226
GP-798	57	12456	(TTTG)5	TGAGAGCCAAGGACAGAAAAA	59	ATGGCATACGTGAACAGGAAG	60	210		AP	CP	CP
GP-799	57	12492	(AAAC)8	GMTGTGGAGCTACAGCAACTG	59	CCCAGTGTCAGTAGAGMAAAAGTC	59	236
GP-800	57	12532	(TTGT)5	TTCCTCCCTCCRAATCAAACT	60	ATTCCTTCCAGAGTGATTCCC	59	243
GP-801	57	12813	(TTTG)5	TTTCCAGTGCTTTCTGAGGAG	59	GTGGGGGCAGAATTAGTAAGC	59	193		AP	CP	CP
GP-802	57	12840	(TATG)8	TCCCAGACACATCTACTGCCT	59	CAGTCCTGAGTCATTTCCTGG	59	244
GP-803	57	12840	(AAAC)6	CCAAATCACCTCCCTAATGGT	60	TTCTGAAGCACCATTTTGACC	60	222	AP
GP-804	57	12911	(TTTG)5	TGAGATCAGAACCAGGAATGC	60	CTCCTCCAGGTAATGCTRCAA	59	193
GP-805	57	13041	(AAAC)9	GAGAAAGAGCAAGCCAGATGA	59	CYGACTCACTTTAGCACAATGC	59	170			CP	CP
GP-806	57	13390	(AAAC)5	GCTGGACAAGGGGASAAAATA	59	GCTTTTTCCCTAAATGGTAAATGTT	60	234
GP-807	57	13544	(AAAC)5	TGCCAATCAGCTCTGCTATTC	60	GTCCCTTCCAACGCAAACTAT	60	230			CP	CP
GP-808	57	13728	(TTTG)5	AAATGGTTCTGCTGTCAATCG	60	TCCCAGGCTTGAGATAAACAA	59	228	AP	AP
GP-809	57	13747	(ACAA)5	AAGCCTTTGATAGCTGAAGCA	59	CTTTTGGGGGAATGAWAGGAT	61	247
GP-810	57	13872	(AAAC)5	AAGCTTTCCAGAGCACTGTTG	59	CCTTTGATKATGTCCCTGCTAA	59	163
GP-811	57	14349	(AAAC)5	CWGAACAAAGAACATGGTCAAA	59	TCCTTTTTCTCCCATTCATCA	59	152				CP
GP-812	57	16361	(TATT)5	CACTATCCCAGCTGAAACCAG	59	TGTGGTGTGCCAAACTAACAG	59	209			CP
GP-813	57	16838	(CTTA)5	TATGCTCACAAAAGRCCCATT	59	GTAGCRTCTCTGGGGATCTCA	60	151
GP-814	57	18164	(GGGA)5	ATTGTTGGCAAGGAAACACAG	60	CTGCCTTCCTTCCCTCCTT	60	150			CP	CP
GP-815	57	19507	(CTAT)12	GGGACTGTGGCAAGAGTTACA	60	CACTCAGAGCTGACCAGAACC	60	246
GP-816	57	20078	(GTTT)5	TCACAGTTGCAGTTTCCAAGTT	59	CCCCCACTCTAGAAAGACAGG	60	167
GP-13	57	20307	(AGAT)11	CACATCCTTTCCCTCTCTTCC	60	AAGGAGYGTGCCTAGTTTTGG	60	178	AP
GP-817	57	20355	(AAAC)5	CTGGCAAGCCTCAGAATAATG	59	GCAAAGTAGCAAAGTTCTGGTTG	60	203
GP-818	57	21146	(ATAA)7	ATTGCCCACARGACATTTTCT	60	TAGATAGATCCCTGGGGTTGG	60	213
GP-819	57	22422	(TTGT)8	GCATGAAAGAGCAAATTGAGC	59	TCTTAGTGGCAACCTCTTCCA	59	200
GP-820	57	23521	(TTTC)5	GYGGAGAGGAAAAGCCAGTAA	60	GGAAGGAAGAAAGGAAGGAAGA	60	151
GP-821	57	23857	(AAAT)5	TTCCATCAACTTAACCCTGGA	59	GAGTGAGGTGGAAGATGCATTA	59	229				CP
GP-822	57	24408	(TTGT)5	TGGTATCAGCTCTGTCTTTTTGA	59	GCCAAGTTATAATCGTTGCGTA	59	167
GP-823	57	24961	(AGAA)5	TCCAAGCCTAATGAAAGCAAA	59	AGGCTTGCTCCMATATGTTGA	60	240
GP-824	57	25237	(ATGG)6	GGAGTAACAGCAGGGAAAAGG	60	TGKGGAGACAGAGTAAGCTCG	60	244				CP
GP-825	57	25381	(TAAA)5	AAGGGACASGTCCAGCATTTA	60	GTTGGAGGTGGGATTTTCAAT	60	247
GP-826	57	25840	(CCTG)5	CAGTCAGTTCATCGTGCAGAA	60	GCTGAAATTGCAAACGTAAGG	59	221
GP-827	57	25913	(AATA)6	CCAGCATTCTCGCTAAATGAA	60	TTCAGCCTGTGGAATAGCAGT	59	177
GP-828	57	26031	(AAAG)5	GCTTCAGAGGATGAGAAACCC	60	TGCAACATTGCTATGCTCAAT	59	204
GP-829	58	1091	(AATG)5	ATCAGAACCYGATGGCTTTTT	59	TTCTGGAARCATACCCTTTGG	59	204
GP-830	58	1265	(TTGT)5	TGAAAGTGGGTTTTAGTGGGTT	59	TTCCACTTCAAAATCCAGTGC	60	250
GP-831	58	1623	(AAAG)5	CTTCAGGAACTTTCCCTGCTT	59	TAGATGCAGTACCCACCCAAC	59	201			CP	CP
GP-832	58	2624	(CAAA)6	CGTGGCTGCCTTTACTGTACT	59	CTCAAGAAATGAAATGCCCAA	60	187			CP	CP
GP-833	59	120	(AAAT)5	AGCAGCAGCAGCAAGAATTAG	59	TTGAAATGCCCATTYCTCCTA	60	233
GP-834	59	1189	(AAAT)5	AYGGCCAATACATCAACAACA	59	TCTCCTGATTGCAACAATCCT	59	160
GP-835	59	1258	(ATTT)5	AGAGATGCCCACTGATGCTTA	59	CCTGAAATGATAAATGCCCAA	59	159	AP	AP	CP	CP
GP-836	59	1678	(CAGG)5	TGAAAGCATCTCAGCCCTTTA	59	GCTGTTAAATTTTGCCTGCTG	59	244				CP
GP-837	59	2356	(GGAA)5	TGTTACTCCCGTGGAAATCAG	59	AGGACAGTTTTCTGGCAGTCA	59	217			CP	CP
GP-838	59	2630	(CAGA)7	ATCAGAAAGGCTGAAAAGGGA	60	TGTGCATGTGCTTGTGATTTT	60	168
GP-839	60	1010	(CTCC)6	ATCTTCGCAGCCTCTTCCTTA	60	CACAGGAGTCCTAGACCATGC	59	179
GP-840	60	4464	(GGAT)10	GATCTGGGAGCAAGGACTCTT	59	TTTTCAGCAGAGATGCCAGTT	60	248
GP-841	61	1736	(GTCT)5	CACATCCCCAGTATAAAGCCA	59	CTAAATGCATTCCCCACATTG	60	189
GP-842	61	1971	(AGCA)6	CTCAGATACCACAGCACAGCA	60	ATTTGTGTGAKATCAAGCCCA	59	182
GP-843	61	2679	(CCTC)6	CATGAGTTTYAGCACTGGCAC	60	CTCAACAACAGGAATTGGCAT	59	197
GP-844	61	2699	(TTAT)5	ACCCAAGAGCCCCCTAATAAT	60	AACCACAACACTGCCAAATTC	59	205
GP-845	61	2851	(AAAC)5	GGTCTTGAAGGCACTGCTGTA	60	TTCTGCTGTGGAGGAATTTTG	60	177
GP-846	62	1893	(AAAC)5	TTCTACCCAGTTTAGCATTCAGC	59	GGAGGGTGAGAAAGAAGTGCT	59	230
GP-847	62	2321	(TAAA)5	TGGWGGTAAATTCCTTTTTGG	60	ACAATTTTGGGGTAAAATGGC	59	231	AP		CP	CP
GP-848	62	2374	(AAAC)5	AGGACTGTGCTTTCCTGTCTG	59	CTGAGTGTTTTGTGGTTGGGT	59	185
GP-849	62	2478	(AATA)6	GCAAGCTGAAGAAAACCAAGA	59	GTGGTGCCAGAATGACAAACT	60	172			CP	CP
GP-850	62	2680	(CAAT)6	TAATCACAGCAGGTTTGGTCC	59	GAATCTGCTTTAGCATGGAGC	59	213
GP-851	62	3037	(AAAC)5	AAGTTTCTGAGGGCAAAAAGC	59	TGGTACTGCTAAGGATGGCTG	60	242			CP	CP
GP-852	62	3054	(AACC)5	TAAGAGTAGGCTGGCCACAGA	60	GGAGTAAGGCAGCAAGGAAGT	59	245	AP		CP	CP
GP-853	62	4215	(GTTT)5	AATAGGCCCACTTTAGGCAAA	59	TCAGTGCTTTGCTCTGTGAGA	59	154	AP	AP	CP	CP
GP-854	62	4227	(AAAT)5	ATATCAGCAGGCAGAATGCAC	60	ACTGATTAGCGAGGAACRTGC	60	213				CP
GP-855	62	5091	(TATT)6	TGGTCTGGTCTTTAAATGCTGA	59	CAGCATGTCTCTCCCTGAAAG	59	154
GP-856	62	5299	(TTTA)5	TTTTGACAAACCTGATGKGCT	60	TGAACTGGTGCATAAAGAGCC	60	240			CP
GP-857	62	5403	(AAAT)5	CAACAGTTGGTGATATTYGGC	58	ATAAAAATTGGCAGGGGTTGA	60	250				CP
GP-858	62	5495	(TTTG)5	ATGTTCAGCACGGAAAAGATG	60	GCTGAGGAAGTTAATGTGTCCC	60	231	AP	AP
GP-859	62	5618	(AACC)5	YGGTTTGGACTGTTGGTTGTT	60	GCAAAGGAAAAGTGGAGAAGG	60	182
GP-860	62	5636	(ATTT)5	GTTTGYGCCAAATGAGAACTG	60	CATCCACTTCCATGCTGTTTT	59	153			CP	CP
GP-861	62	5810	(CAAA)5	ATCCCTAGACAAACCTGGCAT	59	GAGACGAGGCTGAATGAAACA	60	217	AP	AP	CP
GP-862	62	6112	(TTTG)5	GAAACATGCTGAAAGGTCTCC	58	TGYATGGTAGCAGAAACTGAGTG	60	151
GP-863	62	7090	(AACC)5	CAAACTGTTTTCAAAGGCTGC	59	GATCTGCTGTTCTGAGGCAAW	60	220
GP-864	62	7312	(TAAA)6	TTCCAAACCATTTCATTTTTGA	59	TGTCTTTGGTTGCAAAATGGT	60	183
GP-865	62	9048	(TTGT)5	TGCTTGCAAAAGAGTTCAGGT	60	AGGCCATGATTGTGTTCAGAC	59	209			CP	CP
GP-866	62	9121	(TATT)5	TGAGGGGCTTTATTTATTCCC	59	TGAACGTGTTGTCATGTTCCT	59	248
GP-867	63	111	(TAAA)6	CGTCCTTCTCACAGTGTTTCC	59	ATAGTGCCCTTCAAAGGTGGT	59	191
GP-868	63	2748	(TGTT)5	GGTATTTTTGTGGTGGGTTTTT	59	CAGGAAACAGTGCCTGAAAAG	59	151
GP-869	63	4363	(TAAA)6	GGGGGAAGATGAACATTGTCT	60	TTCTCTTGCCCTTCCAAAAAT	60	171			CP	CP
GP-870	63	4920	(CCAT)6	GCTTCACCTRTAAGTCCTCGC	60	GCAGATGGTCTGGGTAAACAC	59	171		AP		CP
GP-871	63	5228	(AAAT)6	CCCCACCATGATATTTTTCTG	59	TGTTGTTGTGCATTTCTTCCA	60	177
GP-872	63	5403	(AAGG)6	AATGGAAGCTGCCTTTCAAAT	60	TCAGAGTAAGGTCACAAGGGG	59	193
GP-873	63	6696	(AATA)5	GGAGGGCTTCCACTGTTACTT	59	CAGTAGGCTGAGTGCCTGAAC	60	237			CP	CP
GP-874	63	6854	(TTTA)6	TGAGGATTGAAGAGGCAGAAA	59	TGGAAAGGAATAGGGAGGAGA	60	160
GP-875	63	8873	(AAAT)5	GGGATAACTGCCAAAGAGGTC	59	GTGGCAGATTCCTCCACTACA	60	188
GP-876	63	9478	(TAAA)5	CCATGACCAGACAACCAGTCT	60	GCACCAGGAAATCATACAGGA	59	199	AP	AP	CP	CP
GP-877	64	549	(TTTG)5	CTTCAAACCCTTGCCTTTTCT	59	TCCGTAAAGATCAGCAGTTTTG	59	175
GP-878	65	3	(GGTA)5	CAAATCAGAACAAAAGGGCAA	60	AAATTCAGCGTCAGTGGTTTG	60	170			CP	CP
GP-879	65	1750	(CTTG)5	TGCTAGATGGCATCAAATGTT	58	GATCAAAGGTWAAATGCCTGG	60	210
GP-880	65	1800	(ATTT)6	AAGATGGAAATCCATGGAAGC	60	GAGGGGGACAGTCCTTACATC	59	181	AP	AP
GP-881	65	1819	(AATA)5	AAAGAGGACAGGAATGGGAAA	59	TTAATCAYGGCTAAATGCGTG	59	189
GP-882	65	3863	(TATT)6	CCCAAATGGCTTACAGTTGAA	59	GAGAGGAGAAAGCTTGGTGAGA	60	230
GP-883	65	3929	(TTTA)5	TCATCAGGGCTATTCCACAGT	59	TACTGCCTTCAATGGCACTTC	60	218	AP	AP
GP-884	66	1010	(ATTT)6	CTGGCATGCCTCCACTTT	59	GGAAGCTTTCTTCCTTTCCTAGA	59	186
GP-885	66	1379	(TGAC)5	TAATGGGCCACTGTTTCTGAC	59	GGTGGACATAAGGCACGTTTA	59	183
GP-886	66	1544	(TTTA)5	TTCTCAGAGGTGAATGCCAGT	59	CCTGGCTTCAGTRCAAAGTGT	60	212
GP-887	66	1971	(GTTT)5	ACGGGACTTGAGGAAAAAGAA	60	AACCAGAAGCTAACCCTGCAT	60	217		AP
GP-888	66	2813	(CTGC)7	CTTTTCTGGCTTGGTAGGAGC	60	CAGGGAAGGAAGGAAGTACCA	60	230
GP-889	66	4199	(AACC)5	TTATAGCAACTGCCACCCTTG	60	TCTGATGATGTGTTGGGTCAA	59	239			CP	CP
GP-890	66	4851	(TTAT)5	CTGCCTGTTCTGCCAAGTTAC	59	CCAAGGCAGCTCRAAAGAAAT	60	244			CP
GP-891	66	5325	(TTTA)6	CCAACTCAGAAAATAGCTTGGC	60	ATTTTGGTTTTGGCCTTTGTT	59	237
GP-892	66	6538	(GAAA)5	TTGAAGCCTGCTTCTCTTTCA	60	AGCGTGAGCCAAGTACCTACA	59	185			CP	CP
GP-893	66	6554	(ATTT)5	CAACCACAACACTGCTGCTAA	59	ATGGGATATTCTGGAGGGATG	59	175	AP	AP	CP	CP
GP-894	66	7673	(TTGT)5	TACTGATCTGGGCGAAAGAAA	59	AAAAACCCACCCTTAAACTCG	59	194
GP-895	66	8383	(TCCA)6	CCCTGGGTCTAACACAGTTGA	60	GAACCTATGGGTGGGGACTTA	60	181
GP-896	66	9152	(AAAT)5	TGCTAAATGTGACCATAGGGG	59	TTTCTGGGCACAAACCATTAG	59	196	AP	AP		CP
GP-897	66	9509	(TCCC)7	CCTCCTGCATACAGGCTTTTT	60	AGCTGAGGCTTTTCTAGGTGG	60	174	AP	AP
GP-898	66	10452	(TTTG)5	TTAGGAGCACAGGCAAAAAGA	60	AAGGCAGCATTGGCCTACTTA	61	244
GP-899	66	11685	(AAAC)5	CCAAAGATCAGAAGACAAACACA	59	AAGGAAGGGGGTAGGAGAAAG	59	202			CP	CP
GP-900	66	12511	(TTTC)6	TTCTGTGCAAAGAGACAGGGT	59	TGTTTGAAGGACATGACAGAGG	60	220
GP-901	66	12527	(AAAC)9	ATTATGTTTGCCCTTTCCACC	60	GAAGACATTGGACTTCRGTCG	59	249			CP
GP-902	66	13110	(AAAC)5	GAAGCAGCGCAGCTCTAGTAA	60	AGAGGATGCTGCTGTTCCATA	59	156			CP	CP
GP-903	66	13604	(ATAG)7	TGCCTTTAGAAAGGGATTTGG	60	TCATTTGCACCAATGTAACCR	60	240	AP			CP
GP-904	66	13767	(TTAT)5	CCCRTTCCCTTCTTTACAACA	59	CCTCTGGAGTGCYAATACCAT	59	228
GP-905	66	13966	(ACAA)5	CAGGGGGATTGAAGAGAGGTA	60	ATAATAGCCAAATGTTGGGGG	59	240
GP-906	66	14065	(AAAC)6	AGTTGTACGCAAATGTCCACR	59	ACTCTGCCAACACAGGTATGC	60	176		AP
GP-907	66	14754	(CAAA)5	TCAAGCCAAGTTCTCACTTCC	59	GCAGCATTATGCCTTTCATGT	60	222	AP	AP	CP	CP
GP-908	66	15017	(AAAC)5	TCCCAGAAGATGCTGGATGTA	60	GCCAGGAGTCCTAAATTCTTTTT	59	248	AP	AP
GP-909	66	15037	(TAAA)5	AAAGCTTGTGATGGATTTGTCA	59	TTGTTYGCATCAGGAAAAAGG	60	231
GP-910	67	6	(TATC)12	CYGTGGTCTGGTTTCACTTGT	59	CTTGGGCACCCGTATTTTATT	60	185
GP-911	67	2456	(AAAG)5	CCCTCSCCCAGTCAATAAAAA	60	CCAGGCCTAGATRCTGTTGAA	59	192
GP-912	67	3482	(AACC)6	CCACCAAACCCCTTATAGCAT	60	AAGTCAGGCACTCTTCACCAA	59	192	AP	AP
GP-913	67	5621	(GAGG)5	GAAAGGAAGAAAGGAGGAGCA	59	TTCTTTATTCCGCTCCCCTAC	59	157			CP
GP-914	67	6365	(TTTA)6	AATGCCCATTGTAACGCATAG	59	GGAATGTAATCACCCAGCAGA	59	216			CP
GP-915	67	6790	(TCTG)6	TGTTTATATGCTGTCTGTCTGTCTG	58	TTAGATAYGATGGCAAGGGGA	60	176			CP
GP-916	67	7426	(CTGA)5	GCTGGACTGATGCTTGAAGAC	60	TATCATACCTGCCCAAGCTCA	60	160
GP-917	67	7771	(TGTT)5	CACAACCTTAATGAAAGGCCA	59	GTTGCCGGCTGAGATTAAA	58	227
GP-918	67	11328	(AATA)6	CCACAGGTAACTGATCTCCCA	59	GCTTTTGCTGGAATTGAACAG	59	167			CP	CP
GP-919	67	11690	(GCAC)5	CCTCAGAAGCAAATGAGCAAC	60	GAATCTGAGCTTTTCGGAGGT	59	190
GP-920	68	93	(AGGG)5	CCCTTGGCACTGCTGTAAATA	60	ACTCAGTGCCATGTTTGKGTT	59	156			CP
GP-921	68	592	(TATT)6	TAAGCAGCATAATCCCACCC	59	TTTTGGAAGGCAGGAAGAGAT	60	248
GP-922	68	617	(GTGA)10	AAGCCATCTAGATTTCCAACCA	59	TGGTACAATTCATAGCACCCAA	60	161			CP	CP
GP-923	68	959	(TTTG)5	TTAATCAGCTTGCCAGTGTTG	58	AGGTTGATGCCAATTTCACAG	59	211			CP
GP-924	68	1403	(TGTC)5	TCGGGTGGCTAAGGAACTATT	59	GAAAAACAATGCTGAAACCCA	59	170
GP-925	68	1433	(ATGT)6	CCCAGAAAATCTGGYTGAAAA	60	GSAAAGAAGGTAAGCCAAGCC	59	202
GP-926	68	1560	(AAAC)7	CCCAGAATGAAGGAATCAGTG	59	CTAAATGGCCACAGATAGGCA	60	209
GP-927	68	2029	(CCAT)7	TGCTTTCCCAGAGTAGCTGAA	60	ATGGCCTGAAGCCTTATTTGT	59	209				CP
GP-928	68	2234	(TAAA)6	TAGCAACCTTCCTTGGAAATG	59	CCTTGTGAAATAAAGCCATGC	59	163	AP		CP
GP-929	68	2486	(ATTT)7	CTTGATCTCAGGGCATCTCAC	59	AGCCAGTGATCTGTGTGCTCT	60	205
GP-930	68	2487	(TTTG)6	TTGTGTAAGACCACTGGGAGG	60	TGAAATTSCATCCAGGCCTTA	60	209
GP-931	68	2676	(AAGA)5	TATCAAATGCTGATGTTGCCA	60	CAGGAAAGCTCAAGTACCTTTTT	58	176
GP-932	68	2686	(AATA)5	AGGAGGGGGCAGTACAGATAA	59	CATTCATTTGCTTGTCAGCCT	60	217
GP-933	68	2740	(AAAC)5	ATGCTTGCTTGCAATTTGAGT	59	TGCCTTTACACAATCCTGGAG	60	242
GP-934	68	3011	(TCTA)5	CTGCCTCCATYACCTTGTTCT	59	ATGTAATGACGATGAGGCTGG	59	241
GP-935	68	3032	(TTGT)5	CTGAGCAACCTGCTTTACGTC	60	ATCTCTTGGGGAARGCTTCTT	59	227
GP-936	68	3270	(TAAA)5	TCCTCTGTGAAAACTGGCATT	59	AATGGCTCRCTTTTCCTATGC	59	175			CP	CP
GP-937	68	3550	(AAAC)5	CTCCAGGTGAGAAGAATCAGC	59	GCCTCAATGACTGCAAACTTC	59	233
GP-938	68	3759	(CAAA)5	AATGGCTAATTCAGCMTTTGG	59	GSTACCCAATAGCCTGTTCCA	60	176
GP-939	68	3782	(TTTA)5	CACAGAACACTGAGCYACAGG	59	TATGCAAAGATGTTCTGCCCT	59	150
GP-940	68	4068	(TTTA)9	AAATGCAAAGGAGAGTCAGCA	60	GCAGGAAATCTTGTGGATTGA	60	205
GP-941	68	4095	(TTGT)5	TAGCTGTGAACRGTTTTGCCT	59	RTCCCTGTTGCCCTCTAGTTC	60	177
GP-942	68	4189	(GACA)5	AAAGGGATGATGATACAGGGG	60	AAATGCAAATCCTCATCATGG	59	158
GP-943	68	4354	(CATT)11	TCCGGTGATGAAAATCAGTTC	59	ACAGACAATGGGTTTGAGGTG	59	156
GP-944	68	4378	(AATA)5	GCCCAGTAGTCAAGCATGTGT	60	GCCCAACATCAATTCAAAGAA	59	194	AP	AP	CP	CP
GP-945	68	4405	(AACC)5	GTGGCAAAACATCGTAAGGAA	59	TGGTCTGAAGATTTCCTCCCT	60	224
GP-946	68	4541	(TTTA)5	AGTGCAAAAGCACTGCCATTA	60	TACCAGGTGAAKCGATGTGAA	60	176
GP-947	68	4650	(AAAC)5	CATAAGCATCAACACMAGACAGAA	59	GCTGGATAGCCTGTTTCTCCT	59	239
GP-948	68	4742	(TGTT)9	TTTCATGCATTCCTCCTCTTG	60	TATGCACTGGTGGCTCTTTCT	59	246				CP
GP-949	68	5093	(AAAT)6	AGCTTTGGGATTGTTTGGAGT	59	TGGAAATTTGCCTAGAACGAA	59	221			CP	CP
GP-950	68	5413	(AAAT)6	AATCCCATTGATTCCTCCAAG	60	TTGAGCACAAAGCAACACATC	59	166
GP-951	68	5450	(ATTT)5	CGAAATGCATTCAAACTGTCA	59	TTTTTGTTAGCTGGTGGGAGA	59	212	AP	AP
GP-952	69	550	(AAAC)5	GGTCTTTGCAATCCAAATTCA	59	GCAAGCTCAATAACCCAACTG	59	167
GP-953	69	692	(TATT)5	TTCTCCCAGATTTTTGGGTCT	59	TGGAATTCAYTGATGTCTGAAAA	59	246
GP-954	69	819	(ACAA)5	TGTTGAAAGAAGTCYGTTTCCA	59	ACTTCAGATCCAAGTCCTGCC	60	185
GP-955	69	881	(AAAT)5	GACCCAAAATGCTCTTTCTCC	60	CATGTTCCACTCTTTAGTCACTGAG	59	150	AP
GP-956	69	1003	(CAAA)5	TGCCCAGCTTCTGATTCCTAT	61	AAAAGAATCACTTGTGTCGCC	59	230			CP
GP-957	69	1023	(ACAA)5	GCCTTGGAGTGACAAAATGAA	60	TCATCTCTGTCTGCCTGTTATATCT	58	173	AP	AP
GP-958	69	1080	(AAAC)7	AATCTCAGCAAAGGGGGAGTA	60	TGGTACCTTGTCATTTCCCAG	59	243			CP	CP
GP-959	69	1462	(TTTA)6	CTGCAATGCAAATGAGAAGGA	61	TGAAGCAGAGTTTCCCGACT	59	150
GP-960	69	1472	(TTTG)5	TGGAGACAGCAAGAGAGCAAT	60	GCACAAAACCAGAGTTTCCAG	59	214
GP-961	69	1921	(AAAC)5	TTGTGAGGAACTTCACAGAAGC	59	CTGAAGGAGTTGCTGGACTTG	60	211				CP
GP-962	69	2027	(TTTG)8	GATGCCAGAAGCAGAAGAAAG	59	CCCACCAGAATGCAAATAGAG	59	172
GP-963	69	2860	(TGTT)5	TGCCAGAGTACCTTGTTCCTG	60	GGAAGAYAGGCAGGTGTCATT	60	217
GP-964	69	2887	(AAAC)6	TAAGGGGAGTCTAAAGTGGCG	60	TGAAGAACAGGAAGAACTGGG	59	190
GP-965	69	3219	(AAAT)5	GGAGAGKATCCAACCTGTCCT	60	TACAGAGGYGGTACAGGGGTT	60	225
GP-966	69	3523	(ATTT)5	TTTCTGCAGGAATCCCTAGTGT	60	TGGAGACATGATGCTTCTTACR	58	249
GP-967	69	3685	(TATT)7	GTACAGAGTCCGTGGACCAAA	60	ATCCCTCAGCCTCCTGATAAA	60	167
GP-968	69	4218	(AACC)11	TGGTCCTGGAAAAGCTGTAAG	59	TGCTCACTTTTTACCCCTCTG	59	186			CP	CP
GP-969	69	6137	(ATCT)7	TGCGTCTGTGAATGTGTCAGT	60	CCTGTGAGTTCCTGTTGCATT	60	240
GP-970	69	6495	(ATAG)5	CAAGTTCATTGCGCCATTTAT	59	CTGAATCAGATTTCCTGCTGTG	59	186			CP	CP
GP-971	69	8091	(CTGC)5	ATGGACCGAAAAATTGGAAAC	60	CGTAGTGGGATTATTGCCAAA	59	156			CP	CP
GP-972	71	77	(AAAC)6	CTGAGTGACCCATTTGGAAAA	59	CCGAACATTTAGCACCACCTA	60	151
GP-973	71	192	(CAAA)5	TGCATRTGACAAAAATCCAGG	60	GCAAGTGAAAAATCCCAAACA	59	181
GP-974	71	2275	(TAAA)5	TTTTCCTGCTAAGTTGAGGCA	60	STCAGCAGTTTTCTTGGCAAC	59	205			CP
GP-975	71	2596	(TATT)5	GAAATGCACTAGTTTCCAGCG	59	GGGCCTCCTGATTAGSTCTTT	59	199			CP
GP-976	71	2629	(AATA)5	GACAAAACCTGGCAYACTCCT	60	YGGAATCCCGAGAAAACCTAT	59	198
GP-977	71	3555	(TATC)6	TCAAAGGTGCATAGGCAATTC	60	ATTGGGCTTTTATGGCTGATT	59	192	AP
GP-978	71	4017	(AGAA)5	CCCAATTCCAAATTTCCTCAA	60	GGAAATCCTAATGTGTTCCGC	60	193				CP
GP-979	71	5272	(GGTT)5	GCTCTATGCCTGTCTTGTGGA	60	GAGTGGAGCATCATGGAAAAA	60	221
GP-980	71	5303	(GTGG)5	GCAACATAGAACCCCTGTGAA	59	CCTAAAATGATGACCCCTGCT	60	237
GP-981	71	6168	(AAAC)7	ATGCAGTAACACCTCCCTCCT	60	CAGCAAAATCCACCAGAACAT	59	201			CP
GP-982	71	7797	(TTTG)5	ATCATTCCCAGGTTCAGCTTT	59	TCCTCTCTCCATCTGACCAAA	59	153			CP	CP
GP-983	71	8057	(GTCT)5	ATGTGCGCAAGCTGATGA	60	TAGGGRCAAGAGTCATTTGGG	61	154
GP-984	71	9189	(TTTG)6	CCACAGTAGCTTTTGAGTACATTGA	59	GCCACTGACCACAGAACTGTTA	60	151			CP	CP
GP-985	71	9794	(TATT)6	CAGGATTGGAAGCTAAAAGGG	60	GGGAACACCACTGMTCTGTTT	60	238
GP-986	71	9975	(CAAA)5	CTGACAGCTGGACTAGCATCC	60	ATAACCCCAAGCACTGCTCTT	60	247			CP	CP
GP-987	71	10816	(AGTC)6	GCTGGGATTTTCTTTTGTGCT	60	TATTTCCAAGGAGGTGCAAAA	59	167
GP-988	71	11224	(AAAC)5	CTGTATTTAGCACTGGGCAGC	59	CAAGTGACATTCTGTGAGCCA	59	222
GP-989	71	11552	(ATTT)6	TGCAAGTTCAGAAAAAGGTGG	60	AAAGAGGAGCCATACGCTTTC	59	157
GP-990	71	12510	(TTAT)5	CCCTCAGATTACTGCTTGGAA	59	AAGTCATGAAAAGCTTGGCTTC	59	220	AP	AP
GP-991	71	12584	(TTTG)8	CCCACCAACATCTGGAGTAAT	58	GACTGCAGCATGGTAATTTGC	60	219			CP	CP
GP-992	71	12702	(TTTG)5	AGTAGGAGCTTGCTCTCCCAG	60	AGTGCAGTACATGGGGATGAG	60	244
GP-993	71	13002	(AAGA)5	TGCTGAAAASTCAGTGTTCTTCTC	60	TATTCCTGCAGTGTTGTGGGT	60	227
GP-994	71	13288	(TTTG)5	GGGTGGGTATGGAATGAAAAG	60	AATCAGGCACTTGCATCAAAC	60	168			CP	CP
GP-995	71	13756	(AATA)6	GCCTTCCCAATATGAAAAACC	59	TGGATCCTCCATTCAAACTGA	60	241
GP-996	71	14494	(TTGT)5	TCCTTGCTGGATTAGCTCTGA	60	CCAAAGCAGGAAAAACATGAA	60	230
GP-997	71	15717	(CAAA)5	AAAAACCCCAAACCACCAC	59	TCTAGGCATGGGGAAGAAAAT	59	198
GP-998	71	16114	(TTGG)9	GAAAAGGCTCTGAAGAATGGG	60	CTGGGTTAAAAGAAACCCTGC	59	234
GP-999	71	16944	(ATCC)5	TCCTGCTGGCTCTCTAGTTCA	60	TRTTGTTTGGGGACTTGTTCA	60	236			CP
GP-1000	72	174	(AAAC)5	CCCAAAACAGATGAGCGATAA	60	GCACTGGTTTTCACACCCTAA	60	232
GP-1001	72	1520	(AACA)5	TTTCCTGTGARAGTAAGAAAAGCA	59	CTCTTTGGCCACATACCTGAG	59	198
GP-1002	72	4611	(TTTC)5	GGATGAAAAATCCCAGATGGT	60	TGYACAAAGGGATTTGGGTTA	59	167
GP-1003	72	5891	(ATAA)6	CAAGCCACAAATAAGCACCAT	60	CCAGTGCTGACAAGCAGTTTT	60	181
GP-1004	72	6476	(GTTT)7	GGACAGGACAAGACCAATGAG	59	GCAAAACTCAGCAGGAGTCAG	60	228
GP-1005	72	6944	(TTTC)8	GTAGCACATCTGGAATGAGCC	59	ACAAACATGGTTTGCCAAATG	60	204			CP	CP
GP-1006	73	1036	(ACAA)7	CTGTGGGAATAGTCTGTGGGA	59	TCCAGGAACAAAATGRAGGAA	60	154
GP-1007	73	1348	(AAGT)6	ACCATCAGAATTGCAGTGTCC	59	CTGCTCCTGTTTGCCTTGTC	60	165
GP-1008	73	2989	(AATA)5	TTTCCCTGCAACTTTCACATC	60	GCACATTTTGACTGTTGCTGA	59	225	AP
GP-1009	74	106	(CTTC)5	AGGCAGAATTTTTCCCAGTGT	59	GAATTTCCAGGTTGCAAAACA	59	247
GP-1010	74	642	(TTGT)6	ACATTTTTCTGCTGCTGCTGT	60	AACTGAACGGAGTCCCRCTAC	59	218
GP-1011	74	2370	(TATC)9	TTGCTGTTGAGGTCTCCTGTY	60	AATCCCCTACTCTCCTCCTCC	59	250
GP-1012	74	2489	(CCTG)5	CYCCTACATGGGTGCAGTAAG	59	AGCACACAATGCTAACAGCCT	59	207				CP
GP-1013	74	2582	(TCCA)12	CCTTTAACCACGTGCATCTGT	60	ATGTGRTACCAGACAGGGTCC	59	250				CP
GP-1014	74	2602	(TTAT)7	AATCCTGCAAGCTAAATGCAA	59	ACTGACGAAAATGCTGACGAG	60	209
GP-1015	74	2610	(ATAG)13	ATCACCGCTTAGGAAACCTGT	60	CTAATTTTTCAGACTCGGGGG	59	230
GP-1016	74	2652	(GTTG)5	TAGGGTACCAAGCAAGCTGAA	59	CTTGAATATCCCGTCACTCCA	59	181			CP	CP
GP-1017	74	4937	(AAAT)6	CTGGGAATTGCTCTCACTCAC	59	ATTGCAGAGACAGAATGGGTG	60	200			CP	CP
GP-1018	74	4969	(TATC)13	TCAGCAAAGGCCTGAAAAGTA	60	TCAGCTTCTTCAGTTTGCATGT	60	223	AP	AP
GP-1019	75	158	(TTGC)5	TGACAGCTGGAGTATGCAGAA	59	TCAATCTCATGCCACAAATCA	60	197	AP	AP
GP-1020	75	528	(CTTC)14	CCACCACCCACAAAATCTAAA	59	TGGTGCGCATGATATGAGATA	60	243
GP-1021	75	1375	(TCCC)5	AAAGACAGAGGGATGGAGGAC	59	TCACCCTAGAAGCCTTTTGGT	60	207
GP-1022	75	1880	(GAAA)5	AATGTTCCCTTAACGGGTTTG	60	GGCTTCACCTCTCCGTACTCT	59	238				CP
GP-1023	75	4225	(TTTA)5	CGGGAAGTGACGGGTATTTAT	60	AGGAGGGGGAGGATTTAGAAG	59	247
GP-1024	75	5117	(AAAT)5	CAGCACTAGCATGGTTAAGGC	59	GGAAGCCACCAGATTAATGGT	60	188			CP	CP
GP-1025	76	431	(TTTC)16	ATCCTGGATGGACCAAATACC	59	GCAGCATAGACTGATTGCTTAGA	58	216
GP-1026	76	1418	(AAAC)5	GGGCRTTCAGCATTAAAAAGA	59	AGTCCCCTTTGACCAAGAAAA	59	171				CP
GP-1027	76	1467	(TCCA)8	GAGAAGAAGTGGGGAGAGGAG	59	GTGGGTCCCAACCTCAYG	60	228
GP-1028	76	1513	(AAAC)10	GGCACACATAACTGGGAAAGA	59	TGAGAGGGGTCACAAGTCTGT	59	219	AP	AP
GP-1029	76	1672	(CTAC)6	ATGAGCACATCCCAACATTTC	59	GCCATGTCAYGAGGGATAGTC	60	186
GP-1030	76	2240	(TAAA)5	CTGTGCCCAATTAGTAGCCAA	60	AACTGTTGGARATCCAGAGCC	60	211
GP-1031	76	3181	(AAAT)5	GGTTGCTGTAGAGCCTGACTG	60	CAGTTTTTCCCTGTGGCATAA	59	182
GP-1032	76	3245	(TTTA)7	TGTGGGAGTGGCTCAAGTAAG	60	AGGAAAAGTAACAGGGCAGGA	60	228
GP-1033	77	615	(TTGT)6	GAGCRTTTTTGGCTCATCTGT	60	GTGGCTCTTCTTCCKTTGTGT	59	185			CP	CP
GP-1034	77	1888	(TTTC)5	AAAGAATCATTTTTGCTTGGGA	59	CAGCCACCACCTCTCTTTTTA	59	226
GP-1035	77	1958	(CTTC)18	TGATGGACATGTAATGAGGCA	59	AGAGGAAGGAAGGAAGGAAGG	60	246
GP-1036	77	2390	(GTTT)5	GGCATGCATGAAATAAATCCA	60	AATAGCTCCAGACGGGGATTA	59	168	AP	AP	CP	CP
GP-1037	77	2508	(TTTA)5	GGTCGCATGCTTAAACAGAAA	60	TTGGTGTGTGAGTGAGGATACTG	60	236			CP	CP
GP-1038	77	3319	(TATT)5	CTAGGTCGCAACATCTTCTGG	59	AAAACATGGACACAGAGCACA	59	231
GP-1039	77	5607	(TTCC)5	AGGACTTGGAGTTTTGCCATT	59	TATCACAGTCCACAGCCACTG	59	207	AP
GP-1040	77	5645	(ATTT)6	GTTGCCCTAAGTCAGTTGCTG	59	ATGAAAGTGTAAGCGCTGGAA	59	217
GP-1041	77	5747	(TGTT)5	CCTGGTTGAGATCTGCAAAGT	59	GGCCTCAAATAAAAGAGCCAT	59	227			CP
GP-1042	77	5771	(TATT)6	CAATTTGCCATACGACACTGY	60	AGATTATGCCATGGAGCAAGA	59	193
GP-1043	77	6152	(ATTT)5	GCCTCATCTGAATAGTTACCCC	58	AGCATTGTGTCCAGCTAGCAA	60	170			CP
GP-1044	77	6695	(CAAG)6	AAAGCAAGAAAGCAGGAAAGC	60	AGAGCTCACAGACACCTCCTG	59	170
GP-1045	77	7451	(GTTT)5	TACTGTGTCCTGTGGCAGTTG	59	CATGCAAGTTGATACACACCG	60	186			CP	CP
GP-1046	77	8011	(TAAA)5	CAGGACATTATGTGCACTGCC	61	AAATCTCAAGCCCATGAAGGT	59	238	AP
GP-1047	77	8311	(CTAT)13	GGGTTCTGCATTTGCATTAAA	59	AATCTCACCTCATGCTGTTGG	60	204
GP-1048	77	9080	(GTTT)6	TCTGTGAATGTGTTTTTGTTGC	58	TGTATGACATTGTCTCCCTTGC	60	248			CP	CP
GP-1049	77	9299	(AAAT)5	GTAGGAAGGGGAACAAACTGC	59	TGTTGCAGACKTGCCAGTTAT	59	154	AP
GP-1050	77	9452	(TCCT)11	CATTCCTCCACTGATACATGCT	59	AGCACTGCAGTCAACAAGACA	59	225		AP
GP-1051	77	9919	(AAAG)5	GTCATGTGATTCCTTTGCCAT	59	CCTAGTGCTTTGGCTCCTTCT	60	213
GP-1052	78	32	(AAAT)5	ACTGTTGGAAAAGCCCTCCTA	60	ATATTGGGATGTGCGTGTTTG	60	246
GP-1053	78	702	(TTTG)5	ACTGAGCAATGATTTGCTGCT	60	AATGGAAGTGAACACACTGGC	60	161			CP	CP
GP-1054	78	1537	(ATGA)11	AGCTTTGTCTGATGCTGTGCT	60	ATCCAACAGTGGCTTGTCTTG	60	233
GP-1055	78	1552	(TAGG)7	GATGCTCAGAACACAAAGGGA	60	CTTCCAAGCTCAGCTCACAGT	59	244
GP-1056	78	1953	(TTTG)5	GGAAATTTCAACCCAAAAGGA	60	TCCCAYCAGCACACACATAAT	60	223			CP	CP
GP-1057	78	2436	(GGAG)5	ATAGTGCTAGGAGGCAAGCGT	60	AGTCAGGCCACAAGAAAACTG	59	233
GP-1058	78	3038	(GTTT)5	TGGTGAATTCCCCTTACAGAA	59	CATAAGACAAGATGGGCAACC	59	209
GP-1059	78	3623	(ATTT)5	ACAGGGAGACAAAATCAGGGT	59	ATTYTCACCCACTCCATCCAT	60	250
GP-1060	78	4075	(CAAC)5	CTCCGCCTCTCATTTTCTTCT	59	TTATGGAAAAGATGGCACTGG	59	219		AP
GP-1061	78	4676	(TATT)8	TCTGATACTGCAGATGCAAAAA	58	TCTGGATCTTCCCTGATCTCAT	60	198
GP-1062	78	5100	(AAGA)5	TTCCTCTGYCATCCCAATACA	60	TCGCATGAGGAGGAACTAGAA	59	206
GP-1063	78	5205	(AAAC)5	GGCTGAGGGAAGACTGAGAAT	59	AAAAATTGCTTGATGCCACAC	59	205
GP-1064	78	6091	(TTGG)5	GYAGGCAATGAAGTGAGAAGG	59	CAAAACCAGCCAAACCAA	58	152
GP-1065	78	6874	(AATA)7	TTTAAAATGGAGACTCAGTTTGCT	58	AGACAATTCATCTGGTGTGGG	59	155		AP		CP
GP-1066	78	6886	(TTTG)5	TTGTTAATTGCACCCCAATTC	59	GAAGCTGTTTGAGGCAAGATG	60	206
GP-1067	78	8180	(TCAT)6	TGATAAACYGGGGTATACAGTCAA	59	TGCACGYTCCTTAAAGCTAGG	60	248
GP-1068	78	8566	(GTTT)5	TTTTCTTCTTTGGGTTTTGGG	60	GTTAYGAAGGCTGATGTGGCT	59	151
GP-1069	79	12	(TGTT)5	TATGACAASGGAGCCCAAACT	60	AAACAGTGGGGAGAAAGGAAA	59	186		AP
GP-1070	79	1609	(GTTT)5	TTCCTCTGAGTTTGGATGCAC	60	TTCCTTCATGCTTGGACTCAT	59	226	AP	AP
GP-1071	79	1668	(TTTG)5	GCATCTTCCCAGTGTGTTTGT	60	TCACCTGACCTCAATGCTTTC	60	165	AP		CP
GP-1072	79	7104	(TTGT)5	TCTCCATAATGCTTCCACAGG	60	GCAGCTTCTGTGMCTTTGTTC	59	150
GP-1073	79	8207	(GCAG)5	GCCCRTTTACAAACCTGCTTA	59	CRCATCCCAGTGTGGTGTTAT	60	243
GP-1074	79	9593	(ATTT)5	GYCATGAAAGAAGATGCCAAA	59	CAGATTTATTGGTGGGAGCAA	59	209
GP-1075	79	9838	(GGAG)5	AGGAGACTGTGTTGTGGCACT	59	GCTCCACAGTCACRTAAAGGG	60	237
GP-1076	79	9939	(GAAT)5	GGATGATGGCACCTACATGAC	60	GCTCCTGACAGTTCATCTTGC	60	177				CP
GP-1077	80	62	(TATG)5	TTTGTGGGCTGTTAAAGCAAT	59	CTTGCATGACAGCTCMCTTTT	59	240
GP-1078	80	63	(AAAC)5	TACAGTGCCTCCTSGGAATTG	60	GTCTTGAGTTTGGTGGTTTGG	59	224
GP-1079	80	654	(TCTA)5	TGGTCCTATGGACTTGYGAGA	59	ATTYGCCCTTTTATCTTTCGC	59	207
GP-1080	80	1038	(CAAA)5	CCTCCAGTGTTGCCATATCAC	60	AGAGACTGGCCTGGGTGTAAG	60	222			CP	CP
GP-1081	80	1241	(AAAC)5	AGCATCCACTGAAGAAAGGGT	60	CCCAAACCGCCTTTACATATT	60	244
GP-1082	80	1338	(TGTT)5	AAGCAAAGCATTGCGTACTGT	59	CTGTCTGGAATGGAKTTTGGA	60	239			CP
GP-1083	80	1351	(AAAC)5	AGTTCACAGCTAYGAGGGTGC	60	CCAAATTTTAGCCTAAGTTGTTTGT	59	232
GP-1084	81	767	(ACCA)5	TTGTGCACCATCACTTCATTC	59	TTAGYGAGTCCCACAGTGCTC	59	244
GP-1085	81	769	(ACAG)5	TTACTGTGCGCAAGACTTCCT	60	TAGGGACATACTGAYGAGGGG	59	237
GP-1086	82	99	(CCAA)5	TGAAACAGAGGAGATTTTGGC	59	TCCAGGGAATGTGTCTACAGC	60	245
GP-1087	83	1619	(AGAT)6	GAATAAAAGATTCCTCACCCCC	60	GCTCAAGAGCTGTCACTTGCT	59	209			CP	CP
GP-1088	83	4147	(TTGT)5	GATCCCTACAACAGCGATTCA	60	AGCTGCTTCCTTTTGATTGGT	60	209	AP	AP
GP-1089	83	4162	(AAAC)9	GGCTTCACCACATCTTTACCA	59	CACATCTCCAGCCAGGATART	59	189	AP
GP-1090	83	5800	(CAAC)5	CCACAATTGCAAAGACTGTGA	59	ATGGCACTCCTCTCTGCTACA	60	214
GP-1091	83	5888	(TTAT)6	AATTTCCATGAAAGGGACAGG	60	AACATATTGCCAGCTCCCAG	60	165
GP-1092	83	8118	(TTGC)5	AAGCTGTTATCTGGAGGGAGC	59	AGGTAGGGAAGAGCCACAAAA	60	196
GP-1093	83	8271	(TTTA)5	GGCTGCTAAATGGCATGAATA	60	CAGAAAAATTCCAATGAGCCA	60	237			CP	CP
GP-1094	83	9006	(CCTC)5	CGGCACAGAAAAATCATTCAT	59	CTGCTGCAGCCAGATACAAAT	60	235			CP	CP
GP-1095	83	9788	(TTTG)6	ACTTTTGATTTTGGGTGGGTT	59	TGCCAAGTTATGTCCCATCAT	60	161
GP-1096	83	10421	(GTTT)5	TCCACAGAAAATTAAAGGCCA	59	AAAACAAACAAACAAACCCCC	59	224
GP-1097	83	10647	(AATA)5	ATATGATGCATGACCACCTCC	59	TGAGTGCTTTACTTTTGCAAGC	59	151
GP-1098	83	13033	(ATTG)5	CAAAGCATTTCCTTGGCACTA	60	TTTTCTAATTACTGGCCCCCA	60	241
GP-1099	84	2164	(AAAT)6	GGCGCTTTGGATAAATGAGTT	60	TCTGATTAGCACCCAGCAGAT	59	249		AP
GP-1100	84	2173	(AGAT)14	CCCAAAGGCCTAGTCATCAA	60	AGCTGAATGGATCCGTTTCTT	60	242
GP-1101	84	3260	(TTCA)11	CTCCTGTTCGTTCATTCGTTC	59	TGRTGTAAGCAATGTTGGAGG	59	242
GP-1102	84	3473	(CAAA)5	GCTTCTCTAAAACAAACAAACAAGC	59	TTGCAGCTCTTCATSTCCTTG	60	236			CP	CP
GP-1103	84	3716	(GGAA)22	TGGAATTTGAAATGTTCTGGG	59	TCTTTTTCCCTTTCCCTTTCC	60	235
GP-1104	84	3887	(TTGA)5	TGACCATTTATTGCCCTTCAA	60	TGTTGTGAATCCAGAAATGAACA	60	230
GP-1105	84	4033	(CAAT)6	CAACAGCATTCATACAGATGGG	60	GTTGGGATTCCATTTCAAGGT	60	188
GP-1106	84	4373	(TTTG)7	TATTTGGGGGAAAGAGGATTG	60	AGGGATCAAGGGAAGAAACAA	59	162	AP
GP-1107	84	4444	(TTTA)5	AGCACACTAAACCAAAGACAGC	58	AAGGAACCAGGCTATGCCTAA	60	220				CP
GP-1108	84	4788	(TTTG)5	GTTTAGGTTTATTGCCGAGCC	59	CAGATGCAGACAGGCTGAAAT	60	238		AP
GP-1109	84	4878	(AAAC)7	CCCTTTTCTAATGAGGCYGTC	60	GAAACCATTCATCAACCRGTG	60	223
GP-1110	84	5076	(ATTT)6	CCAGCYTCCTTCGATACATTT	59	TAAATGCAGGCTTCAAAGRGA	60	155
GP-1111	84	5743	(TCTT)6	AGTCAAGCAATGGTGAGATGC	60	GCAAGAAAGAAAGAAAAGAAAGAAA	58	224
GP-1112	84	6549	(GGAG)6	TGGTATTTCTGAGTGAGCGACA	60	GCTCTCACCTCACACCAGC	59	166
GP-1113	85	1300	(AAAC)5	CCACTCTGCTGCTGCTTCTAC	60	AGGAGATGCTTCTTTCCCAAC	59	238			CP	CP
GP-1114	85	1853	(AAGA)5	CATGGAATTTGCTCTTTGGAG	59	CCTTGCATCTTCAGTTTTCCA	60	231
GP-1115	85	2516	(TTTG)5	CTGTGACCCAGTCCAAAATTC	59	GGACCRTCTTATCCAGAAGCA	59	242	AP		CP
GP-1116	85	2804	(TGTT)6	GATAGCCACTGCTGATTTTTGA	59	TGAGTCTTCAAAGAAAATTCACACA	60	220
GP-1117	85	2813	(AACA)5	TGCACACTGGAAGATYCTCTG	59	AGCTTTTAACTTTGGAGGGCA	60	166
GP-1118	85	3044	(TAAA)5	AAAAGCAGAATTGGACACCCT	59	TAAGTGCCAAAGGGAAAACG	60	228
GP-1119	85	3123	(AAGG)5	TGTCCCAAGAGAGTAAGCTGG	59	TTAACTGTGCTGGTTATGCCC	60	192			CP	CP
GP-1120	85	3379	(TTTA)5	CTCCTTGAAGAGCCAGAGGTT	60	TCCATTAGCTTAAAAAGGGGG	59	241
GP-1121	85	3571	(TTAT)5	GAAAGGACACCGTAATGCAGA	60	CCATGTTCCTCTCTTGCACAT	60	178
GP-1122	85	4387	(TAAA)5	TGGAGAGGTTCAGGGAAAGTT	60	CAATARCAACGTGTGTGCCTC	60	195
GP-1123	85	6474	(GGAG)7	CTGGTCTGTCATTTCTTCCCA	60	TCAAACAGCAGCAGCTATGAC	59	210
GP-1124	85	7247	(TTTG)5	AGCACAGTYACCTGTGGGTTT	60	AGTTTTGCCTCCTCACCTTTG	60	198		AP
GP-1125	85	7518	(TTTC)5	TCAATAATGTCTGCCTGACCC	59	CATGAAGAGTCCCTGTGGAAG	59	236
GP-1126	85	9703	(ATAA)5	TCTGCATGCTTGTTTGTTCTG	60	AGTGATCAACCCTTCCCAAAT	59	232			CP	CP
GP-1127	85	9797	(GATG)13	AAAGGCTGTTGTACCAACGAA	59	GGATATCTGGTCCCTCTCTGG	59	208
GP-1128	86	186	(TTTC)5	TCTCTGGGCTGTGTGCTAGAT	60	TCCAAAGACTGGATGCCATTA	60	244
GP-1129	86	1089	(TATT)6	ACTTGCAGTGAGGGAAGATGA	59	TGCCACACTTTCCTTCTGTCT	59	218		AP
GP-1130	86	1257	(CCTC)6	CAAGGCTTCTGATTGTTCCAG	59	GGGGAATTGGTTTGTCTTGTT	60	154
GP-1131	86	1319	(TTAT)5	TCCAACCCARACTATTCTATGACTC	59	TGCAGAATGGGATATTGGAAG	59	229
GP-1132	86	1335	(CAAA)5	GGGAATATTGCTTAAAGAGGCA	59	GCAGTTGCCAGTGTAGTGGAT	60	237
GP-1133	86	1759	(TTTG)5	YACACAAGCCAATCTGATGCT	59	CTGGCTTAGAAGCATCACTGC	60	233
GP-1134	86	1906	(AAAC)5	GGTTGTGAAATATGGTGATTCTG	58	CCTGAAACACTTTCCCTTCTG	58	249
GP-1135	86	2330	(TTTG)5	ATTGTCCTGCTGATTCTGTGC	60	CTTGCACGGTTCTCTACAAGG	59	232	AP
GP-15	86	2943	(CATC)7	CTGTATTGAGATGGCCGTTGT	60	GTACCCACCGACTTCTCTTCC	59	233
GP-1136	86	3127	(CCTT)5	AGCCTGGCAGTGTAAACTTGA	59	CACCCTTTCTTTCCCATTTTC	59	207
GP-1137	87	237	(ATTT)5	AAGCACCCAGGTATTTAGGGA	59	TGCAACCATGATATTCAAGCA	60	175	AP		CP	CP
GP-1138	87	566	(AAAG)6	AACATCCCATCTTGTCAGMGA	59	CTGTTCAGCTGCAAAACATCA	60	150
GP-1139	87	842	(TGTT)5	TTCAGAACTGGGGATAAAGCC	60	GGCAGTTCACCCTTAAAGAGC	60	211
GP-1140	87	2506	(TTTG)5	GGCAATAGTCAATATGCTGTACCA	60	AAGGCGAGTCACTGTCTTCAA	60	220
GP-1141	87	4570	(AAAC)5	GCAGTCTTTCGGTATTCCCAT	60	GATCAGCATCTCACCCTACCA	60	233	AP	AP
GP-1142	87	6565	(TTTG)5	ATTCCTGCAAGCCTTTCAAAT	60	ATTAGTTCCTCCCCACCATTG	60	217
GP-1143	87	6626	(TAAA)6	GGGTCTGTATGTTGCAAATGG	60	ACTTCAGTACCGGGCAATTCT	60	230				CP
GP-1144	88	1691	(CCAA)5	CATTGGAGAATGGCCTGTAAA	59	TTTGTTTTGAACTTGCCACCT	59	173
GP-1145	88	2176	(AATC)6	CTCATTTCCTCAGCAGTCAGG	59	TTCCCTGCTTTCCAAATAGGT	59	222				CP
GP-1146	88	3615	(TTGT)5	CAAGCCAGAGCTGAGTTTGAK	60	ATGAAGCTGTGCCTYGTGTCT	60	186
GP-1147	88	3748	(TGGA)10	CTTTGATGGGGTTGGTGTGT	60	CAAACAYGTCACTGGGAACAT	59	204
GP-1148	88	4498	(ATGT)6	GAGGTGGGAAAGGAAGAGAGA	59	GGATTTGRGGTTGGCTTTTAG	60	249
GP-1149	88	4999	(AAAC)5	CTGTCCCACAGGTAAAATCCA	59	GTCYATGCAGAGGCTATCAGG	60	173	AP
GP-1150	88	5042	(AAAC)6	ATTGCCAGTGATCCTGAATTG	59	CTCAAGCCTCRATAGACACCG	60	204	AP
GP-1151	88	5247	(TAAA)5	TCAGCACAATGCGATACTGAG	60	AAGGCCCTGGTGAACATAAAT	59	202
GP-1152	88	5312	(TATT)6	TGGGGTTTAGCAAGTTGTTTG	60	ATCAAAGTTCATGCCTGATGC	60	239
GP-1153	88	5465	(TAGA)6	AAGGAAACTGCTGATGCTCAA	60	TCTGCCTGCCTGTCTGTCTAT	60	172			CP	CP
GP-1154	88	5484	(AAAC)9	AGCGRAGTGAAAATGTATCGG	59	AACTTGCATTCCCAGTGTTTG	60	238
GP-1155	88	5578	(TCTG)5	ATTTCCATTTGTCCTCAGGCT	59	CACACCTCCACACATACTCACA	59	222
GP-1156	88	5989	(TGTT)7	GGGTTTTGGGTTTTTGTTTGT	59	TGGATACCCAGCAGGTAATGA	60	183
GP-1157	88	6621	(AAAC)6	GCTCATAGCCTGAAAACACCA	60	AGAAGCCATGGGTCTCTGTTT	60	221
GP-1158	90	597	(ATAA)6	AGTAAAAGCTTCCCCTTTCCC	59	TAATTTGGGAACTGCTTGGAA	59	151
GP-1159	90	1083	(TGTA)6	TGRAAAGCAGTTTGCTCAGAA	59	CCACCTTCATGTTTATACACCC	58	248
GP-1160	90	1431	(AACA)5	ACAGTGCACYGGGTATTTTTG	59	TGAGGTGTGTTATTGACTTGGTG	59	224
GP-1161	90	1438	(ACAA)5	TGTAAATCTTGGGATGCTTGC	60	GGCAAAGGAAAATAGGGAACA	60	194		AP
GP-1162	90	1630	(TTTA)5	AGTATGCTRTTTGCGGTGTTG	59	CTTAATGGAAGCTGCTTGTGC	60	235
GP-1163	91	374	(TTTG)5	TCCTAGAAACTGCTTGGGGTT	60	CTTGCAGGAACTGGAGAAATG	59	238			CP	CP
GP-1164	91	645	(TTTG)5	AGCATTTTCAACATGGTTCTGA	59	TGGTTAGGCTCCATAGCCTCT	60	245			CP	CP
GP-1165	91	1265	(CATC)10	TGAACACCTAGATTTGCCCTC	59	GGACTTGGATCAYCTATGACCTT	59	250			CP
GP-1166	91	2557	(AACA)5	TACCCAACTCCCTTGACTCCT	59	GGATCAGCATCTGCYCTTAAA	59	230
GP-1167	91	2637	(TCTG)5	GGCAGCAAATACAATGGAGAA	60	CCCAGTCTTTTCCTATGAGGC	60	230	AP	AP
GP-1168	91	3660	(AAAC)7	AGCTCTGGCTTGTGCTAATRG	59	GCTGAGATGATGGTAGGTGGA	60	223			CP	CP
GP-1169	91	4156	(TTTC)6	GCCATCTCTTGTTTTGTTTGC	59	TGAGAGCTGAAGTCTTGCCTC	59	195
GP-1170	91	4300	(AAAC)5	TCTGCCTCACCAGGAAGTAAA	59	TTATTTCTCGTTTTTCTCCCCA	59	204
GP-1171	92	328	(AAAG)5	TCCATCCATGCYCAAATTAAC	60	GTGCCTAATCTGCAAAGCAAG	60	250		AP		CP
GP-1172	92	527	(AAAT)5	GGCAGCCATCAATATCCTACC	60	GTCAGAGCAGGTCTTCAATGG	59	230
GP-1173	92	2361	(CAAA)5	ATCATTAAGCATCACCGTTGC	59	GTCATACATGAGGGTCTTGGG	59	226
GP-1174	92	4412	(TCCC)7	CAAAGAGTTATTTGCAGGGCA	60	TGCATTTGACCCTACATTTCC	59	238
GP-1	92	4545	(AGCA)5	ATACCTGTGCTCATCTGTGGG	60	AATGAGGTAGCACCCTGGACT	60	227	AP	AP	CP	CP
GP-1175	93	1170	(AAAC)6	CTGCTCCCTTTGTTTCAACTG	59	GYGACTCCGTTAGCATTTTCA	59	213
GP-1176	93	2041	(CAAA)5	AACCTGCTGGGTAATTTCAAC	58	TGGTTTTCCATTTTGCTTCAG	60	196				CP
GP-1177	93	2126	(TTTG)5	GGCACAAGCACAAGTAGCATT	60	TAAAAATCAAACCCTCCCTGC	60	201
GP-1178	93	2133	(TTTA)5	TCCTGCTTGGTAAATTTGGTG	59	AAYAAAACAAACCCCCAGCTT	60	154
GP-1179	94	1447	(TTTC)5	GGGTAAAGGGTTTAAGCAACG	59	AGACCTGAACGTTTTTCGGTT	60	246			CP	CP
GP-1180	94	3891	(TTTG)5	ACAAAAACACGTTTCACTGGG	59	AAGCAGAGGCCTGAATTCTTC	59	185	AP	AP
GP-1181	94	4174	(CAAA)5	TCACCTTTCATTTRCTTCCACA	60	CCAAGGACACCAGAAGATGAC	59	250
GP-1182	95	387	(TTTG)5	CAGAATCTGAAGTCCTGATACAAAA	58	TGSAAACATCTGTGGAGCAAA	59	300	AP
GP-1183	95	535	(TGTT)5	AGTTTGGCTTTGTTTCTTGGG	60	AGAAAGGGTGATGATTTTGGG	60	208			CP	CP
GP-1184	95	750	(TTGT)5	ATAAATTTGGTGATGGGAGGG	59	TGTCTCAGAATGGCTSTGGAG	60	239
GP-1185	95	1252	(TTTG)5	AGMTGCTTCAACAAGTTCGGT	59	AACAGTCAGGAGAAAGCRTGG	60	165
GP-1186	95	1838	(AAAC)5	CTGAGAACTGGGAAGCATGAG	59	TTTCTTTATTGAACACCCCCA	59	192
GP-1187	95	2471	(GGAT)5	GGGGTCTAGGAGGTCACTCAG	60	CAGCAGAAAAGACCGTTTGAC	59	239
GP-1188	95	2624	(TTTG)5	ATTTTTGGGGAGTTGTTTTGG	60	AAGCAGAAGGTGGATASCGAA	59	229
GP-1189	96	1625	(TAAA)5	TGCTGAAAGTCCGAACTAACG	60	AGTTGTTCATTTTGCAGGTGG	60	171
GP-1190	96	3207	(CCTC)6	CCTGCCTTCCTATTTATTGGC	59	GAGGGCTATGTAAGGGTCCAG	59	242
GP-1191	96	3294	(GAAG)6	CAAGAAAGGAAAACCTGGGAG	60	GTCGGGCCTTCTTGTATTGAT	60	178			CP	CP
GP-1192	97	595	(AACA)5	CCATTCAGTGCTAGAATACCTGG	60	GCTCTAAGAAACCTCCCCGAT	60	234			CP	CP
GP-1193	98	332	(CTTC)5	CCATTAGGCACAGCAGTCAAT	60	GAGCATCCATGACCTGTCTTC	59	244			CP	CP
GP-1194	98	1921	(AAAC)5	ACTGCAACAYGACCAAACTCA	59	TTTGGTTGTTGGATTGCTTTC	59	237
GP-1195	98	1976	(TTTG)7	GCCCTATTAGGATGCCTTGAG	60	GACAGTTATTAGGCTTGCCCC	59	245
GP-1196	98	2094	(AAAC)5	AGAGCCTCCAAGTAAAGCAGG	60	AGGCAGGTGCTCTAGTGACAA	60	236
GP-1197	98	2170	(TTTA)5	GAGCTACAATTTGCTGATGGC	59	GCTTCAACAGGAAAATCCCTC	60	158
GP-1198	98	2529	(TGTT)5	GAAGSACCAAACCTGCAAAGA	60	ACATGCATTGAGCCACTATCC	59	242
GP-1199	98	2542	(TTTA)7	TGGTCAAGTGTGAAGAAAGGG	60	AGGCAAAGGCAAAGTAAAAGC	59	206
GP-1200	98	2655	(AACT)5	GAGAGCTTGCAGCCATTCTAA	59	CAAAGCTGGCCACTGTAAAAG	59	249		AP
GP-1201	98	2793	(AAAC)5	TTGTAGCGTTGCTCTTTCCTG	60	ATTTTCCAAAGAAGCCAAACG	60	156
GP-1202	98	3477	(AAAT)5	ACTTCAGAGTGGATTCCCTGC	60	AGGAGTTCATCCAACCTGCTT	60	250
GP-1203	98	3539	(GATG)7	ACTTCCCCTCAACTGAAAAGG	59	CTACTGAGGGAGGAGGYGTGT	60	201	AP			CP
GP-1204	98	3576	(ACAA)5	GGAGAGRGCCTTCATCTCTATG	59	TTTCCAATGTTGAATTTTTCCA	59	230
GP-1205	98	3626	(AAAC)5	CTGAATTTCAACCCCACAGWT	60	GGGGGTTTTGTTTGTTTGTTT	59	166
GP-1206	98	3686	(ATTT)5	YAGAAAACAGTGGGAAAATCCA	59	TCCAAATATCCCTGAACTGTGA	59	245
GP-1207	98	3698	(AAAC)7	TGCTCAGACACTACCCCAAAA	60	AACACAGGGAGGGAATTGG	59	167
GP-1208	98	3807	(TTGT)5	GAATCCTTACTGGGCTTCACC	59	ATTCYGAACACACAGGAGTGG	59	174	AP
GP-1209	98	3886	(TTTG)5	CTTTCCCCTGCTTTTAYGACA	59	ACTCATCCTGCCCACTTTTCT	60	196
GP-1210	98	3902	(GTTT)5	AGTACCTGTGCACCGCTGTAT	59	CCRTTGGCCTTCTTGTCTTTA	59	154
GP-1211	98	4501	(AAAC)5	GTCATGCCAATTTAGAAGCCA	60	CTTTTCCCATCAAAAAGGTGG	60	243
GP-1212	98	4522	(TTTA)5	GCAAAGCTMCTTTTCTTTGCTT	59	TGGCTCTGATTGTCCCATATC	59	169	AP	AP
GP-1213	98	6095	(CAAA)5	TGATGCAGGACAGACAAGATG	59	TTGAGCTAATTCAGGAGCAGG	59	165	AP	AP	CP	CP
GP-1214	98	6867	(AAAC)5	GATTCTTTTCAGCCACGTCAA	60	TTGGTGCCTCTGCCATTATAC	59	221			CP	CP
GP-1215	98	6918	(TATG)5	CATTGCCTAAGCYAAAACTGG	60	GGTTTTCAGTCAGCACTTTGG	59	184
GP-1216	98	7778	(AATA)5	GGCAAATCATGGTGGTGTTAG	60	GCTTTTGTTTCAAAGCAATRCA	60	237
GP-1217	98	8119	(GGAA)17	CAGGGTTTCAAAAGTGCTTCA	60	AACAGATAATTCAGCCTGCCC	60	224
GP-1218	99	1668	(GGAT)5	GGCATTTGTCAGAAACATTGG	60	ATATTCCGTGGATGCTGTGAG	59	168			CP	CP
GP-1219	100	30	(TTTG)5	CATGGAAGAATTTAGGTCCAGC	59	CCAAATGTTTTGATAGCCACC	59	238
GP-1220	100	700	(GTTT)6	TAGGAGATGTGAACTGTGGGG	59	CAGGGAGTTTCATCCAAATCA	59	150
GP-1221	100	4244	(GATG)5	ACACAACCCTGGTGACTTCAG	60	CTGTCTCTGCTTATCCATCCG	59	172
GP-1222	100	6002	(ACAA)5	TAGCAGGCTTCCGAAAGAGAC	61	TTCAGGGGAGAAGTGAATGTG	60	204				CP
GP-1223	100	6803	(TTGG)7	TGTCAGTTGTTTGGGATGACA	59	CAAAACAGGTGCCATGGTTAT	59	241	AP	AP	CP	CP
GP-6	100	7200	(CATC)5	AACATCTCATGAAGGCACAGC	60	GTACCATGCCCTTTCTGATGA	59	234
GP-1224	100	7236	(AAAC)5	TGGGTCCATAGCATTCAAGAC	59	GATGAAAAACTTGCAGGTGGA	60	211			CP	CP
GP-1225	101	775	(TTTG)5	AATGTTTGTTTTGTTGGGGTT	58	TCAAAACTCCCTAGCACAGGA	59	210
GP-1226	101	819	(TTGG)5	CCCAGAGAAGGCCAAAGATAC	60	CATTTCACCTAATATCGGCCA	59	238			CP	CP
GP-1227	101	925	(AAAC)5	TGGCTCTCAGGAGTAGAGCTG	59	GGAAATACATCTCCCACACCA	59	238
GP-1228	101	1030	(AACC)5	TGGTAAGAATCTTTTCCCCAA	58	GTGAACTCCAACAGGTGGAAA	59	244			CP	CP
GP-1229	101	1184	(GGAA)11	GAAGGGAAGGGAAGGGAAG	59	TGCAGATTAGGGAAAAAGGGT	59	194			CP	CP
GP-1230	101	2553	(TTCC)20	TCCCTATTCACTTTCCCTGTG	59	AATCCACGTTTTGAATGCTGT	59	231
GP-1231	101	2827	(AGGG)5	CCTCCAGCTTCTGTTCCTTCT	60	GTAAATCTGCAAGACCCCTCC	59	219			CP	CP
GP-1232	101	3920	(TTCA)6	CCCTAGGGTGTGATACAGCAA	60	AGTGTTGAGGGGCAGTAAASG	59	175
GP-1233	101	3947	(AAAT)6	TGGAGTAATGCCRTTCTTTCAG	59	TAGTTGCTTGTGCCTGCCTAT	59	243			CP	CP
GP-1234	101	3947	(TTAT)5	CTTTTCTGAGGCCAGGATTTC	60	AGTTTTGCTGCAGTCACACAG	59	215
GP-18	101	4362	(ATAG)10	GGTCACCATGAGCAGTCAGTT	60	TGAAAAGCTCTCCCCACAGTA	59	193
GP-1235	101	4687	(GTTT)6	TTGAAAAAGCAGAAAGTGACCA	59	GACCTGAGCTGTTTGAAGTGC	60	182
GP-1236	101	4857	(GTTT)7	TTCTTTGGTTTTGCTGGTTTG	60	GTGAAATTGGGAAGGAAAAGG	59	250
GP-1237	101	4868	(ATTT)7	GGAAGGTAAACATCATATTCCCA	59	CATGAAGTTTTGTAAAAATTAGCCC	59	195
GP-1238	101	4895	(AATA)5	CAGACAGCATCCCACAGTGTA	59	TTCAGAAATCYGTGCAAATCC	59	195			CP
GP-1239	101	5049	(TTTA)5	AGTGGAACCAAAGCACAGAGA	59	GCTATTTTCACCCTCTGGGAC	59	157
GP-1240	101	5163	(TTGT)5	TGTCACAGGCAGAAGTAGGTG	58	GAYGCCAAACTTTTGAACTTTTA	58	244
GP-1241	101	5243	(TATT)6	AACTTCTTTTCAGCCACTCCG	60	GGAACTGCTCTTAAGGAAGCC	59	187				CP
GP-1242	101	5471	(TTGT)5	AAAATGTGTYGAAGGGAAGGG	60	ATCAGGGGAGCTACATTCACC	60	234
GP-1243	101	5552	(AAGA)5	AAGGGAAAGGACAGTGGYAGA	60	AAGTGCCTCCTTCTTGCCTAC	59	164		AP		CP
GP-1244	101	5695	(ATCA)5	AAAACCACACCAAACAATCCC	60	ATCCACTGCAGGTTTTCCTTT	59	208			CP	CP
GP-1245	101	6273	(TTGT)5	GCTTAGCRCAGTCTTGACCCT	60	CCTCGCATTTGGAAATGTTTA	59	247
GP-1246	101	7265	(TCAA)6	AAATGCTTGCCAGTCACTGAT	59	GCCACCTCTGTTGTGAGATTG	60	213	AP	AP		CP
GP-1247	101	7307	(AAAG)5	GTGCACCTGCAAGTACAGCTT	60	CACTGGACGTGGTTTATTGGT	59	176
GP-1248	101	8819	(TTTG)5	CTGCCAACATGTTTTCCAGTT	60	CGATCAGTCTCAGTCAATGCC	60	158
GP-1249	101	9925	(GCAG)5	CAAGGTTGTGTGTGAGCTCTG	59	TTTGATGCTCTTAATGCCAGC	60	240		AP	CP
GP-1250	101	10424	(TATC)13	AACCATTCATATCTTGGCCCT	59	CTGACATCCAGTTTCCTTCCA	60	173
GP-1251	101	11115	(CTAT)5	CATGGTTTGCTCATTTCACCT	59	YGTTTAGGTCTGGATTGGTGG	60	183			CP	CP
GP-1252	103	193	(AAAC)5	AGTGGTGGTCCCAGAGTTTCT	60	TCAGAGCCCTACACTACCCCT	60	220	AP	AP
GP-1253	103	956	(GTTT)6	CCCAATTCACAGACAAAAACG	60	AAATGTGAGCAGCTAAAGCCA	60	211
GP-1254	103	1197	(TGAA)5	GTTTGCAGTAATCAGCTTGGC	59	ATATGGGTGAGTCATGGGGAT	60	210			CP	CP
GP-1255	103	3889	(TTGG)5	GCCCTTATCCRCTGAAAAACT	59	GAGTGCTTTTCCTAGAGCCGT	60	167			CP	CP
GP-1256	103	3965	(AATC)5	TTCCAAAAACACCCAGTTCAG	59	AACTGCTCTGGGTACTCCCAT	60	185			CP	CP
GP-1257	103	5682	(GAAA)11	TAAATGACCAAGAATGGCCTG	59	GGAGTTCTTGCATTGAACCAA	60	169
GP-1258	103	6020	(CCCT)5	ACCTGCCTTCTTTCCTTCTTG	59	ATCGGCAACCTCCTCATAAAT	59	201
GP-1259	103	7389	(GTTT)5	AGCAGCCTTTGGTGTATGCTA	59	TATCCGGCTGTTGTCCATTAG	59	200		AP
GP-1260	103	7452	(CTTT)5	ACGAGGGGTTTATAGGGGTCT	60	GCACGTTTTACACTGGCTCAT	60	188
GP-1261	103	7606	(GTTT)5	TCCTAGCAGGCACRTTCTTTT	59	CTTCATCAATGGCCATCCTTA	59	241
GP-1262	103	7949	(TTTA)5	CTGTGCAGACCAAATCCTTGT	60	TTCTGGCTGATCCCTGTCTTA	59	229			CP	CP
GP-1263	103	8068	(TTTG)5	TACCCAACTGGTCTGAACTGG	60	TGGCCATGTTTTTATTTGGAA	60	175
GP-1264	103	8345	(AACC)5	AGGCCATCAAGAAAGGAAAAA	60	GTGAAATCCCCCTGCTACAAT	60	164
GP-1265	103	8737	(AAGA)6	CCAGGGTGATTTGTCTTGATG	60	TGTCGAGGACCATGTATTACTGA	59	183
GP-1266	104	1869	(CTTT)6	ATTCAGTGCRGAAGTGATTGC	60	GTGGGGTAGAGAGGGAGTGAG	60	193
GP-1267	105	374	(CAAA)5	TTCCTCTCTGTGGGTGCTCTA	59	TRGTGATCAGCCCTCCTTTTA	59	210
GP-1268	105	738	(AAAC)7	AGGGRTGGCTTGAATTCTACA	59	RAAGCCAGAGTGTCCTCAACA	60	194
GP-1269	105	1394	(ATTT)5	ACCCACTCCATCATCTTCCTT	59	TTTTCTTCGAGCTGAGAGCAG	60	244
GP-1270	105	1514	(ATAA)5	TTTACATGAGTCCTGCTTGGC	60	CAAAGCTAGTGGAAGGAGGAAA	59	247
GP-1271	105	1853	(TGCT)5	GGTGACCATCTCACTYGCTTC	60	CCGTCTTTTTCATGTCCTGAG	59	152
GP-1272	105	2004	(TGGA)10	CCTTGGAAGCAAGAATTGACA	60	AACTTTTTCTGCCCAAAGCTC	59	184
GP-1273	105	2258	(TTTG)5	TTTTGTTTGGGTTTTGTTTGG	59	TAGAAAAACTGCAAAAGGGGG	60	156	AP	AP
GP-1274	105	2436	(AAAT)5	TGAAAAGCATTGACCTCTGAAA	59	CAATCAGGTTGGTTTTGTTTTG	59	238
GP-1275	105	2605	(GAGG)5	TGCTCTTTGCTTTGACATCCT	60	TTGCAGGGGGTTATAGCTTTT	59	239		AP		CP
GP-1276	105	2648	(AAAC)5	GTTCAAGTGCAGAGCTTGCTT	59	TTCGTTTTTCTCCCCTTTGAT	59	159			CP	CP
GP-1277	105	3147	(AAAC)5	GGATGAGGACACAATCCAAGA	59	GAGGCTGCTTCTGCATGTAAC	60	210			CP	CP
GP-1278	105	3776	(AGAT)9	ATCTGTGTTGGCTAAGRTGGG	60	TCTGCTGTGCCATAAAATCCT	59	181				CP
GP-1279	106	1107	(CATC)5	TGGACCAAAGATGCAATCAAT	60	TGGGGTTAAACCACGACAGTA	60	198		AP	CP
GP-1280	106	1472	(TTTG)5	GGAAAATTTTGCGKAGTCAGA	59	GCAGCTCCAGTAATTTCACCA	60	234
GP-1281	106	1499	(TTTA)8	TTTAAGGGTCTTTGCAGTAGAATTT	58	GAACTTTGAAATGCAGGTGGA	60	171		AP		CP
GP-1282	106	4154	(AAGA)5	GACAGCAGTGCCAAAAGTAGG	59	TTCCTGGCTTAGAGTTCCAGC	60	250
GP-1283	106	4374	(CAAA)5	GAGGCCRAACAGAGGAAATCT	59	GCATGGGTGATTAGTTCAAGC	59	194
GP-1284	106	4461	(TTTG)5	GCTTCACTGCAAGATCCAGTC	60	TCATCACAGAACCACAGAATGA	59	185			CP	CP
GP-1285	106	4468	(TTTA)5	TACTTCAGGGTGAACAAGGCT	58	GCCTAGAGAAAGGACACTCAGG	59	165
GP-1286	106	4963	(AAAT)6	GTGCTCCAGAATCTCTCCCTT	59	ATGATGGTAAATTGCAGTGGG	59	156
GP-1287	108	312	(AAAC)5	TGCTTCCTCACAGTCACAAGA	59	CAGACTGAAAGTGGTCTTGCC	59	234	AP	AP
GP-1288	108	3780	(AAAC)5	ATCTGTGTCGTCCTGCTCTGT	59	CATTTGCTTCCTGATTTGCAT	60	211	AP
GP-1289	108	4208	(AAAT)8	GGGTCTCCCAAAACCTTAACA	60	GGGTTGACTGGATTCCTTCAT	60	230
GP-1290	108	4479	(TTTG)5	TTCAGCCAGGAAGAAAATTCC	60	GGTGATCCATTTGCTTCAGTG	60	221
GP-1291	108	4486	(CCAT)7	TGCATTTTGTCAAATCATCCA	59	CCCGCAGCATTTTCAATAGTA	60	233			CP	CP
GP-1292	108	6274	(TTTG)5	TGACTCCAACTCRTCCTCTCC	60	ATGGCATTGCTTTAMCACCTT	59	177
GP-1293	108	6909	(GTTT)6	ATGCTCCTAAAAGCAGAAGCC	60	GTCTATTTCTCCCRAGGAGGG	59	196			CP
GP-1294	108	7144	(TTTG)5	TGGAAACCAGTTCTTGGAATG	59	TGCTGTTATGGGGGTGTAGAG	60	182			CP	CP
GP-1295	108	7277	(ATAG)13	CAGTAATGTCTGGAGCGGTGT	60	GAAAGAGAAGCTGGCAKTCCT	60	179			CP	CP
GP-1296	108	7532	(TTTG)6	GAGGGATGGTCTTTCCAGAAG	60	ARCTGTTCCTGTCTCACTGGG	60	151
GP-1297	108	8866	(AACT)5	GCTCACTGTAGACCAACAGCA	59	AGGGCGTTATTCCTTCCTACA	59	248	AP	AP	CP	CP
GP-1298	108	9149	(ATAA)7	AAGCAGGGAAACCATACAAAGA	60	GGTCTGAGTAAGGCTCTTCAGG	59	167	AP		CP	CP
GP-1299	108	9583	(AAAC)5	CTGCTGGAGCTGGAACTCTTA	59	CTTCAGGCAGAATTCAACTGC	60	201		AP
GP-1300	108	9682	(GTTT)6	ACACTGACTGGTTGGTTGGTT	59	CAAATGGCTCTTTACATCCCA	59	193
GP-1301	108	10414	(TAGA)9	TTCTGCATAGACAGCATGGAA	59	AATTTACATGGTGATGCCCAA	60	185
GP-1302	108	10811	(AAAC)5	CTCTCCATCCACACCTGAGAG	59	CCTTCCAACCTCAACCATTCT	60	151
GP-1303	108	11342	(ATTT)5	TCAGTCCCTGGAGAACAAATG	60	CCAAAGTCTTCAGCAAACTGC	60	234	AP	AP
GP-1304	108	11356	(CTTG)6	CTAGCCAYCTCTTGCTGCTTT	59	GAGCAACACCTGGAAACTCTG	59	154				CP
GP-1305	108	11395	(AATA)6	TAAAAATACACGGTGCCCATC	59	AAAGCACGATAGCAGCACATT	59	226				CP
GP-1306	108	11481	(AGGA)5	TTCATGTTACTGGAGATGGGC	59	ACAAGCACCTTTGAGGATTCA	59	200	AP	AP	CP	CP
GP-1307	108	12055	(TAAA)5	TCRCACACTGCAAATGAGAAA	59	TGTGAGCCAGATTCTTTTGCT	60	245
GP-1308	108	12822	(AATA)6	AGCCGGTTTTGTAACCACTTT	59	AAATAATGGGGTGGGAGTGAC	59	217	AP	AP	CP	CP
GP-1309	108	13035	(AAAC)5	GGAGCTGAAGGACTCAGAGGT	60	TAACCTTTAGCCCAGCACAGA	59	150			CP	CP
GP-1310	108	13370	(AAAC)5	AAGCATTTGGAAATGAGGGTT	59	TGTTTGCGATGCTAAACTGTG	59	250			CP	CP
GP-1311	108	13445	(CAAA)5	CAACGTGCCCAGAAAACC	60	CTTCTCTGTCCTTGGGTGTTG	59	180
GP-1312	108	13553	(CCTC)6	TTGGCTARATCAGTGCCAGAC	59	AGGGTGCAGGATTTCCTTTTA	59	174
GP-1313	108	13610	(TCTT)6	CAGGGAAATCTGATGGGAAAT	60	CCCAGGTTCACAAKCTCTCTC	59	174			CP	CP
GP-1314	110	4219	(CAAA)5	TCAAACTCAAGATGGCCAAAC	60	ATTTTCATCCTTTTGGGTTGC	60	183	AP	AP
GP-1315	111	1720	(TGTA)5	GTGAGACCCATGTAGGGATGA	59	TGTCTCTCCTGTCATGCTGTG	60	187
GP-1316	111	1748	(TGTT)6	CATGATCTGAAGAKGTGCTGG	60	CACTGCCAGAAACTGGATCAT	60	193
GP-1317	111	2869	(TTTG)5	CTTTGGTGGAATTGCTCACAT	59	TGTTGGATAAAAGGCAACCAG	59	236	AP	AP
GP-1318	111	3094	(TTTA)5	GTTTTTGTGTGGGGTGTGTCT	59	TTTCGCATTATTACTGCACCC	59	186
GP-1319	111	3414	(TATC)11	TGCATCTAATGAGARATGCAGA	58	TTGATCCCAAACTGCAAAAAG	60	207
GP-1320	111	3481	(AAAC)6	TGAACTGAATGCTCTTGGGAC	60	GGAAGCRATCTGTGAAGGATG	59	230	AP
GP-1321	111	3909	(TGGA)11	AGTTTCACTCCATCCGTGACA	60	TAACCCTCCCATAAYGTCCAC	59	236
GP-1322	111	4187	(TATG)5	TTTGGTACAGGTGATGACGGT	60	AACCAGTGCATTTCTCATCAAA	59	242
GP-1323	111	4297	(AATA)6	TGCCTGAGATTGGAGAGTCAT	59	CCAAGCTGGACACATTAACAAA	60	232
GP-1324	111	4668	(AACC)6	CAGCAGAGCATATCAGCAGTG	59	TTGCAAGGAATTACAGGGTTG	59	150
GP-1325	111	4756	(GTTT)5	AACGAAAATTCAAAGCCCACT	59	TATCTGGGAGCCATGAATCTG	60	152	AP	AP
GP-1326	111	4822	(TGTT)7	TGGGTTTTATTCCAAATACACTACC	59	ACTACCAGGCCAGAAAACCAC	60	246
GP-1327	111	4949	(TTTG)6	TTTTAAAGGACCTGAAATGCAGA	60	GACACAAATTGGATGCCTGTT	59	166	AP	AP	CP	CP
GP-1328	111	5460	(ATAA)8	AAACATGCTAACAGTCAGGGC	59	GGCATTGGTTCCAGTACAACT	58	247
GP-1329	111	5760	(TTTG)5	AAGTGTGACAAGCAAAGGCAC	60	TGTTGGGGAAATACAAAAGGY	59	241
GP-1330	111	5932	(TTTG)9	GGGAGTAAAGAAGATGGTGCC	59	GAACACTCCACAGCCTCTCTG	60	202			CP
GP-1331	111	6282	(GTTT)5	TGGACCAGTGAWTTGATGATG	59	TCTTCAGTGATGAAGGATGTTGA	59	176
GP-1332	111	6957	(TAAA)5	CCTTCTCAAAACAAGGAAAAGC	59	CTAYTCAGCAATGCATGGGG	61	164			CP	CP
GP-1333	111	7142	(AAAC)6	TTGGGATTTATCCAAATTGCC	60	CCTGTTTCAGACCATTGTCCA	60	209	AP	AP
GP-1334	111	7620	(ATAA)5	AAAAGAGAGCCTCAGAATGGC	59	TGCAAAGAGATATGACATTGGTG	60	157			CP	CP
GP-1335	112	136	(ACCC)5	CATGTCCAGCAGAAAGCATRT	59	TGCTGGGAAACTAACAGGAGA	59	155
GP-1336	112	1071	(TTTC)6	CCCACCCACTTCTTCTACCTC	59	TCACCCCATGTTACCATCTTT	59	246
GP-1337	112	1719	(AAAT)5	GAGAGAGAAAATCCCTGTGGG	60	CTGGTTTGCAGACTTCTCCTG	60	165
GP-1338	113	251	(AAAC)6	AATGACAGYGGAAGATGCAAA	60	GAACCCATGTTTCTATGCCCT	60	222
GP-1339	113	392	(TTGG)5	ACAAGTTCCATGCAACAGGAG	60	RGACTTCCACAGTTGGAGCTT	60	237			CP	CP
GP-1340	113	554	(GTTT)6	CAATGMCTGAGCAATCAACCT	60	ATTATGAAAATGACCCTGGCA	59	169	AP
GP-1341	113	626	(TGTT)6	TTCCCCAATCTTTTGTCATCA	60	TCCATTGCAAGTGTTGTCTGA	60	186			CP	CP
GP-1342	113	1010	(TTGG)5	GCATGCAAATGAGAACTATACCA	59	TGGCATTTCTGCACAAAATTA	59	226
GP-1343	113	1250	(AAAT)5	TTGGCACTGGAACCTTAATTC	59	CGTTTTCTTCAAACGATTTCAGT	59	248			CP	CP
GP-1344	113	1886	(TGGA)5	GGGAGAAAAGTCAGGAATTAATCA	59	TTACTGGTATCGCCATGAAGG	59	247	AP	AP
GP-1345	113	2205	(AAAC)5	TTTCTTGTAAAGAGCCACCCK	59	GGTCAACTTTTTGGGAATTGA	58	159
GP-1346	113	2402	(AAAT)5	TGGGGCAGATAGCCCTACTAT	59	CCTGCTTTTTCCATTTTTCGT	60	165	AP	AP
GP-1347	113	2593	(AATA)6	GCAAAATTTTCCAGTTTGCAG	59	TGGCCAATATCAAAACTGAGTG	59	212
GP-1348	113	2902	(AAAC)5	GGTACGCASTGAGAATCCAGA	60	GTCAGTCCGTGTCTTGTTGGT	60	178
GP-1349	113	3658	(TTTG)5	CCAAACAGGAAGGAAAGCTG	59	TCTGTTGAACTTGACCTGGAA	58	227
GP-1350	113	3701	(TTTG)6	TCCCTTCATAGCTGGGTAACA	59	ACGGATACAAAGCAATTCACG	60	249		AP
GP-1351	113	4039	(AGTG)5	TACCCCCAAATAACCAACCA	59	CTCCATCCCTCCCTCCCT	61	193
GP-1352	113	6190	(AATT)6	SCCCTCTTTCCTACCCATCTT	59	AAGAGTTGGGACTTGCACAGA	59	201
GP-1353	113	6220	(TTAT)6	GCAAAGCTTTCTTTGTGTGCT	59	AAGCAACAACTCCCTGATGAA	59	224			CP	CP
GP-1354	113	6297	(TGTT)6	GAGGCTTCCCCATCACTAATC	59	CATGCAGTCCTTTCACATTCA	59	243
GP-1355	113	7052	(AGTG)6	CAAGAGGACATGCTTGCTGTA	59	AGTGTGAGCAATGATTTTGGG	59	220	AP	AP	CP	CP
GP-1356	113	7228	(AAGC)5	TGGTGGATYGAAAGGACAGAT	59	CCAGAAAACTCCACTTACCTTCA	59	204				CP
GP-1357	113	7590	(AAAC)7	AGGAAAAAGACCCCAAATCCT	60	CTTCGAATGGGTTGAACTGTG	60	180
GP-1358	113	8353	(AAAC)6	TCTTGAGGTCGACAAGGTGAT	59	GGTTTTTAGGTTTGCGAGCTT	59	164	AP	AP
GP-1359	113	10073	(AACC)6	CAGCGAACTAGCAACAACACA	60	TGGAGGTCTGTGTAATCAGGG	59	151			CP	CP
GP-1360	113	10461	(AAAC)5	AAGCAGCTGGAGAAAGAAAGG	60	GAAAAGGTGTTTGGGGTTTGT	60	183	AP	AP
GP-1361	113	10852	(GAAT)6	ATCTTTTCTTTAGGCGGGTGA	60	CCTCTGGAGGCAAACAACATA	60	194
GP-1362	113	11567	(AAAC)5	TTAATCTGACAAGCCCCACTG	60	TTGCAAAGGGTGATTTCYCTA	59	188	AP	AP
GP-1363	113	12538	(ACAG)5	TTGGCATGAAACAAACCTCTC	60	GGTGTCATGCAACTGACTGAA	59	199		AP
GP-1364	113	12887	(TTTG)6	TCAGGGTATATCYGGGGTTTT	59	TGCTAGCAAAGCCACACTTTT	60	226
GP-1365	113	13069	(CAAA)5	TTTTTAAAAGTGGGCAAAGCA	59	TTTTTAACACTGTGGCCTGTG	58	179		AP
GP-1366	113	13766	(ATTT)5	TGCTTAAATCCCAAGAGAGCA	59	ACATGCAGWGCCAAATAGAAA	60	248
GP-1367	113	14100	(GAAA)26	GGAATTAAAGCCCTTCACCTG	59	TCACGGTTTCTTCATGTTTCTTT	60	222
GP-1368	113	14167	(GGAT)5	CCCTTAGGAACTTGGGAACTG	59	ACAAGGGAGGAGTATGGGAGA	59	229	AP	AP	CP	CP
GP-1369	113	14386	(TCCT)5	AGACTGGGGCATCTTTCAAGT	60	CTGCAATAATCCAAGTGGGAA	59	206
GP-1370	113	14762	(GGAG)5	TGGCTTTGTTAGAGCTGGTGT	59	CACTGGCAGTTTTAGCATTCC	59	159			CP	CP
GP-1371	113	14890	(AAAC)6	ACAGCAGAAGGTGTGGAAGAA	59	CAGTTGTGTTCCAGTTTGCCT	60	169			CP	CP
GP-1372	113	15619	(AAAG)5	ATAYGCCCAAAGCAAAACAAA	60	TGCTCTGCATGTTRAAGTGGT	60	201
GP-1373	113	19940	(AAAT)9	TAATGGCATTGCCTACCAGAC	59	CAAAGCCCAGAGGATTTGATT	60	244	AP	AP	CP	CP
GP-1374	113	22677	(TTTA)5	GCTCATGATTTTCAGTTGGGA	60	CTCTATGTGCTGCTCCCTGAG	60	206
GP-1375	114	234	(CTTT)5	TGCTTCTGAAGGCTGAGACAT	60	GAACTGCAGAGATTTGGATGC	59	211
GP-1376	114	799	(GAAA)5	TCAAGGGGCACGTTTCTACTA	59	TGAGTTGTGCCTCCCAGTATT	59	244
GP-1377	114	1159	(CTGT)5	GCTGCAATTGCTTTGTTTCAT	60	TGACCAGAGAAGGGAAAACAA	59	234				CP
GP-1378	114	1486	(GACC)7	GGCACTGTGTAATCATGCAAA	59	AAGATCGCRTAAAGCAACAGG	60	226
GP-1379	114	3464	(GACA)5	TAATATTCCAGCAGCTCRCCA	60	TACCAAAAGGGCAGAGGATTT	59	151
GP-1380	114	5073	(TTCC)5	CTTGCACATGTTTGTGCRTTT	60	AAGGGAAGGAGAAAGGAAGGA	60	150
GP-1381	114	6604	(TTTA)5	CCAGATCAGAAGCTAAAGGGG	60	CAGTCACTGGTCTGTCCYGAT	60	211
GP-1382	114	6659	(ATTT)5	TTAACGACTTGGGACTTGCAC	60	GACAGACGTTCCTGGATCAGA	60	194
GP-1383	114	7045	(GACA)5	TGCCGTTACAAAACTGGAAAC	60	GATTTCTCTCCTTCGTCCTCC	59	211
GP-1384	114	7987	(CATC)6	GGGTAGGGAGAAGTCCATCTG	59	TTTTCTGGTGAAGGGGATRCT	60	169
GP-1385	114	10594	(CAGA)5	AGTTGGCAGAGCTTTGTGCTA	60	GMAGGAACAGCTCCTTTAGCC	60	245
GP-1386	116	1405	(TAAA)6	AAATGCAATCCTGCAATGTGT	60	TGGGTCCAGTCCTGCTTTTAT	60	248
GP-1387	116	5551	(CTCC)5	GTTTGCATCTCCTGTCAGCTC	60	GCGGAGTCTATTTCACCACAA	60	224
GP-1388	116	10167	(TCTG)5	GGGTCTTCTGTTGCTTTTGAG	58	CCGAAGTACTAAAGGCTGGCT	59	209
GP-1389	116	13819	(AAGG)9	GGAAAGAAAGAAAGGAAAGAAAGAA	59	AACTTCTTGAGCTGATCTGTTGG	59	232
GP-1390	117	655	(AAAC)5	TTTCTCAGACCTGAAGCATCC	59	GATGGYATTTGGAAGTATGCC	59	234
GP-1391	117	1008	(AAAC)6	CCACGTCTCATGTGAAGGAAT	59	CATTCTTGAGCAGGTTTTGGA	60	154
GP-1392	117	1875	(AAAC)5	CTTTGGGAAAAATCTGTGGGT	60	TCAGCTGATAACCYTGTGTGG	60	228	AP
GP-1393	117	2280	(ACAA)6	TATCMATTTTTCCCCCAACCT	59	ATTAGCAGCAGACAATGGCAA	60	236
GP-1394	117	2601	(CAAA)5	ATTCCTAYGGGGAGCCACTAC	60	GGGAACCATAAYGAACCACAG	59	225
GP-1395	117	2602	(AGAA)5	TGGCATTGGCAAAAATTTAGA	60	TTGGTAGATACATGGGGAGGA	59	248			CP	CP
GP-1396	117	5217	(TGTT)5	GCCAGTGGAGCAATATCAGAG	59	AGAGGTCCTTTCCATCCTCAA	60	250				CP
GP-1397	117	6035	(GTCT)5	GAGCCAGGGCTTACAGTCTCT	60	TATCTTTCTGATGCCACTGCC	60	219
GP-1398	117	6239	(AAAC)5	TTCTGCCTGTATCTGCTGTTTT	59	TGCTTTTGGGGAGTGTACAGA	60	248
GP-1399	118	232	(AAAC)5	TGGAGTTGGGGGAACTTTTAT	59	CAGTCTATGCAATCCCCATTC	59	245
GP-1400	118	384	(AAAT)5	GACTCCAAGCAAGAAGCAAGA	59	CTCTTGGAGAAGATGGTGCAG	59	159
GP-1401	118	1535	(TTTA)7	TAGCCATATTTCCCCAAGTCC	60	TGGAATCTCCAATTTCCTATGG	60	188
GP-1402	119	8	(TTTA)5	TTTGGTTAGTATTTGAACCAGGAA	59	AAATCCAACCGAGGCTGAG	60	162
GP-1403	119	268	(TTTG)5	TCAATTCAGAGAGCAACCTGG	60	CAGAACTTGAGTTGCATGAAGG	59	225
GP-1404	119	590	(CTCC)6	TCCCCTGTACTGGTTTAGCCT	60	CCTCAGAGGGATCCTAAGGTG	60	247
GP-1405	119	1038	(TATT)7	TTGGAAAGCAAAACAACTTGG	60	ATCACAAGCACAACCAGCTCT	59	177			CP	CP
GP-1406	120	525	(TATT)5	TCCTCTTTCCTCTTTCTRGGG	60	AATCCTTGGAAAGCTACGGAA	60	172
GP-1407	120	1007	(AATG)6	CTGAATTCTGAATCTGGCTGG	59	ATGCACCCAATTTGCTAGATG	59	175			CP	CP
GP-1408	120	1307	(TCCC)5	AGCTATTGCTGGCTWGACTGT	59	CTCCCGAGGTGTTGACATAAA	59	193
GP-1409	120	2776	(TATT)5	TCTGCTGTTCCACTTTTCCAT	59	CTTTCCTAGCCACGAAGTCCT	59	189	AP	AP
GP-1410	120	2981	(TGTT)5	GAGGGGCAAAGGAGTAGAAAA	59	ATGCCATTCRTTATTTGGGAA	59	225		AP
GP-1411	120	3017	(AACA)5	AACCTCTTGGAAGGAGCTCAG	60	CAAGGACACCTCTGTTCCTCA	60	199	AP		CP	CP
GP-1412	120	3427	(CATT)5	GCRAACAGATGAAAAGAGGAGTC	59	TCAGAAATCCTGGCTAAAYGG	59	170
GP-1413	120	3722	(ACAA)5	TGGCTTTCTGGTTYGTAAGGA	60	GGAAAGCTCATYGGCTTCTTT	60	196
GP-1414	120	4220	(AACA)6	ATTCGCACAGGTCGAGTCTTA	59	GGAATGCCTGGTCTCAATGTA	59	204			CP	CP
GP-1415	120	6743	(CCAG)6	ATGGGTTCCCACTTAATCCTG	60	TTTGGGTTAAGAGAGGAGGGA	60	189
GP-1416	120	7614	(TGTC)6	GCATTTCACAGTGCCTTTCAT	60	ACTCAATAGACTGAGGGCACG	59	177
GP-1417	120	8711	(CCTT)5	GTCGTAAGAGGCAACACGAAG	59	GGCTATAGACACCGAAGCAAA	59	236	AP	AP
GP-1418	120	8960	(AACA)5	AAAATTCAAATGCYTGAGGGA	60	TTCCCATCGTTTGTTTCTGTT	59	163
GP-1419	120	9468	(TTTG)5	TACAGATGGGGCACTAACGTC	60	ATTTGGGGCTCGATTAAAGAA	59	215
GP-1420	120	10072	(CAGA)5	RCCCATGTCCTTGTCCTTAAA	59	TTGGTTGCACTCCCTTCTAAA	59	190
GP-1421	120	10102	(AAGA)5	AGAGGAGCCCTGTGCTAAAAS	59	CCAATTAGCAGGGTTGTCAAA	59	244				CP
GP-1422	120	11062	(CAAA)5	TGATTGTACCAAAGGACAGGG	59	GCTGGAAATGTTTCTGCTTTG	59	194
GP-1423	120	11694	(TTAT)6	GATTTCTGCTTGCTCATCCTG	59	CAGGGAGAATTCCAGTGACAA	60	219
GP-1424	120	11781	(GTTT)5	TGAATTCTTTGTGGGGCATTA	60	YCCAGAACTAAACAAACCCCA	59	214
GP-1425	121	68	(GGGA)5	CATCCTCAGGGAAACAGTGAG	59	AGTTGTTGAGGAGCAGAGCAA	60	229				CP
GP-1426	121	688	(TTGT)6	ATCCTTTCCATTTGTGTGCTG	59	AATTATTGCTTTGCAGGGGTT	59	150			CP	CP
GP-1427	121	721	(GATA)9	TACATGACCAGGCAACCAAAT	60	ACTGAGACATGACAACCAGGG	60	246
GP-1428	121	1141	(GATA)10	CTCCTTGAATCTCCTATGCCA	59	CACACCTGTTTCCAGTCACAR	59	250
GP-1429	121	1230	(ATTT)5	AGAACACTGGTGTTTGGATGG	59	GGGTTGGACTAGGTGACCTTT	59	172
GP-1430	121	1289	(AAGG)6	GCAGAAGCAAATAAATCAGCG	59	CACTGGGTGAACTAAACTCCC	58	250			CP	CP
GP-1431	121	1707	(TTGT)5	TCTGAGCTAATTCTCCTCCCA	59	CATGCATCTTAGTCAGTCCAGC	59	209
GP-1432	121	1782	(TTTG)5	AGAAGGTTTCTGCCCAGTTGT	60	CTTTGAGCTGTTGGGAGACAG	60	155
GP-1433	121	2000	(AAAC)5	GGGCAGAGGAGGTTATATGGT	59	TGACCCGTTTTGAAATTCTTG	59	244			CP
GP-1434	121	2328	(AAAC)5	TCATAAATTGTTTGCAAGTGGC	60	ATTCAGCTTCCCAAGGCTTAT	59	230
GP-1435	121	2611	(TGTT)5	TTTTGGAGYATTCGCTTTGAC	59	CATGTTGGGAGTGTGGATCTT	59	181	AP	AP	CP	CP
GP-1436	121	3068	(CCAT)11	CAAAGTGAATGGCTGGATGAT	59	CCCTTCCAACCCAAACTATTC	59	197			CP
GP-1437	121	3071	(CCAT)8	CTTTTGATGCAACCCAGGATA	59	AGAGGACCAAGGGAAGACAAG	59	249
GP-1438	121	3643	(AGAA)8	GGTGTTAGGGAAATGGATGGT	59	TCCTACTTCCTTCCCTCRCTG	60	209
GP-1439	121	3749	(AAAC)5	GCTCTGTAAGTTTTGGAAGGCA	60	CAGTTGCAATACGGTTTTTGG	60	227			CP	CP
GP-1440	121	5429	(GGAT)9	CCTRCTAAGGGCATCACTGAA	59	TCCCACAGCTTCCTACTGTGT	59	196
GP-1441	121	6246	(AAAT)5	ATAGAGTCCAGTCCTTCCCCC	60	CCAGAAGGCAATGTTTTGAAG	59	242	AP	AP		CP
GP-1442	121	6980	(TTTG)5	GTGGTTGTGGGAATACATTGG	59	GGCATTGAAGTCAAAGAGCAG	60	182
GP-1443	121	7577	(AAAC)5	TGCCAAGAAGCTTAGACCAAT	58	AAGGACCAAAGCAGACAAACC	60	240
GP-1444	121	8135	(TTGT)9	GGGAGGAAAGTGAGTGGAGAA	60	GGGCTGTYGAATTGATTAGCA	60	239
GP-1445	121	8380	(AAAC)6	CCGAATTGCTCAGGCTTTAAT	60	TAAATTYTCCCTCCCCTTTCC	60	155
GP-1446	121	9620	(AAAC)5	GAAGGGGAAAAAGCAACCATA	60	TTTTTCTGAGGAACTTGGCAG	59	194	AP
GP-1447	121	11334	(GTTG)6	GTAATTGTCAGGGTTGGGGAT	59	TGCTGGACAAGACTTACAGCC	60	180
GP-1448	121	12395	(TTTC)5	TGCTGAAAACCTTCTCTGGTT	58	AGAGTTCAGCTGGGAAAGGAG	60	158			CP	CP
GP-1449	122	266	(TGTT)5	CTCCTACTCCACTGACCAACG	59	TGGTGAGCCTTAAGCTGTCAT	59	157
GP-1450	122	315	(AACC)6	TCCRTAAGCAATGACTCAGCA	60	ACTGACTTGGCGTCCTGAATA	59	230
GP-1451	122	463	(AAAC)5	CGTCAAGTTGGAGCAAGTGTT	60	ATTGCCAGTGATGTGCAGAA	60	205			CP	CP
GP-1452	122	661	(TTCC)6	AGCAAGCAGCRTTTTCAGTCT	60	GCAGGTTATTTGCTCTGCTTG	60	156
GP-1453	122	1067	(CCTC)6	CGTTGATGACGGTATCCAAAT	59	GATTTACAGGCACGGTTTCAA	59	245
GP-1454	122	1687	(TTCT)5	TCATACTGGTCATTTGGGAGG	59	GGGTCGCATACCATCTCATTA	59	166			CP	CP
GP-1455	122	3679	(TTTG)6	GTGTACACTCCCCAAAACCCT	60	GCAATGAAAGCAGAAAAGCAC	60	221
GP-1456	122	3889	(AACC)5	ACCTTTGAGGGAAAATCATCG	60	TGGCCTAGATAACACACCACC	59	233				CP
GP-1457	122	3931	(AAAC)5	AAAGTCTCCCATCACACATGG	59	CTTCCCTTTTCAGACAGGCTT	59	236				CP
GP-1458	122	4905	(GAAA)5	AAGATCACGGACACAATCCTG	59	CCTTCTGAGGAGGTCAAAACC	60	217				CP
GP-1459	122	5679	(TATC)5	ACCGATGTACGTGGTTTTCTG	59	CAAYTGATGCCAGCTACGACT	60	168
GP-1460	122	5696	(AAAG)5	CCTTTCCTTCTATCACCCGAC	59	CAAGCGGGCTTTCTCTTTAAT	59	239
GP-1461	122	7003	(GCCT)6	TTGCGCACAGTAAATGTTCAG	59	CATCTGCCTTCCCCTTCTATC	60	242	AP	AP	CP	CP
GP-1462	122	7616	(AAGC)7	CCATGGATTTCAGTGGGTAGA	59	CCTGAAAGCATAACCCAACAA	59	250
GP-1463	122	9404	(AAAC)6	TGCTCCTATGGTTGCCAATAC	59	GGGCTGATAACACGAAACAGA	60	229
GP-1464	123	470	(TAAA)6	ACCAAACGTTAACATAGGGGG	59	TCCTTTCTGTTTTTCTGTGGG	59	232
GP-1465	123	1085	(TTCC)5	ATGGGGTTGTCCGAGTAATTC	60	CCTCTCCATTAGGAAGCAACC	60	233
GP-1466	123	1496	(TGTT)5	CCAAACTTTGCCATTTTTGAA	59	CACAGTGCCTTTTCTGTAYGC	59	161
GP-1467	123	1882	(TGAA)7	CCAAAGACCYAAGGTTGTCTG	59	AGGGCTAAATTGCTCCTGTGT	60	248				CP
GP-1468	123	2415	(AAAC)5	ATCTTCGGCTTTTCTCTTTCG	59	TTCCCTGCCCTACAAAAGATT	59	238
GP-1469	123	2561	(AACA)5	CAACACAGAGGTGGTAGGGAA	60	ACACATTGCRAACCCCATAAG	60	218
GP-1470	123	2603	(ATTT)5	GTAACATCCRAGGCAAACGTC	59	GGGTGGTCATCAACAAAGAGA	59	178
GP-1471	123	2658	(AAAT)5	ATCCAGCTGCAGAAGACTGAC	59	TCCTGCAAAGAGAATAGTGGG	59	179
GP-1472	124	659	(AAAC)6	CCCAAACGCTTAAGTCAAACA	60	ACTTGGGTATCCTGTTGCRAA	59	213
GP-1473	124	3346	(TATC)5	AACCATTGATGTAGTCGCCAG	60	ACCTCCTGCAATTTATTTGGG	60	184	AP	AP
GP-1474	124	3403	(TATT)6	TGAAATTGGGTCTGTCTGGAA	60	AAAATTCRTGGCACTGGTCTC	59	165
GP-1475	124	3408	(TTGC)5	GTTGCTGCTCCCCTTAATCAT	60	AGGGCAGAACAACACTCTGAA	59	244
GP-1476	124	3921	(AAGC)6	CAGTTTCAAATACTGGGCTGC	59	CAGTGCTGTTGTGGTGAAGAA	59	231
GP-1477	124	3954	(AAAC)6	GAAAATTTGCTTGCTTGCTTG	60	CAGGGCGTTAGGAGTCTTCTT	59	226
GP-1478	124	4041	(GTTT)7	TCCCCTATCTTCGGTTTTGAT	59	CTGCAAGATGGGAGAGAACTG	59	224			CP	CP
GP-1479	124	4564	(GATA)9	AGTCCCCATGGTAATTCCAAA	60	CATCTGCTTTTCTCACAGCACT	59	211
GP-1480	124	6045	(TTTA)5	GCCTTATCTCTTGGAAGTGGG	60	GGMCTTTTTACCGCAAGTAGC	60	151
GP-1481	124	6097	(GGAG)6	TGGGATCATTTCTCAGGACC	59	AAAGATTTCCAATCCCAGAGC	59	177
GP-1482	124	6304	(TGAT)6	TACTGATCTGGCCTTGTCCAT	59	CCCTGGAAGATACAAATGGGT	60	204
GP-1483	124	6948	(TTCA)8	CCAGAGACTRCTTGCTTCTGC	60	CTCCCTGCCAGTGTCATTTAT	59	183
GP-1484	124	7005	(GGAG)5	CCTTATTAGGGGCTCCATCAG	59	TTGCAATGCACAGTCCTTTTT	60	171
GP-1485	124	9027	(TAGG)8	ACATGCCAGGTCTTTCACATC	59	TGGGATCAAGTCATGGAAGAG	60	165			CP	CP
GP-1486	124	9083	(GTTT)5	CAGCAGCACAGCAATTAATGA	60	CCTCCAGCTGCAAAGTTTATG	59	150
GP-1487	124	9885	(CAAA)5	TTGAGCATTTCAAAAGAACAGC	59	AGACGGTGTAGCCAGAAGATG	59	236	AP	AP	CP
GP-1488	124	10405	(TAAA)5	GGGGCAAATACCCAAARCT	59	ACTGTTGGATTTTTGTGTGGG	59	238
GP-1489	124	10706	(AATG)5	TTTAATTCGGCTTTGAAAACG	59	TGGACTGCAGTTTCAGCAYAT	60	240
GP-1490	125	454	(ATTT)6	GCTGGAAAGSATACCAGCAAA	59	GAGCAGAGAAGCAAGTCTGGA	59	247
GP-1491	126	242	(GTTT)6	GATGGGAATTGCTGATTGAAA	59	ATTGGCAAATTGCAGCATAAC	59	215	AP	AP	CP	CP
GP-1492	126	925	(TTTG)6	GAAGTGAATTGGATGTGAGGC	59	TTGGAGAAATCCCATTGTCTG	59	195
GP-1493	126	1748	(TTTG)6	AGAAAGCTTGTGCCAAGATCA	60	TACTGAATTACCACCACCCCC	60	156
GP-1494	127	1073	(GTTA)7	GGAAGATGAAACTCAGGAGGG	60	ACAGTGGATGACAGTCGGAAA	60	235
GP-1495	127	1427	(AAAC)5	CTAGTAAGGGACCCCACTTCG	59	CCTAGCCCTCCTGCAAATACT	59	232
GP-1496	127	2584	(CTCC)6	GGCAGGGTGTTTGGACTAGAT	60	ATCTCCATACTGCCCCCAAC	61	160
GP-1497	127	7256	(AAAC)8	TTCAGGAAATAAAATGAAAATGAGG	59	GAGAACTGAGTAGACAGCCTGGA	60	220	AP	AP
GP-1498	127	7286	(TCTA)8	TGAGTTGGAAACACTTCCCAG	60	AGGCCCAGAACATGAAATGTA	59	157	AP	AP
GP-1499	127	9361	(TTTA)6	AAGGGCAAAGTTCCAGATGTT	59	AATCACAGCAGCCAGCTAAAA	60	236	AP	AP
GP-1500	127	11705	(TTGT)5	CAGTGACACCTTCCCACAACT	60	TAAYGGGCCAGCACAGAAA	60	160	AP
GP-1501	127	15169	(AATA)5	CTCCCAGCTTCATACCATCTG	59	CACTGACTCTGAGAAGGGGTG	59	166	AP
GP-1502	127	15606	(ATCC)11	TTTCATTCCTCACTTGGCTGT	59	TCTGGTCAGTACAGAGCAAACC	59	186			CP	CP
GP-1503	127	16266	(TTTG)6	CCAGAGGGAATTTGAAGGTTT	59	TTTTCTTATTGCAAATGGCCT	58	198
GP-1504	127	17870	(ATAG)5	ATTGAACCAGAGAGGGGAAAA	59	GGAACTGTTCATGTTCCCAGA	59	229
GP-1505	127	17896	(TTGG)6	CCTTTCTGGGTTTTGGTTGAT	60	CAAGCAGCAAGGCAGAGTTAG	60	238
GP-1506	127	20340	(AAAC)5	YGAGAAACAGAAGCAACCCAT	59	AGGCCTGAGGGATCTACTTTG	59	244			CP	CP
GP-1507	127	20680	(CAAA)5	ATGGAGAGACACCCTCGATTT	59	ACCCCAATTTCATCTTCCAAC	60	216
GP-1508	127	22931	(GAAA)5	TAAGGTCTAGGACCCAGGGAA	59	TGACTCCAGTGAAGGCTTTTC	59	207			CP
GP-1509	129	986	(TTCC)5	AGGAAAAGCCAAGGTGTYCTT	59	AGYTGGGAAGAGAGAGGGAAG	59	216
GP-1510	129	1025	(GACT)9	ATTTTGTGAGGGGGTGCTTAG	60	TATTTTTAGAAGGGGCAGGGA	59	248	AP	AP
GP-1511	129	1488	(ATCC)13	TCTCTTACGGCAGRGAGTACG	59	GAATGGATGGATGATAATGCG	60	237
GP-1512	130	648	(CTCC)5	GACCTTATCAGCTCCATGTGC	59	TTTCCACTTCTGTGRCACCTC	60	220
GP-1513	130	2389	(AATA)6	TCTCTGCATTTCTCCAAAGGA	59	CCAAACAGCAGCATAACAACC	60	165
GP-1514	130	2837	(GGGA)7	AGAGGAAACGGATACCTGCAT	59	GGTTATGGCCTTCACTCCTTC	59	160
GP-1515	130	5359	(ATCC)7	GAGCACATTTCAGGTGATGGT	59	AGACAATGAATGGCCTGAATG	59	199			CP	CP
GP-1516	130	5617	(AATA)5	CCAGACAACTTCCAGCAAAAG	59	TTGAYCAGGTCTTCCCAGTTT	59	168			CP
GP-1517	133	336	(ATAG)8	TGGTTATATCCTGGGTGCTCA	60	TACCTCTCCCCCATTGTCTTT	59	244
GP-1518	133	1368	(TTTG)5	TGGATATTGTTCCCTCTGTGG	59	TGCCTAATAAACCCTGACYCA	59	228
GP-1519	133	1706	(GCCT)6	ACGGGCAAAACAAGCTTTACT	60	TATGGACTGACTGCAACTCCC	60	235
GP-1520	133	1791	(ATAC)5	GATTCCACAGCTGCTTTGTGT	60	CTGCAACCCAGCCATAATAAA	59	171
GP-1521	133	2111	(ACAA)5	AACATGCAGGGAAAAATGAAA	59	CCTTTGCCTTCGACTCTCTTT	60	160			CP
GP-1522	133	2412	(TGTT)6	GGGGGTTTCATTCTACAGGAA	60	TTCTTTTGAGGCACCAGAATG	60	160
GP-1523	133	2801	(AAAC)6	TCTCAGTGGAACTGGCTTTGT	59	ATGATGGCCAGCAACTTTATG	59	156	AP	AP	CP	CP
GP-1524	133	2866	(GAAA)5	AGAAAAACRCCTCTTTTGAGGTC	59	ACTGTCAGCATTTTCACGTTG	58	150
GP-1525	133	2937	(ATAA)6	CCACACTTAAGAAGGCTTGAGG	60	CTGTCAGACCCATAACCCAGA	59	237			CP	CP
GP-1526	133	3575	(GAGC)5	TGCATGCAGYTTTTGCTTTAC	60	TCCTTTCCTRATGTTGTGGGT	59	173
GP-1527	133	3606	(AAAC)7	TCAGTGAGAAGTATGCAGAATTGA	59	GCAAAGAGATTTTGCCCTAGA	58	167
GP-1528	133	4104	(TATT)7	CAAAGCCGGTAGATAGCATGA	60	GCAGAAAAGGGCTGAACTTCT	60	169
GP-1529	133	4447	(TTTA)5	CCCCATTTCCTTACCGATTTA	60	CAAAGCGAAATGGAATTTGAA	60	232			CP	CP
GP-1530	133	4554	(TAAA)5	CTCCACTGGATTTCAATTTGG	59	TGCAACCTTASGCATTTGTTC	59	155			CP
GP-1531	133	4583	(GTTT)7	GGTACTATGCCRTGGTGGCTA	60	CGGAGGTTGCACTTGTTAATG	60	187		AP
GP-1532	133	4785	(AAAC)6	CTCCTCTCCTGCTTCCTGTCT	60	ACAATGTCATGTGTGGCAAGA	60	219			CP	CP
GP-1533	133	4793	(TGTT)6	GGAGCCTGTCTATTCTAAGCAAA	59	GTGATTCTGTTTTCCCCCATT	60	198
GP-1534	133	5205	(ATAG)12	AGTCAAGTCAGGAAAGGGAGG	59	ACTCACCCATCCACACACAA	59	250			CP	CP
GP-1535	133	5398	(AAAC)7	CCTGTATTTGCTGCCTTGTTC	59	TGCATGATTGGAAATGACTGA	60	217
GP-1536	133	5424	(AAAC)5	GGAGTGAGTGAGTGCTTGGAG	60	TTCTAGCAAGCTGCTTCRGTC	59	215
GP-1537	133	5509	(ATAA)6	TGCTTCAGGASATTCCTTTCA	59	CCCAGGTTATTGTTCTYGCTTT	59	228
GP-1538	133	5625	(AGGG)5	TGCTTAAGGAAGGCAAATGTT	58	AGCTGTGAAATCATGGCAAAT	59	216	AP	AP
GP-1539	133	5699	(AATA)7	CTGAGCAGCTTTACCTAGCCA	59	TTTCCTGTTACATGCAGGTTTTT	59	171			CP	CP
GP-1540	133	5733	(CAAA)6	TCTTGTGGTTGACACCAGACA	60	TGTTCCTGAAAGAAAAGATTTGG	59	240
GP-1541	133	7072	(AAAG)5	ATAYACATGGCATCATGGGTG	60	CAAACTTTGAGMGCTTGTGATG	60	214
GP-1542	134	33	(AAAC)6	ATACCCTATGGCCTTTTGCAG	60	TGCTTACACCCTCCAATTACG	60	209
GP-1543	134	525	(AAAC)5	TTTCCCCTGCCTAATTCTCAC	60	GGCTAGGACTCTGGTCTTCGT	59	238
GP-1544	134	619	(AACC)5	AACCAAAACCAACCAAAAACC	59	GTATTTCCTCCAGGCCCTTC	59	155			CP	CP
GP-1545	134	620	(AAAC)5	CCTTTGGGATCTTCTACCTGG	59	TGCCTTGAATTTGGRCTAGTG	60	165
GP-1546	134	807	(GTTT)5	GGCTGTGATTCTAGCTGGTTG	59	AAAGCTGAGGAGCAGTTTTGA	59	183
GP-1547	134	851	(TCCC)5	CACAAGCCTGACTCTAGTCCATT	59	GCTCAACTGTTTCCAGCAAAG	60	175
GP-1548	134	999	(AATA)5	TGGTACCACAGGTTTTGAGGA	60	CATTGGGATTTCTGCTGTTGT	59	231
GP-1549	134	1054	(GTTT)6	ATCCCAGTATCCTRAAAGGGG	59	TTTTAGAACATTCCCAGGGCT	59	155			CP	CP
GP-1550	134	1228	(ACAA)7	CCATGYATGTCCAAAGCAAGT	60	GTGCACATCAGTTGGGAAAAT	59	223
GP-1551	134	1427	(TGTT)5	TTTTTCTGTTTTTCTTCCCCAA	59	AAAAGGCAGAGGCAACACATA	59	237
GP-1552	134	1743	(TAAA)7	TATTTCTGCCTCTGTTGGTGC	60	TGGCAAAAATGGAGTAAATGC	59	199
GP-1553	134	1797	(TTGT)6	CATTCCAGGAGTGCGTAGTTT	59	CGCTGGTTTTAATCTGTCTGG	59	172
GP-1554	134	2040	(TTTA)6	TGACAGAACCAATTAGCTGCC	60	TGGTTATTGGACCTTGACTGC	59	189
GP-1555	134	2094	(ATAA)8	GAAAGGAGAATTTTAGGCATTTGA	59	TTCTCTCCCTCTTCCCTGGTA	60	209				CP
GP-1556	134	3456	(TAAA)5	GGAGAAACCAAAGAATGAGCC	60	GGGGAAGGACACAAAGCTAAC	59	194
GP-1557	134	3686	(TTTG)6	ATGGATGATCWAAAAGAGGCA	59	GGCTCAAGCAATACACAAAGC	59	215
GP-1558	135	6	(TAAA)5	TGAAGCTTCCCTTTCCTTYTG	60	ACAAGACATCCCCCATAGGAC	60	224		AP
GP-1559	135	542	(AAGT)6	CCACAGCTCTTTACTGGCAAC	59	CCCTTGGCTATTGCTAACACA	60	166
GP-1560	135	575	(TCTT)8	AGGCTTGAGTGCTTTGAAGTG	59	ATTGCCTCTTGTCCCTTTTGT	59	220
GP-1561	135	720	(TCTT)5	CCGGAGAAATTACATGGGTCT	60	AGGCAGTAACGTGAAACTGGA	59	206
GP-1562	135	773	(TTTG)9	TAATGAGCTTTCTGGGTTTGG	59	AATGGTGTTGGGAGCTCTTCT	60	198
GP-1563	135	1215	(TTGT)6	ATGATGCTGTCGGTACTGTCC	60	AGCCTTCAGGGAGTTAAGCAC	59	206
GP-1564	135	1780	(GATG)10	CCTCCGGAGAGTCTCATAACC	60	TGAACGAACAGTCATCAGCAG	60	249			CP
GP-1565	135	2508	(TTTG)5	AAGAGGCAATAATGAGCAGCA	59	AATACCAAACAGGATCAGGGG	60	150
GP-1566	135	3344	(ATCC)9	TGAAAATACMGGTCAGGGTTG	59	GTGAAAAYCTGAAGCAGGGAG	60	176
GP-1567	135	3434	(TTGT)6	CACAAACAAGCGACAGACAGA	60	TTGGAGAAGCCAAATCTTTCA	59	250			CP	CP
GP-1568	135	3987	(AAAC)6	TGATACAGCCTGCTGACGATA	59	AATGAGGTTCCTGCAGGTTTT	59	214
GP-1569	136	343	(AAAC)9	AGGCATCTACCACCTCYTCTG	59	TTTGAAACAACCTTTGGAGAAAA	60	246
GP-1570	136	646	(CCTC)8	AGAGTGGTCTGTTCTTGCAGC	59	GCTTGCTTTTGTCCTGAAATG	59	238
GP-1571	136	825	(GAAG)5	TGTGTTTCATTTAGTTCTGCGG	60	TTTATAGGCCATCTCCGCTCT	60	186	AP	AP	CP	CP
GP-1572	136	964	(ATTA)5	TTGGGGAGACATCCACATTTA	60	CAAGGGATTTAGCCCCARTAA	60	198
GP-1573	136	1198	(TTTG)5	CCTGGAAACTGAAGACGACAG	59	GCTTGGTTTACGCCACAGTTA	60	223			CP	CP
GP-1574	137	789	(GGAA)6	GCTTGGGAAAGGTGAGAGACT	59	CATGCCAAAGACGTTCAAAAT	59	250			CP	CP
GP-1575	138	1500	(TTTG)5	TTTTAGTTTCTCTTTTTGGTTGACA	58	GCATGTTTTTACTCAGGCCGT	61	182			CP
GP-1576	138	3654	(ATTT)7	CCAGCACAATGATCTATCAAGC	59	CGTGTCACGTTCAGCTGGTA	60	181
GP-1577	138	4009	(TTAT)5	GCTGAAGKATTTTAGCAGTGAATG	60	TGAAGAACGTTGGGTGGTTAG	60	240				CP
GP-1578	138	4812	(GTTT)5	AAGGCAAGCATGCTGTATAGTG	59	TTCATACCAATGCAGCAAATG	59	220
GP-1579	138	4928	(AAAC)5	TCATGTTTTGTGCTTTGGAGA	59	CACCAGAGAAAAGTACACAGAAGG	59	242	AP	AP
GP-1580	139	1069	(TATG)5	GCTGTGTTTGGTTTCGTTTGT	60	AGGGTCACCTTCCTACCTTCA	59	193	AP	AP	CP	CP
GP-1581	139	1179	(AAAT)6	TATAGAAGGAGTGGGGCAAGG	60	AAAATTGTGCAGAGGARAGCA	59	168	AP
GP-1582	139	1814	(TTTA)5	GGACCATGGTGSTTTCTCAGT	60	GGATGGCAGAAGAATGAATGA	60	231
GP-1583	139	2187	(AGGG)5	TTCCCATTAATTGCTGGACTG	59	AATGTATGCATGAGGCTGGAG	60	170
GP-1584	139	2344	(TCCT)7	GAACTGTGATGTTGCATCAGG	59	GAGAGACACAAGGAGCACTGG	60	206
GP-1585	140	525	(CAAA)6	ACAGTGTGAGATTCTGCCAGC	60	GGAATTTTGCACATGATTCCTT	60	161	AP	AP
GP-1586	140	2060	(AAAC)6	GCTGGATGTCTTTAGCAATGG	59	TGGATGCTTTTCCACAGATTT	59	241
GP-1587	140	2164	(AAAC)5	GGAGGGGAAAAACAAACAAAC	59	CCCATATTAATGATGCAGGTGA	59	228			CP	CP
GP-1588	140	2219	(TTTG)5	CATCCAGTTCTTTGGGGTTTT	60	CAACTTYGTCTGACCCTTTGC	60	207
GP-1589	140	2334	(TTTG)7	TGTATGGTGATCCATTTTTCTCA	59	RCAGTCAATAAAGCACTGAGCTG	60	220
GP-1590	140	2530	(AACC)5	ACATGAAAACCAAGGGAGCTT	59	ATTGGCAGTCATAGGATGCAG	60	241
GP-1591	140	2550	(TATC)6	CATTAACCAAAACCCCCAGAT	59	CAGAAAGGCCTTACARGGAGA	60	220
GP-1592	140	2568	(AAAT)7	AGTCTRGAGCATGACCTTTGG	59	GATGACCCATCTTGACCTTTG	59	223
GP-1593	140	2636	(TTAT)6	CAACAACCTGAAAAGAAAGCG	59	AGAACTGCATTTTGGAGCCTT	60	246
GP-1594	140	2786	(AATA)5	GCACTGGCTCAGAAAACRATC	60	TTATGGCTGCTTTCATTCCTT	58	211
GP-1595	140	2898	(GAAG)5	TCAAGAAATCACTTTGTAACCCAA	59	ATGGTATGAGCAGCACTGAGC	60	171		AP	CP	CP
GP-1596	140	2952	(AAAC)8	CATGGAAGAAAACATTTTTGAAGA	59	CACCCTTCTTTGCMTCTTTTT	59	172
GP-1597	140	2979	(AAAT)5	AGACCACAAAGTGTTGCTTGG	60	CAACATTTTCCTTTTGCTGGA	60	182	AP	AP
GP-1598	140	3065	(AATA)5	TTTATTTCTGCATGGAGCTGG	60	AACATCCCTAACATGCTGCTG	60	203			CP	CP
GP-1599	140	3308	(AAAC)7	AAGCCATGGGAAAAGAACART	59	GCAACAAGAAATTTGGTGGAA	59	206
GP-1600	140	3538	(AAAC)8	CCTAAGTCCAYGACACAAGCC	60	ACTGGCCAAAATTGAGAACCT	59	240
GP-1601	140	3645	(AACC)5	AAAATTTGTCAGAGCCAGGGT	59	CTGGTGATTGAGTGGGTTTGT	59	154
GP-1602	140	4382	(TTTG)5	TGATTTCTTTAAGCCCAAGCA	59	GAACTACAATGCACATCCGGT	59	237		AP	CP	CP
GP-1603	141	6	(ATCA)5	GCTCAGTTAATGCAGCCAAAC	59	CAAACTGATATTCTTGAATGCCC	59	151			CP
GP-1604	141	153	(ACAA)6	GATGGCCATTATTCCTGATGA	59	AATACATTTCCACATGGCTGC	59	167			CP	CP
GP-1605	141	298	(CATC)5	GCTGTTCTTTCAAGTGGTTGG	59	GCTGCTGAAGGTGAAAAGCTA	59	235
GP-1606	141	748	(AAAC)5	GACTGTGAATGCTGATGGGTT	59	CCCTGACTCCAACAATCCTTT	60	152
GP-1607	141	1390	(TTTG)5	TTTTCCATCAGCAAAGACCAT	59	GGAAGAAAATCRCCAGGAAAA	59	226
GP-1608	141	2471	(ATTT)5	GACCCTTTACATCCAAGCACA	59	CATGACTYCAGGAGGCTCTTC	59	206			CP
GP-1609	141	2576	(TTTG)5	TATTTGATGCCAATCAGGTCG	60	CAAAAAGAGCTGAACTGAAAGGA	60	188
GP-1610	141	4823	(GGAA)17	CTTCTCAGTGGTGGGAGACAG	59	CAATATCCTGGTAAGTGCCCA	59	240
GP-1611	141	5699	(ATAA)5	GCCTTGTGGGATTGAACACTA	59	ATCTAACCTTTGCCTTGCAGC	60	160	AP	AP
GP-1612	141	5905	(AAAC)5	TTTCAGGGGTCAACARAGTCA	60	CGTTGCCTCTCTGACTACACC	59	250
GP-1613	141	6270	(TCAC)10	CCTGTCATAGGCAGGACAAAG	59	CTAGTGAACACAGCACTGAGGG	59	177
GP-1614	141	6743	(TATT)5	TTGTCTTCCACTGAAAGCAGG	60	AGCAATATTCTTCAGGAGGCA	58	250
GP-1615	141	7070	(TTTG)5	TTGGGAACAGAGGGGTTTTAT	59	TTTGCAGAAAGTTATGWAATACCAA	59	250
GP-1616	141	7079	(TTTA)6	CCTCCAAAAGGAGGGTGTTAT	59	GACACAGGGGAAGGACTATTAAA	58	154
GP-1617	141	7100	(GTTT)7	CTGATGAAAGAGGGTTGGTTG	59	GAAATTGAAAACGCTGCTTTG	59	228
GP-1618	141	7501	(AAAC)5	GTTTCCAAAATCCCAAGGAAA	60	TGAAAGCAATTACGGAAATTATTG	59	191
GP-1619	141	7705	(GAAG)8	AATTCCGCACCATTCCATATT	60	TTGGAAATGAGGTAAGAGCCC	60	243
GP-1620	142	382	(TGTT)5	TGGAGTTGCTAATGAGYCCAG	60	AGCTGMTGAACCAACCTGTCT	59	173		AP
GP-1621	142	496	(TCCT)6	AGGTGGAAGGCTTTCTCCATA	60	ACCTGCAGTGTTCCAGTTTGT	59	199			CP
GP-1622	142	1114	(TTGC)5	ACCCTGGCTTGTAAGGACTGT	60	AAAGCACAACAGCGATTGACT	59	197
GP-1623	143	134	(AAAG)5	AAAATTTTCACCACCCCATTC	59	TCTGGCAGTTTCTRTCACAGC	60	234			CP	CP
GP-1624	143	1199	(TTTA)5	GCTTTGCCACATGAAAGAGAA	60	CTTGCCTTAGGAGAGGCTGTT	60	202
GP-1625	144	423	(TTTG)5	GAGAAAGTGTGATTCCAGYGG	59	GCAAAACCAACTGCCAGTAAA	60	233
GP-1626	144	1707	(AAAC)5	CTCATGCACAGCTGAAAAACA	60	AAGCTTCTAGCTCCCCCTTTC	60	220			CP	CP
GP-1627	144	1953	(AAAT)5	GGAGGACCTTCTTTCCAACAG	60	CAGACTTTAGCAGCAACCAGC	60	205			CP
GP-1628	145	556	(AAAC)5	TAACCAACCAAAAGAATGCCA	60	CCCAGAAATATCACCTCAGCA	60	226
GP-1629	145	1088	(GTCT)6	CAGAGGTGGTAGGCATCAAAA	60	GACTCTGAACCAAGCATGACC	59	220	AP	AP
GP-1630	145	1401	(AAAC)5	AAGACTGGGTTAATTCTGCCAA	60	TTTTTGGTTGACTGGCTATGG	59	197
GP-1631	145	2343	(ATAA)5	GGAAACACAGCTACCAATACCA	59	GTGGCACAAAATGAAAGGAAA	59	161
GP-1632	145	3462	(TGTT)5	KAAAATTGCCGTGTCTGAATG	60	GACCCATTTTAATGGCATCCT	60	177
GP-1633	145	4355	(CTTC)5	CATCACCAACAGTCAAAGCAA	59	ATTCTCCGGCAGCTATCATTT	60	187
GP-1634	145	4633	(AAAC)6	GCTTTATTTCCAGCAGGGTTC	60	GTGGCAGCTCTCTTCCTTGTA	59	177			CP	CP
GP-1635	145	5422	(ATAA)5	TAATTATCTGCCRTTGCCGTT	60	TGGAGTTAATGAGCCAGAGAGA	59	169			CP	CP
GP-1636	145	5755	(AAAC)5	CCCAAAATTGGCAGAATGTAA	59	GAAAGGTGRTGGTACTGCACA	59	206	AP		CP	CP
GP-1637	146	13	(AATA)5	CTRTCCAGCCTTGATGTTGAA	59	TGATGTGATTGGAGGGTTTCT	59	181
GP-1638	146	203	(TTTA)5	TGCTTTATATGTGCAAACCACA	59	GGATCAAAACTCTGGCAAACA	60	229
GP-1639	146	254	(TGGT)5	GCCTTTTGCTGTATGGCAGTA	60	TTTTCAGTCCCATTCTTGCTG	60	178	AP	AP
GP-1640	146	345	(TCCC)6	TTTGTTAAAACTGCCAGGGTG	60	AAAAYGCTCTTATGCTCCGTG	60	224			CP	CP
GP-1641	146	552	(AATA)5	GTGCTTCACGCCAAAGTAAAA	60	AGCATGAGCAAGACCACTGAT	59	176
GP-1642	146	569	(AAAC)6	TAAGGGCAGCCTACAGGAGAC	60	TTTTGTTTGTTTGGGGTTTTT	58	199
GP-1643	146	860	(TTTG)5	AGCTTTGGCTGTTTTTGTTTG	59	TGCTTGCATTATAACACAAATCC	59	186	AP	AP	CP	CP
GP-1644	146	1007	(AAAC)6	TGCAATATGTTCAAGCAAGGA	59	TAGTGCAAATGTTGCATGAGG	59	212	AP
GP-1645	146	1222	(CAAA)5	TTCCTGTGCATAACTTTTGGG	59	GTAGGCTCTAAGGGGCAGAGA	59	200
GP-1646	146	1434	(TTTG)6	TGACAATGGCATATTCAAGGA	58	AAGTTAGCACAGCATGGTTGG	60	245
GP-1647	147	205	(TTTA)5	TATTGAGTCCACTGCTCCCTG	60	AAAGAAGCCTACACCTGAGCC	59	233	AP	AP
GP-1648	147	225	(TGTT)5	GAGGTGATGAAGGSTCTTGGA	60	GCCACATTTAGCTGTTGGCTA	60	242
GP-1649	148	600	(TATT)5	CTGTTCCTCTTGCCTGAGATG	59	AACCTGGTAGGCCAGAACAGT	60	153	AP	AP	CP	CP
GP-1650	148	2648	(TTGT)6	CTTTCTTTCCTTTTGCAGGCT	60	ATTCAGAGAACGGGGAGAAAA	60	198
GP-1651	148	3729	(AAAT)5	TGCAAATGGAAATAYGACATGA	59	GAAAACTCCTTTTGGAGTGGC	60	158
GP-1652	149	62	(TTGT)5	TCCCTTTAAAACATCTTCCCC	59	CTGAACTGAGCCAAAAGGAGM	60	244	AP
GP-1653	149	302	(GGTT)5	TGTTGGTGTGATAAGGAAGGC	59	CTTTGCCAAATACTGTGCCAT	60	198			CP	CP
GP-1654	149	565	(ATGG)6	CTCACCAATAGCTGGAACGAG	59	CAATACGGCATGTCCTGAAGT	60	250	AP	AP
GP-1655	149	771	(GGGA)5	GTGGATCTGCAGCATTGAGTT	60	TGTAAAGCCGACACTGATTCC	60	215
GP-1656	149	2058	(TGTT)5	GGGCAGGTGCAGTAGTAATCA	60	ATGCCTCAGAGCTACAATGGA	59	209				CP
GP-1657	149	2209	(TCCC)5	GGCAAATAAGCCAACAGAAAA	59	TGAATTAATCACGAGAGCGAGA	59	155
GP-1658	149	3900	(CAAA)5	TGACTGTGCTGGGATGTGTTA	60	GGAAAGGGCTTTCTGAAAAGA	59	192
GP-1659	149	4236	(TTGT)5	CCACCTTGGCACTCTAAATCA	60	AAGACCACTCAACCCTTTCGT	60	150			CP
GP-1660	150	313	(ACCA)6	TACCCCGTTCTGCATTACTTG	60	GAGTCAAACTCAGATGGCAGC	60	240			CP	CP
GP-1661	151	988	(AAAG)5	CCCAGTTTCTGACTCATTCCA	60	CTGAGCATTTTCTGAAGGCAG	60	235
GP-1662	151	1416	(GATG)5	CTGTAGGGCTGTTGTGGGATA	60	AGCCTTGCCATAATGTCCTTT	59	245	AP	AP
GP-1663	151	1434	(GTAT)5	ACATAYGATTCCAGCACAGCA	59	TGAATAATGACCCGAGTTTGC	59	238
GP-1664	152	96	(AAAC)5	CCATGTGGGCAGAAGAGAATA	60	TCTCCTCATTTCATGGTCCAC	59	224				CP
GP-1665	154	1369	(GTTT)6	AACCCTCCCGACACAAGTAAT	59	GTGTAGAAACGAAACCGGGAG	60	218				CP
GP-1666	154	1419	(TGGA)5	AACTCGAAACTTAAGCCAGCC	59	CCCAGATGTTGAATGCTGTTT	59	194	AP	AP
GP-1667	154	1563	(TTGC)5	CTTCTTCTGCGGTCAAGTGTC	60	TTATGCTGAAAAACCCCACAG	59	233
GP-1668	154	1709	(CCCT)5	RTTGGTCTCCTTGTCTTGCAG	59	GAGGGGTAGAGAAGCCAACTG	60	226
GP-1669	154	1957	(CTTT)9	CCAAATGTGTGTGGTTTTTCC	60	CTGGTCATACTCATCRAGGGG	59	196			CP	CP
GP-1670	154	2557	(AGGA)5	GTAATGCACCGCCTATGTTGT	59	AATRGCAATGAATCCATCCAG	60	234
GP-1671	154	2819	(GTGG)5	ATTCCTCACCTGCTCTCCAAT	60	CTTGACATCTGTGTCCCTGCT	60	232
GP-1672	154	3240	(TTTC)5	CGTTGCAAGTTGTTAAATAGGCT	59	CGCCTCTTTCAGATGTCTCAG	60	236
GP-1673	154	3515	(GCAA)6	CCTGCCTTTAGCAGGTATGTG	59	TACTGCTTTCCACACCTTGYC	60	236
GP-1674	154	3777	(TTTA)6	TTTCACCATCCCCACAAATAA	60	AAAATCCTGTTGTCTCCTCCC	59	225
GP-1675	154	4598	(TTTA)7	CTTTCTCTTACTGCCCCTGCT	60	TTTCCCTCCTATTCTGGCTTC	59	211
GP-1676	154	4760	(TGTT)5	CCAKGTCACAGACATTGCCTA	60	TTTAGCCACCAAAATCCTCCT	59	196
GP-1677	154	5737	(CAAA)5	GAAGAACTGCTTCCTGCAAAG	59	GGGACCGTAACGCTTTTATTT	59	226
GP-1678	154	6113	(TACA)5	TGGTCAAGAGCCARTGAGACT	59	CATCTCTTTCTGTGCCCTTTG	59	221				CP
GP-1679	154	6662	(AAAC)5	ACTGCAGCAGAACCCTGACTA	60	ATCCTTTCTGTCTCCAAGGGA	60	191			CP	CP
GP-1680	154	6666	(CCTC)6	ATTGCTGATCATGCCACCTT	60	TGGGGMTGCTAAGTAGAGTTTC	58	150
GP-1681	154	6849	(AAAG)6	AAGGAAGCAATAYCTCAACGC	59	CGTTCAGAATAAGACGCTGCT	59	182		AP
GP-1682	154	7001	(AAAC)5	AGAATGAGACAAGGTGGCTGA	59	TTATTCCAACACCTCTTCCCC	60	202	AP
GP-1683	154	7277	(AGAC)12	TCAGAAAGAGAATCCCACCCT	60	GGAATCATGTCCTACCCCTGT	60	205
GP-1684	154	7686	(CTAT)7	TGTCGCAACAAAAAGTTAAATGA	59	TATGGATGAATGGATGGATGG	60	211
GP-1685	154	7686	(GGAT)5	AAGCAATGTTCGCAGAGCTTA	60	TTACAGAGAGGGGCAGGAGAT	60	244
GP-1686	154	7976	(TAAT)5	GAGCAGCTGATAAATGTTGCC	59	TAAAAGGGGGACAYTGACCTT	59	150
GP-1687	154	8022	(ATTC)6	CTGGTGCTGGAATAGCATCAT	60	CTCGCAGGTAGACACCTATGC	59	205	AP	AP
GP-1688	154	8496	(CTTT)6	TATGAGCGTATGCAGTCCCAT	60	TCGGCATGCTGTAAACTTCTT	59	239			CP	CP
GP-1689	154	8706	(AAAC)5	TTGCAGTTCTCATTGTCCCTC	60	TTACAGCAGGGCATACGAATC	60	210
GP-1690	154	8823	(TTAG)6	ATGATCTGCTCAATGCAGGAC	60	TTTTCAGAGGAAAGGAGAAATTATG	59	246
GP-1691	154	8975	(GGAG)5	CTGAGCRCGGTCCAGGTC	62	GATACCCAATATGCAAAAGCG	59	161
GP-1692	155	362	(AAAC)7	ATCAGCAACAACACGGGTAAC	59	GCTCCCTCTGCCAGTATAAGC	60	219
GP-1693	155	1596	(ATTT)6	GAGGGAATATGGATGGATGCT	60	GAAAGAAAGCAAGCRCAGACA	60	214
GP-1694	155	4509	(TTTG)5	TAACACCGCATGAATTTAGGG	59	GGAGGCTGATCACTCAAAAGY	59	186	AP	AP
GP-1695	155	6571	(TTTA)6	AAGATTACTTCATGCCCCACC	60	GACATTCTCTGCTTTCAGGGK	59	234
GP-1696	155	8474	(AAGA)5	ACAAACAAGGCCAGAAGGATT	59	AGGAGGGCAGTTGGCTATAAA	60	227
GP-1697	155	9486	(AGAA)5	GGCCTTGRTTTTGTTGTTCAT	60	GCCACAACTTCCTTTTTGACA	60	192				CP
GP-1698	155	9842	(GAGG)5	TCATATCGGCACAAGTTGTCA	60	AAAAACCACTCTGCCTGGAGT	60	250
GP-1699	156	1199	(TGTT)5	AGGGCCACTTTCAAGTCCTTA	60	TGTGCTTCCCTAGGAGTGAGA	59	223
GP-1700	156	1297	(GTGA)6	CSTGCAATTTCCTGGAGCTAT	59	ATTCCCAGGTTCATATTTGCC	60	180
GP-1701	156	1330	(TTTG)5	GGAGAGGAAGGTATGGAGCAG	60	GAACAAAAAGCCCTTTCCAAC	59	195
GP-1702	156	1695	(TTAT)6	CCCTTCACTTATCTACGGCTG	58	AGGACACTGGGACATTTCTGA	59	246
GP-1703	156	2133	(CAAA)5	TGGCCAGGATAACTCTGAAAA	59	CTCCATTGAAATGCTTAGCCA	60	171			CP	CP
GP-1704	156	3078	(TTCC)17	GCAGACACAGCTGCATAGTGA	60	GAAAAAGAAAGGGATGGAGGG	61	240
GP-1705	156	3957	(AAAC)5	AAGGAATKAATGGCAAATCCA	59	TGGGTTTTTACTTGTTGCAGG	60	243
GP-1706	156	4038	(AAAC)5	AATTTGGCTGAGACAGGATGA	59	GTTGTCRGGGAAGGTTTTGTT	60	191
GP-1707	156	4420	(TTGT)5	AGGGTTTTTACCCCTGGTTTT	59	TCATCYTCAGCCCTTACAACA	59	209
GP-1708	156	4876	(TATG)5	GCTAAGGAAATTTGGCAGGTC	60	TGTCCTTTGCAGAACACACAG	59	171	AP		CP	CP
GP-1709	156	5123	(AAAC)6	AAAGACCCAGGGGAAAAGAAT	60	AAATGTGATGCTCTGCTCTGC	60	161
GP-1710	156	5655	(TAAA)5	AACCCAGGGAGAACACTGATT	59	AAAACAAACTATGCCATCCCA	59	150
GP-1711	156	5705	(AACA)5	TTTGCGAATGCAAAATAATACA	58	CAAGCTAAACACCTTGGCAAC	59	235
GP-1712	156	6533	(AAAT)7	CCACAGACACATTCACCCTTA	58	TTGCGCATCATACAGTCATGT	60	249			CP
GP-1713	156	6901	(AAAC)5	CAAGTTCATGCAAGGAAGAGG	59	CAAATGCTGGGTGTCACTAGG	60	250			CP	CP
GP-1714	156	7244	(TATT)6	CATRGCAATGCAGTCTCATGT	60	CAAGAAATTCATCCCGTTCAA	59	191		AP
GP-1715	156	7822	(TATT)5	AAGAAGGAGATCTGATTGCCC	59	GTCTTTACAGCAGCCATCCTG	59	153			CP	CP
GP-1716	157	1902	(CAAA)5	TGACCTGTTACTTGAATGGGC	59	ATTAACACTYTGGGGGTTTGG	59	234
GP-1717	157	2469	(TAGG)6	GCACAGGGAGGAGRGACAT	60	TTGCTTCTCCATCATCAAACC	60	198
GP-1718	157	2736	(GGAT)5	AATGACAGGCTTTTGTTGGTG	60	AACAATGAATATGGGCATGGA	60	151				CP
GP-1719	157	2994	(TCTT)5	GGCAAACCTCCAGAATTTCAT	60	GAGCATACTGTGGCCCTTACA	60	244			CP
GP-1720	157	3078	(ATAA)5	TCTTTGATGTTGACTGGCACA	60	TGAAGAAAAGGCTGTCTTGGA	59	165			CP	CP
GP-1721	158	165	(GTTA)5	GTCCCATCACTTTGACTCTGC	59	TTTGGAAAAAGAATTCTGGAAAA	59	211
GP-1722	158	276	(AAAT)5	TGCAGAGGAATCCATAAAGCA	60	TGTCATCAGTTTCTGGCACAY	59	180
GP-1723	158	447	(TATC)9	AAGACCTGCAATGGGTCTTTT	59	CCAGGAAATCTTTTGAATAGGC	59	203	AP	AP
GP-1724	158	589	(AAAC)5	ATTAATGACAAACCAAGGGGC	60	TTTGGTCACCTTCTGAYCTCC	60	217			CP	CP
GP-1725	158	632	(AAAC)5	GGAGCCCAAACTAAAAACCTG	59	TGTTGTGTTTTGGTTTGTTGG	59	197			CP	CP
GP-1726	159	1221	(GCAT)7	GCTGTGATTCCCACAATTCAT	59	GGCTCAAAGAACTGCAAGAAG	59	250
GP-1727	160	122	(AACC)5	CCCCTTTAAGTAATCAACCATGA	59	TTGCAGACAGAAGCCTGAGTT	60	170	AP	AP
GP-1728	160	601	(TTCT)8	TCACTAAGCCCCTAAACTGCTC	59	CAGAAGGCAGAGAAGGAAACA	59	186				CP
GP-1729	160	1537	(ACAG)5	CCTCACCACAAGTTTGACCAT	59	CCATTGGGTTTGTTCRTTGAT	60	250
GP-1730	160	1632	(AAGG)6	ATAGCCAACCATTTCTCAGGC	60	CTGGCAGTGGATTTAGACAGC	59	217			CP	CP
GP-1731	160	2199	(TTTA)6	TTTGTGTGCAAATGAGAGCAC	59	TCTGGGGAATTAGACATGCAG	60	184	AP
GP-1732	160	2405	(AAAC)6	TATGGAGGTAACGCCAAACAG	60	TCCMCCTTGATCCTTAGAAGC	60	197			CP
GP-1733	160	4248	(TTTG)5	TACCTCCTGGTTTAGGGGTTG	60	AAGCAGGAGCTATGAACCACA	59	241
GP-1734	160	4366	(TGTT)5	TTGCCTGGCATTAATCATAAAG	59	AAGTRCAAAGGGAGGGAGAAA	59	156
GP-1735	160	6183	(TATC)6	AAAAGTGTGTGTGTATGTGTGKGT	58	GTCCAGAGCCAAGGAGAGAGT	60	179		AP		CP
GP-1736	160	6664	(TTGT)5	ATAAAACCCTTGGCCAGCTTA	59	CGGGAAAACTCAAACAAAACA	59	231	AP	AP
GP-1737	160	6683	(GAAG)5	GCAAGATTTCCTTYATGCTGG	60	GGGGTCAAAAATGGCATAAGT	60	187
GP-1738	160	6719	(CACC)5	GGCAGCATGAACTCCATTAAC	59	CAGTGTGAATCCAACTCCCAT	59	241			CP	CP
GP-1739	160	7212	(AATA)5	ATCCCAGTTGTCACAGTCTGC	60	AGAAACTGCTGGTTTGAAGCG	61	167
GP-1740	160	7716	(TGGA)12	CTAACCCACCAACCAGAACAA	59	TAGGGCATTCTTTTCCAGTCA	59	244
GP-1741	160	9527	(TGAT)8	TCCAAAAGCCTCCCTAGTGTT	60	TTTCTCAGTTAGTYTTTCCCCAA	58	216
GP-1742	160	9749	(TAAA)5	TTGCTGCACTTAYGTATCCACA	59	CAGAATGTCAGGAGAATGCTGT	59	236
GP-1743	160	10434	(AAAT)5	GGCTATATCCAGCCCCATAGT	59	GAAGAGAACAGYATCCCAGCA	60	242			CP
GP-1744	160	10853	(CTTT)5	CTTCATGCCCATATTCACACC	60	GGGGTTTTGATGCTAGAAAGG	59	250
GP-1745	160	11958	(TAAA)5	AATGTTTGTCTTTGGCTCCCT	59	GCACAAAGACATTAACCTTGCTT	59	234
GP-1746	160	12216	(TTTG)5	AGCCTGACAGTGAAGGACAAA	59	CAGCACATGGCTGCTGTATTA	59	162
GP-1747	160	12872	(CTCC)6	ATGATACCGGCATGTTAGGTG	59	ATTTTTGTTGTTCCTGCYGTG	59	214
GP-1748	161	724	(AAAC)6	GGACAGAAGGAAGCTATGCTG	59	TCCAAAAGAACTGAATCAGGC	59	160
GP-1749	164	64	(ATTT)5	AACTCAATCACAGCCAGAAGG	59	TACATGCTTCAGCTTGCTCAG	59	181
GP-1750	164	1731	(AAAT)6	ATGGCRAATTACAGTGTGCCT	59	TCAAGTAGCATGGCATTGAAA	59	155				CP
GP-1751	165	36	(TTTG)6	TGCTCTTTTGTTTTCCTTCCA	59	TGCAGGACTTGGCTTTATGAT	59	230		AP
GP-1752	165	152	(CAAA)5	TCAGRCCACTGACCATAGGAG	59	TTGTTCTCATGAACCTTCCTTG	59	249				CP
GP-1753	165	238	(TTTG)5	TTTTCAGAGAAATGGGCACTG	60	TTATGCCATGGAATGGAGAAG	59	203
GP-1754	165	339	(CAAA)5	ACGTTTCCTTTTTGCCCTTTA	59	TGCAAGTRGTTTCTGTTCCCT	60	223			CP	CP
GP-1755	165	654	(TTGT)6	GTGCAGATTCAGTGCCTGTTT	60	ACACCAGAGCCAGCATCATAC	60	191			CP	CP
GP-1756	165	794	(GTTT)6	TAGCAATTTCAGGGGGTCTTT	59	GTGGGCTAGGAGGAAATGAAG	60	233
GP-1757	166	2806	(TCCT)5	ATTGGGGCACTATGGGAATAA	60	TGAATTAAGAGTCAGCGCACC	60	199	AP		CP
GP-1758	166	3087	(TAAA)5	TTTGGCCCAGAAAGAAAAGTT	60	CACTGCAGAAAGACTGGAAGG	60	236
GP-1759	166	3361	(AAAC)7	ACCACAGYCTGATGTGGAGAG	60	GATGTTTTTGGGTTGGGTTTT	59	180			CP	CP
GP-1760	166	3437	(AAAC)5	TTTCTCCCATGCAGACATKAA	59	GCTAGAGCAACAGTCATTGCC	60	204
GP-1761	166	3683	(AAAT)5	TTGGAAGCAGAGTCATTCACC	60	AGACCTGTTGTYTGGGTAGGG	59	204	AP
GP-1762	166	3834	(ATCT)5	TTCAAAGTGTGSCACCCTAAAG	59	AAAAGAAAAAGAGAGAAACAGCCA	59	152
GP-1763	166	5733	(TTGT)5	TCATTTGGCTGCAATCTCTCT	59	TSTCCTTGGTTCCATGCATTA	59	172
GP-1764	166	5769	(TAAA)5	GCCAAGGAACACTAGTGSATGA	59	CGAATTCCGGTAAACAAAAYG	60	241
GP-1765	166	5902	(AAAT)7	TGCAATTAATGATTTGCCCAT	60	AACAGGTCTGTTGCTGAAGGA	59	248
GP-1766	166	5918	(AAAC)6	GACATCATCAAAAGCTGGGAA	60	CTAGACAAACGCGTGAAGGAG	60	247				CP
GP-1767	166	5992	(GTTT)5	TGACTGTGGTGTTTTGTGTGG	60	CTGCTCTACAGAGCTGGCAGT	59	180
GP-1768	166	6388	(AAAC)5	CTGCATTAACACCACAGCAGA	59	GAGCGGATTTTTCTYTCTTGC	59	245			CP
GP-1769	166	6556	(CAAC)5	ATCAAGCAAGCAAGCAAGCTA	60	GGCAGAGCAAAATTCCTTTCT	59	185
GP-1770	166	6617	(AATA)6	TGCTTTWTTTCCTTTTCCCAG	60	GCAGCAAATGTGGTTATGTCA	59	233		AP
GP-1771	166	6839	(TATC)7	CCCTTAGGGAAGAGCAGTCAC	60	RTATCAGGTTACCAGAGGGGG	59	249
GP-1772	166	6967	(TATT)5	TTCAAAGCCGAAGTCACAGAT	59	GTTTTTAGTTCAGCCCCCAAG	59	196			CP	CP
GP-1773	166	7074	(AAAT)5	GGAAACAATGGCATGAACAAG	60	TGCGCTTAAACATTTCTGCTT	60	230
GP-1774	166	7544	(ATAG)6	AAGGCTGAGCAACCAGTATGA	59	GAAGGGGTTGCATAAACTTCC	59	179			CP
GP-1775	167	55	(CAAA)5	AGGCTTTCCACCAGTTCTTTC	59	TTTTCAATGSTCCCTCCTGTC	60	216
GP-1776	167	123	(TGTT)6	TAAAACGGACTTGTGTGAGGG	60	GTAGAGGGGCAGAATCACCTC	60	237
GP-1777	167	149	(TTTG)5	CCAGATGGTTGTGAATCTGCT	60	TCCCCCTACATGGAATCTTCT	59	181
GP-1778	167	1731	(ATAA)6	CTTACTCCTTCCTCACACCCC	59	TGGAATATGCAACACTGTGGA	59	153			CP
GP-1779	167	4091	(TATT)6	TTTATAGGTGAACGTGGCCTG	60	TCCCTGCAGCAGAAATTGTAT	59	249	AP		CP	CP
GP-1780	167	4373	(TACT)5	TCAAATGGTTTCGTAATGGTCA	60	TGCAAGTAGGAAACRGCAAAT	59	157
GP-1781	167	4445	(AACC)5	TTGTTGYCCAAGTATTGGAGTTT	59	CCATTCTTTGGTTTTATGCCA	59	234
GP-1782	167	4907	(TTGT)6	AGCATGCTTTCAGCAAGAGAG	59	TGCCAGCAGAGTCATTCTGTA	59	234
GP-1783	167	5258	(TTTG)5	GCATTGATTCATTCTAGCCCA	60	ACTTGGAAGAGCAAGTGACCA	59	212	AP	AP
GP-1784	167	5675	(AAAC)6	GCAATGGGAATCAAAATGTGT	59	AAATTGCCCAGAAAAGAAAACA	59	299
GP-1785	167	7061	(AAAC)5	TGGAACCATCCAGTAAAATGC	59	TGAGCAYGTGTGTGTGTATGG	59	234	AP	AP		CP
GP-1786	167	7247	(TTTG)5	GTGCCTTCTTTTGCCTTTCTT	59	RGGCTATGGTAGTCCAAGGTG	60	220
GP-1787	167	7548	(AATA)5	GCGATAGGCCACAAATTTACA	59	GTGCTCTCACCCAACACATTT	60	230			CP
GP-1788	167	8650	(TATG)7	GGTCAAGAAATGCATGAAGGA	60	GGATTGCCTATCCCATTGTTT	60	244
GP-1789	167	9796	(TATT)7	GTACTACTGCCCATTGCTGGA	60	CAGGGCAAGCACAAATAATGT	60	234	AP	AP		CP
GP-1790	167	10249	(CTAT)9	AGTCAGCACACAGACAGCCTT	60	TCTTGGGTCAGCCAGAGAATA	59	170
GP-1791	167	10328	(TTTG)6	ACTTCAACAAATCTCCTGCCR	59	CACCRTATGTGCCTCTTTTCC	60	202
GP-1792	167	10399	(TGTT)5	TCAGGTCGATTGTCCCAGTAA	60	TCAAAGGAAATTCACTGTGGG	59	242
GP-1793	167	11101	(GTTT)6	TGCTGTGTCCTGCTATGAAGA	59	ACCAGCAAGTCAGCAATAACC	59	200
GP-1794	168	57	(TTTG)5	GGTTTGATGACTGAATGTCTGC	59	CGCCCTTCTTATTTATTTCACTG	59	218			CP
GP-1795	168	936	(TTTG)7	CAGCTTGTCAGATTCCAGGAC	59	AACAAAGACATGCAAAGGTGG	60	215
GP-1796	168	1728	(CTTC)5	TCCCAGGCTAGACTTTTGACA	59	AGGAGGAAGGAAGGAAGGAAG	60	171			CP	CP
GP-1797	168	2056	(GCCT)6	GCAGCTGAAATTGTGTGGTTT	60	AACGCATGTTTTTCAGGAATG	59	167			CP	CP
GP-1798	168	2225	(AACC)6	GGCTCTTTCCATCCTGACTCT	59	TTCCTCCTCCTCAGGACTTTC	59	237
GP-1799	168	2319	(AAAC)5	TCAGCCAGATRCTGAATTGTG	59	CACTGGCTCAAAACCATCATT	59	173
GP-1800	168	2510	(TTTG)5	GGCAAGCAATGCAAAATACAT	59	GACAGCAGATGTTAAGCAGGC	60	232	AP	AP
GP-1801	168	2539	(ATCT)5	AGAGATTTTTCCATCGCACAG	59	TGGTTTCAACTGTTGGCAAAT	60	223			CP	CP
GP-1802	168	2855	(CTGC)5	TTCCAGCACATCAGACACAAG	59	TGGCAGCATGAAGAGAGTTTT	60	226				CP
GP-1803	168	3183	(TTTG)5	CAGGTACAGTTCCATTGCAGG	60	CAGGTGCCAAAACAAAACACT	60	176
GP-1804	168	3499	(TCCA)6	CAAAAGGCTTTCTTACCGCTT	59	GAACAAGTGGCTTTGTTTCCA	60	183	AP
GP-1805	168	3825	(ATCC)9	TGCACCATCTCTGATGATCCTA	60	TGGGCTTTTACAAATGGAAGY	60	202
GP-1806	168	7221	(TTTG)5	TGAGGAAATTGCAAGTGAAAA	58	CAAACATGCACAGTTCCAAAA	59	249
GP-1807	168	7241	(CATT)5	CYGCATCAGTGAAGTTTGTGA	59	GGCAGTGCATTGAACAAGAAT	60	227		AP
GP-1808	168	7300	(TCTT)5	ACCTGCCACTTTTCTTCCATT	59	GAGACCCATGTGRAAGGTGTT	59	155
GP-1809	168	7572	(TATC)12	AGCCTTGAGTAACCACCCTGT	60	TTTGGTGGATAGWCTGCAAAG	60	206
GP-1810	168	7692	(TTTG)5	CCCATCATTCTCAACCACACT	59	CCAAAGTTATTTGGGCATTCA	59	230				CP
GP-1811	168	7769	(TTGT)5	GCATTTGGAAGTGAAGCAAAA	60	CATGTGTGGGAAAACATACAGAA	59	179			CP	CP
GP-1812	168	7895	(AAAC)5	TGGGCAGGTAATTGAATGTGT	60	TTCCCTATGGCATAATCACCA	60	226	AP
GP-1813	169	14	(TTTA)9	GTGGAGTCCAAGACTGCTTGA	60	GCTGCTGAAGTACAATCCRTG	59	221
GP-1814	169	82	(TTTA)5	AATGATGTTTTGAGGTTGGGG	60	TTSTTCAGCCTGCTTTACCCT	59	234			CP
GP-1815	169	124	(GTTT)5	CAATGATCAATCTCATTTCTTTTCC	60	AAAGCTTTTGGAGGCCAGTAR	59	211	AP
GP-1816	169	309	(TAAA)5	TGTTTCCTCCTTTAAATGTTGGT	58	ACAGCTGAAGCCTTGAAAAAC	58	150
GP-1817	169	589	(AAAT)6	TTCCATTCCTTGCCAATTACA	60	GCCCTTGTATTCTAGTAGGGGG	60	150
GP-1818	169	687	(AATA)5	TGAAAAATCATCTTCTAGGACAGC	58	TTTGTCTTTTCAATTTCCATCAA	58	202
GP-1819	169	756	(AAAC)5	GTGGCATGACCAATCATTTTT	59	RCATTTCTGCAATTGATCCTG	59	242			CP	CP
GP-1820	169	808	(TTGT)5	TGTAAGTAGGTGGAACTGCCG	60	GGAAAGAAGCCCAGTTTTGAG	60	196
GP-1821	169	1026	(AAAC)5	TGAACAGAACATGAATACTCTYGG	58	TAACTGTTTGGGGTTTTGTCG	59	150
GP-1822	169	1122	(ACAA)6	TGAATGTCAATGAAATGCTTCC	59	GACATTGGCATTTAGATTGTTTTG	59	216
GP-1823	169	1330	(TAAA)9	TGTGCTTACAGCCAACCTTTT	59	TGACTTTAAAGCAAAAATTGTGGA	60	164
GP-1824	169	1419	(TCTT)12	TTTCACAGTCATGTGGAACTGA	59	GGAAGAAAGAAAGGAAGAAAGAAA	58	197
GP-1825	169	1679	(ATAG)5	GCAAAGGCCTAGAAGAAGGAA	59	TTCAAGCTGAATATCACCCCA	60	166				CP
GP-1826	169	1682	(TGTT)5	TGAAAATGCCAAATGAAAGGT	59	TGTTTCACAGCCCCAGAATTA	60	247			CP	CP
GP-1827	170	200	(TTTC)5	TYGTTGGAGGGAGATAAGGGT	60	CAACCCACAACAGCTTTCAAT	60	194
GP-1828	170	457	(TTAT)5	CCTGAACTTGGAAATGGTGAW	59	TGGCACATACCTCCTTCACTT	59	190
GP-1829	170	2006	(CATA)5	TGGTACCCCAGTGAAGTCAAG	60	TCCTTTGGATGAGTTTAGGCA	59	219
GP-1830	170	2114	(TTAA)5	TGACTGTCACAGGGGAAAACT	59	ACAGCGTTTGGAAATTTGTTG	60	211
GP-1831	170	2310	(TTGT)6	AGGATTTCTTGCCGTTATGGT	59	GGCCGTTRATTTTGGTAACCT	60	158
GP-1832	170	2508	(TGTT)5	TGACCATAGCCACAAAGGAAG	60	TCGTATGCAAGTTATCAGCCA	59	210
GP-1833	170	2967	(TTTG)5	CAACATGATGAAGGGCAYGTA	60	ACGGACTGTGTTAACTCGCTG	60	218		AP
GP-1834	170	3171	(AAAC)5	ATCCCTTTCACGCTACCATCT	59	AGCAAAGTGCAAGTGGATCAT	59	207			CP	CP
GP-1835	170	3611	(ATAA)6	TCAGGCTTCAGTGCTGTTTTT	60	TTAACTGCAGTCTGCCTGCTT	60	224			CP	CP
GP-1836	171	494	(GAAA)5	TGTAGTGGGAAGAGTGAAGCG	60	TCTCCTACCTTGCTGAAACCA	59	222			CP	CP
GP-1837	171	1281	(AAAT)5	GCAAGGTTTGATACTTGCTGC	59	CTGTAAGMAGGAACGTGGAGG	59	202
GP-1838	171	1361	(AATA)6	CCAAGTATAGGCTCCAGCAGA	59	GTAAAAGCTCAMTTGGGTGGG	60	220			CP	CP
GP-1839	171	1511	(AAAC)7	GCACCTTTGCAATGGGTATTA	59	GGGGAAGATGACATGAGGACT	60	182
GP-1840	171	1638	(GTTT)5	CCCATGTTTGAGACGACTTGT	60	GCAATGGGTTTTCTTACCACR	60	233
GP-1841	171	2360	(CCAC)5	TCTCAGTGTGTCAACCTGTGC	59	GACGTGAAGCTGGCATATTGT	60	211
GP-1842	171	3793	(TACA)5	TGTTGGAAAACCTCTTCCCTT	59	TATAGCTTTGCATTGCTTGGG	60	211			CP	CP
GP-1843	171	4232	(TTTA)7	CAACAACAACACCAYGGCTAA	60	TGTACAAACTAGGCGAATGGG	60	203
GP-1844	171	4359	(TTAT)5	CCTGAACATGAGTTTGCYTTG	59	AAAATCATGGTCTGTTGGCTG	59	189
GP-1845	171	4737	(ATTT)8	AGTCATCTTTTTGCTCTGGCA	60	TGGTTAACTTGGGTTCAAGATG	58	245
GP-1846	171	6053	(TTTC)5	AGCCCTTGACTGCTAGAAAGC	60	TGTGGGAAAATGACTCAGACC	59	222				CP
GP-1847	171	7267	(AAAT)5	AAGCATGAGGCTGCYAAAATA	60	ACTTTCCAGGGTTCAAAATGG	60	150
GP-1848	171	7270	(AATA)5	ATTTCAGTGTGCACTAAGCCC	59	CCCCAGTTTTAAATTTCTCGC	59	164
GP-1849	171	8690	(CAAA)5	ATAAAACCCATCGTCCAGGAG	60	GAGGCTGGGGAACATCATC	60	174	AP		CP	CP
GP-1850	171	8714	(TATT)6	AAAGAGTGTCAGAGGCCACCT	60	TCCRGAGTTCCAAAAACTGTG	60	243
GP-1851	171	10825	(AAAC)5	CAGGTTCTTGCAGAAATGAGC	60	TTTTATGGGAGGGGAAATGAC	60	188			CP	CP
GP-1852	171	11130	(AAGC)5	GGTTGCAAGTCCTTGGTGATA	59	TGCCCATTCAAATCAAATAGC	59	181
GP-1853	172	946	(TTGG)5	TAGCACACATCCCACAGTCAG	59	GTTTTGCTCAGAGTACCGTGG	59	175		AP
GP-1854	172	1389	(TATC)12	GCAAAATCCAGACCAGTCAAA	60	TTCTCTAAGCATTTGGATGCAC	59	207	AP
GP-1855	172	2187	(AATA)5	TTGCATAATTTCATTGGGGAG	59	CACAGGGAACCAGAGTACGAG	59	241			CP	CP
GP-1856	172	2374	(TTGT)5	AAATWGTTGCTGTGGCTTTTT	59	TTGTTCAAATGGGTTTGGTGT	60	239				CP
GP-1857	172	4125	(AAAC)6	GCAAAAGGCACATCCTTGATA	60	TAGGTGTCTCCATTGGACCAG	59	238			CP	CP
GP-1858	172	4761	(CTTC)5	ATCCACAAAAAGGCAGACACA	60	TTGGTGAGGAGACTAAAGCGA	60	244
GP-1859	172	5194	(TATT)6	TTGCTTGCCATGCTAAGATTT	59	CACATCTGCAAACTCTGTCCA	59	194			CP	CP
GP-1860	172	5543	(TACC)5	CTCTTGTTGACTGTTCCCAGC	59	GATAGCTGGACGGAGGGATAC	59	201
GP-1861	172	6141	(ATTT)7	TTTAAGCCAGAGATGGCAAGA	59	AAATGAGACCCCCGATGTTAC	60	158
GP-1862	172	7471	(TTCC)15	GAAATCCTGGGATTATCTGGC	59	AGGGCAGCAACTATGAACTGA	59	236
GP-1863	172	7618	(TTTG)6	TTCAAGTGCAGATCAAGCAGA	59	TGCACAGACCAAAACACTTCA	60	215			CP	CP
GP-1864	172	7631	(TATC)8	GAGGYGGTGACCTTAGCATCT	60	TCTAGGYATCTATCAGGCTTCACA	60	218			CP	CP
GP-1865	172	8170	(GTTT)6	CTGCCATTATTGCCATCTCAT	59	AAAGGCTTAGGAGGTTTTCCC	59	150		AP
GP-1866	172	8310	(AAAT)5	TAAAGAGGCAGCCAGTGAGAG	59	GTCTGTGCTGTTCCCTTTCAG	59	216
GP-1867	172	8437	(AAAC)5	CAAAGCTTCTGAAAATGGCTG	60	CTGGCTTCCAGCTGTTTCTAC	59	191	AP	AP	CP	CP
GP-1868	172	10229	(CAAA)5	CAGTGTTCGATCATCCTCACA	59	CTGGACTTTTCTCAGTGGTGC	59	159
GP-1869	172	10256	(GAGG)7	TCAAGGGATCACCTTTCTTCA	59	CCAGCCTAGGGTTTCTGATTC	60	150			CP	CP
GP-1870	172	10257	(ACAG)7	GCCCACTAGGACACCAGATTT	60	GTGGTCAGGAGGTAGCTCACA	60	196
GP-1871	173	680	(GAGT)7	GATTTAAACCGGAGCCAGAAG	60	TTTGCCCAGGATTAATGTCAG	59	188
GP-1872	174	2543	(AATC)6	ATGGGATGGTTGTGTGAAGC	60	CCATATTCCCACAATGCAAAC	60	187
GP-1873	174	4353	(GAAA)5	GTCCCAGTATGCATGGTCAAC	60	ACAGCGATTTCAGCCTACAGA	60	214			CP	CP
GP-1874	174	5973	(TATT)5	TGGATTTAGACGCATTTCTGC	60	TCKTTCCTTATGATTCTGCCTG	59	223
GP-1875	174	6859	(AAAC)5	ACRTACAGCATGGCTCAACAA	59	TCTATCAGGAACCCCCTGACT	59	176
GP-1876	174	7401	(CATC)13	TGTCCCATAGCATTAAGCTGC	60	GGAGGGGTTTGTGAAGGTAAA	60	231
GP-1877	174	8861	(AAAG)5	TCCTTGATAGGATTCCCTGCT	60	CCATCATTTTACTGGGAAGGG	60	186			CP	CP
GP-1878	174	9705	(TCCT)21	AAGGCTTTCCCTTTTCCATCT	60	AGGAAGCAAGAGAAAGCAAGG	60	218
GP-1879	174	10370	(CTTT)5	GAAAATCCAGCCTAAAATGGC	59	CCCATACCTTAAAAGCGGAAG	59	211			CP	CP
GP-1880	174	10793	(TGGA)5	TCAGTTTGAGGACAAAAGGGA	59	TCAAGCTGCTGTCACTTCTCA	59	210			CP	CP
GP-1881	175	540	(TATG)5	CACACTCCATATTGCCACACA	60	TTCAGAAAGTGGCTCCAAGAA	59	151			CP	CP
GP-1882	175	2126	(TGTT)6	GTGGTTACCCAGGAATGTCAA	59	GACCATTCCTTCCAGGAAAAT	59	234	AP	AP	CP	CP
GP-1883	175	2173	(CCTT)18	CACAAGTTTTRTCCATGTGCC	60	AAGGAAAAAGCTAAGGGAGGG	60	151
GP-1884	175	2490	(AAAT)6	ATGGTGAGACCATCTGTTTGC	59	GCACTTCCTCTGACCTTCTCA	59	203
GP-1885	175	4118	(ATAA)6	AGAAATTGTGGAGCAGCGTAA	59	TTCTTGTAAAYGGCATGGTGA	59	228			CP
GP-1886	175	4182	(CAAC)6	ACAACAACAAAACCCAACCAA	60	GATGCTTCTTCACCTGTTGGA	60	196
GP-1887	175	4279	(CAAA)5	CCTASAGAGCATGGAGAAGGC	60	ARCCTTGCCCTGATTTACCTT	60	245
GP-1888	175	4280	(TCTA)5	GCAKTGGAAAGGCGATATGTA	60	AAGCGTGAAACATGGATGAAT	59	194		AP
GP-1889	175	4659	(AAAC)5	AGCCAAAAAGTGCAGGAACTA	59	AAGAGACATTGGATCTTTAGGTGG	59	247				CP
GP-1890	175	4971	(TATT)7	ATTTAGATGACATGGGGGAGG	60	TAAATCCCSTGGAGAGCAAAG	59	176
GP-1891	175	5801	(TAGT)6	CAAAACCTGTTCTGTTTGGACA	60	TGCTTCAGACTAAGGAAGGCA	60	246
GP-1892	175	5862	(ACAT)8	TGTTTTAAGCCAGCTCTTGGA	60	GGAAACATCCAGAAARCCTGA	60	179			CP	CP
GP-1893	175	6357	(AGAT)13	GGGTCCCTATTCCCCTCTTAC	60	GCARTGCCTTCTTTGGCTTAT	60	204	AP
GP-1894	175	6451	(GATA)11	GCATTTCAAAGCAATCAGGAG	59	AGGTAAACTGCCTCTTGCTCA	59	201	AP	AP	CP	CP
GP-1895	175	6512	(AATC)6	GCAGGAACAAGCCCTCTACTT	59	GTGTAAGGGCCCAAGAGAATC	59	229		AP
GP-1896	175	6514	(CTGC)5	TCTMAACAACAGCCAGGAACA	60	GCATAGTGTGGATGGAACGAT	59	209		AP
GP-1897	175	6551	(GGGA)5	TCAACCCACCAGTTTTCTCAC	59	TTCCCACAGTTGTGTTCCAGT	60	151
GP-1898	175	7186	(GCAG)5	TGACTTCACTGTGCCTGAATG	59	ATCTGCTGACAYGAAAGGGAG	60	158
GP-1899	178	3319	(AAAC)5	TGTTGATAAGGCATGCACKAC	59	TCAAAAACATGCAGACTTCCC	60	234
GP-1900	178	4421	(TCCT)19	CACTGCTTTCAGTGGAGCTTT	59	AAAGTGAGACAGGGAGATGGG	60	211
GP-1901	178	4695	(AAAC)5	TGACCTGGCTAGTCTGCATTT	59	AAGGAATCTTTGCTCTGGAGG	59	220
GP-1902	178	5121	(CTTT)5	AGTGGCACTTTCATTCCTTCC	60	GCAGAAGACGTGATTCCTGAG	60	212
GP-1903	178	8251	(TTAT)5	TGAGACTGAAAAGAYAAATTTGGA	58	TTGGACAGCCTCTGATCTCAT	59	248
GP-1904	178	8821	(TTTG)8	AGGATGTCTGGGCTTCTCTTT	59	TCTATTGCCRGAGTGCAAGTT	59	185
GP-1905	178	9255	(ATTT)5	AGCTGAAACATTTCCTGGGTT	59	GAGAGCTGGTGTTTTGTGCTC	60	204			CP	CP
GP-1906	179	430	(GATA)6	CGGACTTTGCAATAAATGCTG	60	AAATCCATCTGTCTGTCACGC	60	208
GP-1907	179	981	(AACA)5	TTGTTCCAGCAGCTCTTTCTC	59	TCCTGTGTATTGCGGATTCTC	60	163			CP	CP
GP-1908	179	2543	(TTTG)5	AAAATGTGAAGGGGACCAAAC	60	RTTTTCTAATGTGTTGCGGGA	60	219	AP		CP	CP
GP-1909	180	53	(GGAT)8	GAAGTTCAATCAGGCCAAGTG	59	CTCTTTTGRCAAATGGGACTG	59	168
GP-1910	181	230	(AACC)6	TTGCCTAATGTGAGCAGTCCT	59	GTGTTGCTTTTCTRTGGCCTG	61	184
GP-1911	181	555	(TAAA)6	ATAGCAGCCCATGTACAGGAA	59	CATTCCTGGGCTACAGTTCAA	60	222
GP-1912	181	608	(CAAA)6	CCCACAKTGAGCCATAAAGAA	60	TACGGCAAGCTAGTGGAAAGA	60	173		AP
GP-1913	181	1558	(ATCT)12	TCACAGAGGGGAGAGACTTGA	59	CAGTTCMCATTTGCACCTTTC	60	244			CP	CP
GP-1914	181	1752	(AAAC)5	AAGTTGAAGTGTGCCAGTCAGA	59	AGCAGTTTGCACATTTTCCAG	60	191	AP	AP
GP-1915	181	2578	(ATTT)13	TTGCCCTGGAGTCATCATTAG	60	GACCAGTGAGTAGATGCAGCC	59	242
GP-1916	181	2947	(CCTC)5	CTCACATGCAAGCTGACAAGA	60	CAGAAGGAGCACCAAGTTCTG	60	219
GP-1917	181	3055	(TTTC)5	TCATACAGCAAGACCCCAAGT	59	GAAACAGGGATGCCAGAATTT	60	240
GP-1918	181	3332	(GTTT)5	TGTGAACCGAGGGAAATTATG	59	GGTTTTGCTGGAAGACATGAA	60	228
GP-1919	181	3920	(TTTA)7	TTTTGTCTGAAAAGGCCACTC	59	TAACATGCATTCCCTACTGCC	59	225			CP	CP
GP-1920	181	5050	(AGCC)5	TTGCTTGATTGACAAGGTGTG	59	CAAAAGGACCAGATTCAACCA	59	185
GP-1921	181	5192	(ATTT)5	CCTTATGCACCATATCTGGGA	59	TGTRTTCAAGTCCCATCAGGA	60	249
GP-1922	182	998	(ATCC)5	CTTTCTGACGGCAGCTGAG	59	AGTCAATGGAGGCTCTACCGT	60	179			CP	CP
GP-1923	182	1754	(ATGG)11	CTGCAAAGTCAGTYCAGCAAA	59	GTGTCACCCATTCCATCTGTC	60	217
[truncated: 780 more rows]

## Sheet: Common loci 
		CP		AP		GP
[truncated: 71 more rows]
